# Supplementary material for: Characterizing Mutational Signatures in Human Cancer Cell Lines Reveals Episodic APOBEC Mutagenesis
Source: Cell. 2019 Mar 7;176(6):1282–1294.e20. doi: 10.1016/j.cell.2019.02.012 (PMC6424819; doi:10.1016/j.cell.2019.02.012)
Supplement: Table S1: Mutational Signatures Used in the Study, Related to Figures 1, 3, 5, and 6 — Signatures are displayed based on the probabilities of the 96 substitution classes, defined by the substitution class and sequence context immediately 5′ and 3′ to the mutated base, on the basis of the trinucleotide frequencies of the whole human genome. These include signatures discovered in the ICGC PCAWG Platinum dataset and other signatures discovered in this study. [file mmc1.xlsx]

## Sheet: PCAWG Platinum signatures
Mutation Type	Mutation Subtype	SBS1	SBS2	SBS3	SBS4	SBS5	SBS6	SBS7a	SBS7b	SBS7c	SBS7d	SBS8	SBS9	SBS10a	SBS10b	SBS11	SBS12	SBS13	SBS14	SBS15	SBS16	SBS17a	SBS17b	SBS18	SBS19	SBS20	SBS21	SBS22	SBS24	SBS26	SBS28	SBS30	SBS33	SBS34	SBS35	SBS36	SBS37	SBS38	SBS39	SBS40	SBSR1	SBSR2	SBSR3	SBSR4	SBSR5	SBSR6	SBSR7	SBSR8	SBSR9
C>A	ACA	0.000885734	5.80319e-07	0.0207628	0.0422195	0.0119813	0.00042453	6.69663e-05	0.0023299	0.00482885	4.03815e-05	0.0440575	0.000558145	0.002188	0.000182381	0.000145548	0.00451698	0.00181922	0.00111752	0.000944161	0.016043	0.00206676	0.00060823	0.0514892	0.00126871	0.00061912	0.000157238	0.00601125	0.0363886	0.000873395	0.000784311	0.00180215	0.00311214	0.00486543	0.00883499	0.0252328	0.00395265	0.0128082	0.0116884	0.0281632	0.00614829	0.00324976	0.0678295	0.00085482	0.025106	0.119195	0.141038	0.0152163	0.00537611
C>A	ACC	0.00228035	0.000147876	0.0165179	0.033292	0.00943886	0.000523829	0.000179219	0.000460877	0.00114718	0.0007653	0.0478474	0.00408879	0.00176529	0.00654134	0.00055248	0.00113211	0.000720877	0.0131447	0.00049702	0.00289827	0.000917816	0.000128846	0.0157968	0.000641095	0.00138637	0.00236042	9.53957e-05	0.0265356	0.000527908	0.00252771	0.000506496	0.00222907	0.00695685	0.0462424	0.008319	0.0014532	0.010074	0.00715126	0.0134093	0.000778649	0.00118053	0.0297176	0.000841497	0.00703384	0.127275	0.0016885	0.0065375	0.00195902
C>A	ACG	0.000176558	5.23007e-05	0.00174706	0.0156215	0.00184565	5.19766e-05	7.12307e-05	0.000186146	0.000376586	0.000250021	0.00461504	0.000425924	0.000149803	5.34519e-05	9.41189e-05	0.000539872	0.000264004	0.000413014	4.61255e-05	0.00102324	4.75949e-05	5.81671e-05	0.00243494	0.000245774	2.17522e-05	0.000294112	0.000765095	0.0148412	0.000113642	0.000353157	9.12727e-05	0.000414188	5.19618e-05	0.00138906	0.00224187	0.00105893	0.0019036	0.00267204	0.00291678	2.22866e-16	0.000549521	0.00137872	0.00025831	0.00711167	0.00577068	0.0047981	0.00413695	0.038107
C>A	ACT	0.00128154	9.77791e-05	0.0122218	0.0294786	0.00661418	0.000180107	0.000247961	0.000710096	0.00196267	0.00404909	0.0470487	0.00304826	0.0170254	1.63194e-05	0.000265924	0.00122292	0.000347899	0.0825999	0.00111447	0.0105646	6.18229e-05	0.000455673	0.0214218	0.000570745	0.00123847	0.000620958	0.0017166	0.0220159	0.0006187	0.00397202	0.000555546	0.00190095	0.00123022	0.0216005	0.017881	0.00185264	0.00885121	0.0073997	0.0148496	0.000444095	0.000652792	0.0118993	3.88959e-05	0.0079718	0.0832024	0.0211801	0.00923776	1.70875e-05
C>A	CCA	0.000312148	0.000207919	0.0224541	0.0806563	0.0074277	0.00182264	0.000455319	0.0011357	0.000108518	0.0145374	0.0401398	0.00480248	0.00317633	0.000521363	0.000617526	0.00542457	0.00139806	0.0163268	0.0417678	0.0104182	0.000294664	0.000270555	0.0739909	0.00132198	0.0376354	2.21944e-16	0.00182929	0.0254006	0.00141034	0.00203086	0.000768412	0.00270186	0.00194526	0.0299335	0.0557675	0.00322102	0.380673	0.0101335	0.0207679	0.00117921	0.505964	0.0245961	0.00118269	0.229184	0.0225058	0.00698419	0.0573952	0.334495
C>A	CCC	0.00178692	9.52534e-05	0.0253244	0.0796907	0.00613533	0.00409498	0.000240171	0.00154889	0.0030899	0.00322077	0.038838	0.00192344	0.000201806	0.00318272	0.000986437	0.00428056	0.000968181	0.01974	0.00505411	0.00903005	0.00116364	4.11254e-05	0.0195621	0.000767148	0.0989195	0.00259951	0.00442806	0.034912	0.00151268	0.000108594	0.000388468	0.00191003	3.67418e-05	0.0329625	0.0201752	0.000814052	0.0695309	0.00906499	0.0146777	0.000253325	0.0457571	0.00527096	3.5721e-05	0.0285613	0.00289054	0.0031672	0.018969	0.00354841
C>A	CCG	9.31958e-05	2.22635e-16	0.00251107	0.0244634	0.00345822	0.00164552	2.22739e-16	0.000407521	0.00190563	8.50995e-05	0.0034146	0.00137274	4.63569e-05	8.37737e-05	9.19696e-06	0.00117069	4.32733e-06	0.00138103	6.62361e-05	0.00173643	2.21866e-16	2.22583e-16	0.0119759	0.000235646	0.00743326	0.00198122	0.000135835	0.0159558	0.000361776	2.22425e-16	0.000406616	0.000370584	0.000298118	0.00220292	0.0070969	0.000746909	0.0509864	0.00573763	0.00254236	0.000379351	0.310681	0.000271237	0.136808	0.51548	5.18255e-18	0.00429713	0.0136208	0.0677457
C>A	CCT	2.22567e-16	0.000421296	0.0154292	0.0689915	0.00649239	0.00959836	0.000371855	0.00149219	0.0134622	0.000117366	0.032972	0.00306214	0.0173224	0.00833063	0.00014994	0.00109838	2.22224e-16	0.259962	0.028713	0.00249329	0.00013722	0.000181513	0.0363348	3.44418e-05	0.252471	0.0191144	0.000109922	0.0170671	0.00713966	0.000202804	0.000296839	0.00253186	0.000619672	0.082547	0.0604671	0.00176633	0.183822	0.00602883	0.0147064	5.4113e-05	0.0830356	0.000681729	0.000844756	0.0490485	0.00114886	0.00506502	0.0187923	0.00492378
C>A	GCA	0.00157894	8.62424e-05	0.00712786	0.0316307	0.010175	0.000427106	4.06037e-05	0.000745673	0.00104984	0.000168064	0.024211	0.0077232	0.00121489	0.000730815	0.00016484	0.0019833	0.000949125	0.00208413	0.00228958	0.00861204	0.00177795	0.000997996	0.109396	0.000813681	0.0107793	0.00214444	0.00222644	0.0621725	0.000496472	0.000156202	0.000942989	0.00440992	0.00281392	0.00986865	0.0677308	0.00203803	0.0120373	0.00688336	0.0142247	0.000516579	0.00116449	0.0110725	0.000752178	0.00787871	0.0141583	0.0039418	0.00824457	0.000432001
C>A	GCC	0.000339321	2.22635e-16	0.0109312	0.0347588	0.00765319	0.00091319	0.000138416	0.00021485	0.000741723	2.22284e-16	0.0262104	0.00667924	0.000441103	0.00254882	0.000404731	0.000417439	0.000451394	0.0223602	0.00249441	0.00424942	0.00128345	2.78156e-06	0.0172686	0.000272202	0.00564971	0.00706588	0.0017254	0.128355	0.000665824	0.0010177	0.000493809	0.000967913	0.000467558	0.0501534	0.0192461	0.000629307	0.00628194	0.00694546	0.0102294	0.000865508	2.38194e-05	0.00348045	0.000345837	0.00247927	0.00757528	0.0032758	0.00731876	0.00343616
C>A	GCG	0.000586565	1.38823e-05	0.00142671	0.0152918	0.00233959	0.000357281	4.25282e-05	7.28976e-05	2.21927e-16	1.81864e-05	0.00274158	0.000170932	1.04879e-05	8.5225e-05	1.39051e-05	0.000446651	0.000163676	0.00110763	0.000403939	0.00136071	0.000106434	9.23904e-05	0.00756339	0.000204675	0.00157011	0.00169413	0.000515219	0.0658619	0.000129318	3.94684e-05	2.22306e-16	0.000341895	0.000227366	0.00050693	0.00482668	0.000505806	0.00136951	0.00453331	0.00255425	0.000389931	0.00107574	0.000783341	0.000738976	0.00683351	0.000244258	0.00428325	0.00404204	0.0508093
C>A	GCT	2.22567e-16	5.11589e-05	0.0100123	0.0212033	0.00682435	0.00122847	2.22739e-16	0.000147465	0.000363043	7.40483e-05	0.0269314	0.00855967	0.0110962	0.0028017	2.21699e-16	2.74897e-05	6.15415e-05	0.125929	0.0182026	0.00580278	4.70438e-05	0.000534193	0.0623172	0.000272778	0.00249076	0.00889556	0.000551116	0.0544332	0.000816933	0.000158083	0.000862248	0.00318813	1.34851e-05	0.0228535	0.0690108	0.00128518	0.00909449	0.00588657	0.0107724	0.000133195	9.18892e-18	0.00141193	1.98761e-05	0.00583642	0.00204064	0.00344732	0.00420668	0.00114359
C>A	TCA	6.57733e-05	0.000638722	0.00841383	0.0398096	0.00786111	0.00035638	0.000389863	0.00290189	0.00251649	0.0113602	0.0297563	0.0170472	0.0939671	0.000446396	0.000180131	0.00348161	0.0790329	0.000347387	0.017237	0.0107537	0.000189631	1.24293e-05	0.0738316	0.00138403	0.00171322	0.00146006	0.000784307	0.0297758	0.000938111	0.0142557	0.000696095	0.0118825	0.00426828	0.0052692	0.141101	0.00199752	0.0177336	0.00598443	0.0260183	0.00201925	0.0112569	0.0169209	0.124352	0.0328706	0.0190263	0.0357465	0.464064	0.00267416
C>A	TCC	0.00253139	0.000170369	0.0167872	0.0468757	0.00916665	0.000497895	0.000635501	0.00352345	0.0141649	0.00776305	0.0250707	0.00245697	0.00996676	0.00379999	0.000938367	0.00288058	0.0294149	0.0243281	0.00581258	0.0058667	2.59068e-05	2.22583e-16	0.0435563	0.00112659	0.00336502	0.000236359	0.00174176	0.0519045	0.000629673	0.000452348	0.000243469	0.00511427	0.00122341	0.0230779	0.0772315	0.00158757	0.0114506	0.00786289	0.0210189	0.000163254	0.00100344	8.11029e-05	0.00379021	0.00511335	0.00088563	0.00285962	0.046825	0.00364364
C>A	TCG	2.22567e-16	8.53009e-05	0.00140685	0.0109191	0.00230281	0.000199697	3.44274e-05	0.000299858	2.21927e-16	2.22284e-16	0.0018986	0.000444774	0.00116107	0.000573091	2.21699e-16	0.000505218	0.0121121	7.08305e-06	7.68576e-05	0.00148778	2.21866e-16	9.51076e-05	0.0127022	0.000284666	2.225e-16	6.83326e-05	2.22009e-16	0.0097933	0.000123483	0.000129171	8.26003e-05	0.0013705	2.22112e-16	9.47244e-05	0.0146667	0.00112445	0.00237881	0.0030067	0.00317013	0.000204887	1.11056e-17	2.38746e-05	0.709391	0.0405116	4.19023e-05	0.00453972	0.133718	0.000447272
C>A	TCT	5.87631e-06	0.000440075	0.009965	0.0413182	0.0126538	0.000746829	0.000613177	0.00141442	0.0037288	0.000190852	0.0319253	0.0272566	0.670055	0.0816216	4.73362e-05	0.00235027	0.0354798	0.1515	0.00804872	0.00925007	0.000287916	0.00257439	0.12228	0.00138321	0.000904173	2.21944e-16	0.000395532	0.0228218	0.00140204	0.00055739	0.000665057	0.0127732	3.20069e-05	0.0152679	0.207567	0.00243615	0.0278283	0.00655371	0.0241435	0.000406027	5.14181e-05	0.000191703	0.000186888	0.00874961	0.00184899	0.00037043	0.0609515	0.000870815
C>G	ACA	0.00185562	2.22635e-16	0.0197045	0.00689437	0.0100998	0.000471244	6.48899e-05	8.56447e-06	0.00111928	0.00117833	0.0043324	0.00483538	2.22706e-16	0.000305443	0.000169751	0.00122418	0.0038659	2.22139e-16	0.000112502	0.00173614	0.00100813	0.000145855	0.00172754	0.00318634	0.0087662	1.68558e-05	0.00165969	0.00334403	0.000426736	0.000153502	0.00106652	0.00141184	0.000761749	0.00358148	0.00184367	0.0343367	0.00269051	0.0473461	0.0121991	0.000377277	0.000105791	0.00102526	0.000197877	0.000287627	0.00384538	0.00395641	0.0017326	0.00703464
C>G	ACC	0.0012171	0.000133365	0.0116598	0.00284219	0.00570312	0.000288737	2.15928e-05	0.000188957	0.000319468	0.00254872	0.00295341	0.00195793	2.43319e-05	0.000133741	0.000290439	0.000641782	0.000951322	5.78227e-06	0.00026885	0.00201465	0.000569093	4.34206e-05	0.00259239	0.00178505	0.00151455	0.000719141	0.000194892	0.00366525	0.000378483	0.000224198	0.000467447	0.00129897	0.00113089	0.00454925	0.00166862	0.0111519	0.00157952	0.022506	0.00867769	0.00058759	0.00030029	0.000617405	0.000114003	0.000135301	0.00110068	0.00454341	0.00152264	0.00545656
C>G	ACG	0.000114995	1.5228e-05	0.000252989	0.00127969	0.00171998	2.21535e-16	5.07986e-05	0.000504655	2.21927e-16	0.000906368	0.000285847	0.00136338	2.22706e-16	2.22158e-16	5.96111e-05	7.51198e-05	0.000264234	3.9053e-05	3.07036e-05	0.000847411	0.000152265	2.22583e-16	0.00191668	0.000615926	0.000468559	2.21944e-16	0.000230728	0.00092007	6.83135e-05	2.22425e-16	0.00013137	0.000253028	2.22112e-16	0.000346162	0.000500194	0.00535256	0.000636227	0.013633	0.00225303	0.00027629	0.000271279	0.000327551	8.0338e-05	0.000204441	0.000826502	0.0019669	0.000817678	0.00251268
C>G	ACT	0.00114152	9.11597e-05	0.0174307	0.00355115	0.0100529	0.000254402	9.56326e-05	0.000284622	0.00193078	0.00291307	0.00571172	0.00640514	2.22706e-16	2.22158e-16	0.000534585	0.00144015	0.0039999	0.000204393	0.000324599	0.0115352	1.96089e-05	0.000319045	0.00408134	0.00213745	0.00442376	6.19193e-05	6.20283e-05	0.00284792	0.000728237	8.33038e-05	0.000730656	0.00130097	0.00203107	0.00948137	0.00191477	0.0187751	0.00244408	0.0433656	0.0146244	0.00025012	0.000378271	0.00172185	0.000686115	0.000175697	0.00197261	0.000900342	0.00170672	0.00303927
C>G	CCA	2.41207e-05	2.22635e-16	0.0193126	0.00783135	0.00696125	4.11229e-05	2.22739e-16	0.000458083	0.000206235	0.00131989	0.00499794	0.000892818	4.57416e-05	2.98543e-05	0.000260511	0.00134419	0.00560784	8.54967e-05	8.35828e-05	0.00355448	0.000553304	0.000194166	0.00061263	0.00176665	7.69326e-05	1.97316e-05	0.00104505	0.00260532	0.000363517	1.44416e-05	0.00127405	0.00150283	0.00011855	0.0038567	0.00124446	0.000442144	0.00169195	0.028833	0.00756009	4.70935e-05	0.000162995	0.000956018	9.92854e-05	0.000216483	6.55856e-05	0.00284676	0.0011832	0.00271858
C>G	CCC	7.68227e-05	0.000350536	0.0141153	0.0068716	0.00907296	3.71766e-05	0.0001306	0.000960341	0.00226466	0.000285649	0.00545941	0.00154469	2.22706e-16	2.22158e-16	0.000177137	0.00089097	0.000647648	7.8593e-05	1.70283e-05	0.00454488	0.000235035	4.66245e-05	0.00226151	0.00181225	4.38354e-06	0.000272618	0.00078538	0.00522038	0.000322403	7.54548e-05	0.000793327	0.000409959	0.0001175	0.00630316	0.00137013	0.00031285	0.00125913	0.0376585	0.00934783	0.000141915	0.000283043	0.000237021	0.000121993	0.000256182	0.000288534	0.000120157	0.000835246	0.0060323
C>G	CCG	0.000352217	4.86965e-05	0.00150493	0.00340326	0.00248978	8.43073e-05	7.74559e-05	0.000791008	0.000261765	0.00131802	1.04689e-05	0.000437181	2.0067e-05	2.22158e-16	1.12026e-05	0.00017329	0.000488031	1.90636e-05	5.01735e-05	0.00145805	0.00023186	2.22583e-16	0.00357972	4.80678e-05	0.000187993	1.01261e-05	0.000239047	0.000945343	4.17434e-05	2.22425e-16	0.000119715	0.00031802	0.000190186	0.000870133	0.000418509	0.000320638	0.000956807	0.0122891	0.001682	0.000337373	0.000121894	0.000670471	3.62967e-05	0.000237986	0.00142096	0.00202633	0.000567512	0.00162076
C>G	CCT	2.22567e-16	6.36388e-05	0.0223005	0.00682258	0.00953116	1.44228e-05	9.56491e-05	0.000890337	0.00423709	2.22284e-16	0.00548841	0.00302679	3.00557e-05	2.22158e-16	9.64372e-06	0.00156004	0.00640184	0.000177948	8.4465e-05	0.00962442	3.89847e-05	0.000192507	0.00379241	0.00322022	1.00564e-05	0.000173202	0.000319775	0.00471054	0.000624901	2.22425e-16	0.00101665	0.000661585	7.36145e-05	0.0161661	0.00208756	0.000581117	0.00126841	0.0401712	0.0139124	0.000145694	0.000319603	0.000137364	0.000245236	0.000190518	0.000512247	0.00260542	0.00120464	0.000508459
C>G	GCA	9.58684e-06	6.53622e-05	0.0127163	0.00528637	0.00468073	1.943e-05	1.95684e-05	5.11337e-05	0.000181869	0.000196049	0.00258367	0.00136355	1.50416e-05	1.72493e-05	4.67387e-05	0.000564069	0.00149668	2.22139e-16	0.000994333	0.00105361	0.000877903	5.99407e-05	0.000634666	0.00130961	0.000669384	0.000387899	0.00140025	0.00272365	0.000395001	0.000183118	0.000514693	0.000771176	3.33837e-05	0.00338185	0.000885783	0.00131666	0.00119522	0.0240213	0.0050628	0.000163134	0.00027373	0.00168133	7.84365e-05	0.000151679	0.0267446	0.00340991	0.00138259	0.00138365
C>G	GCC	0.000164279	0.000260866	0.00863374	0.0057537	0.00508147	0.000685073	3.32053e-05	0.00045174	0.000473426	2.22284e-16	0.00238767	0.0028326	8.31058e-05	0.000136293	0.000114116	0.000288576	0.000478655	4.32629e-05	0.000607612	0.00309243	0.000834921	5.54965e-05	0.00133766	0.00129262	0.00286114	0.00141559	0.000929757	0.00579303	0.000578883	2.22425e-16	0.000255858	0.000776179	0.000193053	0.0214254	0.00108402	0.000938361	0.00107897	0.0213039	0.00537234	0.000134968	9.95185e-05	0.00228208	0.000216593	0.000110189	0.0329685	0.00113628	0.00144525	0.0846822
C>G	GCG	0.000165554	2.22635e-16	0.00242007	0.0032988	0.00151242	2.21535e-16	4.51484e-05	0.000336903	0.000179559	0.000544748	0.000488194	0.000520989	2.22706e-16	2.22158e-16	3.24133e-06	9.5355e-05	0.000240651	2.22139e-16	1.01185e-05	8.13493e-05	2.3663e-05	2.22583e-16	0.000639035	0.000596853	0.000691591	0.00011735	0.000210596	0.00314061	7.37809e-05	2.22425e-16	0.000116961	4.65829e-05	2.22112e-16	0.000590967	0.000172054	0.000577076	0.00102428	0.00985919	0.00119379	0.000202145	5.64571e-05	0.0004647	4.30797e-05	3.6724e-05	0.0028005	0.000266515	0.00101339	0.00299862
C>G	GCT	2.22567e-16	0.000134309	0.0147191	0.00304171	0.00671523	0.00032099	4.19619e-05	0.000277396	0.00128162	0.000882162	0.00486392	0.00856863	3.54289e-05	0.000113237	0.00018584	0.000504233	0.00270311	8.02652e-05	0.000451474	0.0032337	0.000786529	2.22583e-16	0.0012332	0.000319865	0.00302165	0.000206887	0.000454862	0.00337796	0.000304523	2.22425e-16	0.000398523	0.000931374	2.687e-05	0.00874383	0.00104913	0.00127469	0.000917095	0.0324264	0.00698499	6.42869e-05	0.000319472	0.00222443	6.52618e-05	0.000207876	0.0142558	0.00285412	0.00101894	0.00057348
C>G	TCA	2.22567e-16	2.22635e-16	0.0132681	0.00358396	0.00780761	4.96627e-05	2.22739e-16	0.000253595	0.00193923	0.00373747	0.00147266	0.00269163	5.54621e-05	2.22158e-16	1.56019e-05	0.000968512	0.316653	1.9658e-05	0.000213567	0.00251097	0.00375346	0.000160086	0.00214117	0.00175493	0.000129021	0.000654303	0.00355858	0.00375164	0.00131269	0.000114958	0.000126618	0.013013	6.17979e-07	0.00663109	0.00397834	0.00179214	0.00266315	0.0347003	0.012528	0.000529021	0.000505352	0.000138024	0.000136567	4.80039e-05	0.000931941	0.00204945	0.00198261	0.00373921
C>G	TCC	0.000203475	9.86628e-05	0.0203475	0.00594997	0.00760164	0.000112834	5.08825e-05	0.00162147	0.00460683	0.000587656	0.00134183	0.0020018	2.22706e-16	2.22158e-16	0.000224213	0.00155085	0.0635084	0.000150121	6.11826e-05	0.00523183	0.000723447	6.1756e-05	0.00464064	0.00312074	2.81572e-05	0.00063114	0.00151683	0.00558432	0.000745303	0.000135786	0.000985686	0.00250561	0.00013985	0.00563487	0.00241354	0.00110909	0.00218318	0.0367231	0.0140677	0.000347599	0.000476067	0.00118578	0.000349909	0.000153323	0.000493029	0.00360849	0.00144396	0.00499187
C>G	TCG	6.94114e-05	4.11998e-05	0.000519549	0.00183457	0.0017124	1.94731e-06	6.35065e-06	0.000363933	8.75003e-06	0.000873184	7.81968e-05	0.000404312	2.22706e-16	2.22158e-16	2.21699e-16	0.000214072	0.0138235	1.83129e-05	5.83824e-05	0.000439347	0.00037962	1.54619e-05	0.000898585	0.000441353	0.000124257	6.27296e-05	0.000381259	0.0013511	9.40844e-05	2.45976e-05	0.000105514	8.03916e-05	2.22112e-16	0.000155475	0.000302285	0.000860198	0.00109815	0.00962021	0.00174486	6.58848e-05	0.00021432	0	2.82345e-05	6.32549e-05	0.000103207	0.00216392	0.000581035	0.00187296
C>G	TCT	0.00155916	0.00118075	0.02348	0.003376	0.0124578	0.000128477	0.000280933	0.000713934	0.0122746	8.53053e-05	0.000248888	0.00563015	5.45262e-05	4.33834e-05	0.000185452	0.00304748	0.369229	0.000320909	0.000173694	0.0284719	0.00028266	0.00149818	0.0031752	0.0016148	0.00112143	0.000687099	0.000388135	0.00407493	0.00220837	0.000142686	0.000108675	0.0201125	0.00215188	0.0211645	0.00758859	0.00255475	0.00394908	0.0506568	0.0236605	0.000761281	0.00205735	0.000924303	0.000147885	0.000543598	0.000421073	0.00333087	0.00241734	0.00374044
C>T	ACA	0.0250438	6.10903e-05	0.0142009	0.00870369	0.032609	0.0640504	0.000122216	0.00140609	0.00133235	0.0033291	0.00680549	0.00810489	0.00103757	0.000548922	0.0258193	0.00551411	0.00718217	0.0123806	0.00505345	0.0017642	0.00122121	0.000570708	0.00919788	0.0279592	0.0493104	0.0021733	0.00175649	0.0117865	0.00266084	0.00077667	0.105969	0.00531126	0.00351659	0.00220502	0.00596381	0.00623851	0.003455	0.00959517	0.0197194	0.00275838	0.000238991	0.00427075	0.000287049	0.00057518	0.00352304	0.035827	0.00269354	0.00721636
C>T	ACC	0.00632456	0.00137892	0.0123981	0.00417547	0.017922	0.0228773	0.0176607	0.0380503	0.00767725	0.00139908	0.0028198	0.00542484	0.000833845	0.00524687	0.147093	0.00211713	2.22224e-16	0.0100639	0.00690779	0.0037314	0.00171145	7.03271e-05	0.00465463	0.0141348	0.0130189	0.00392081	0.000220414	0.0112284	0.00254303	0.00338084	0.0904335	0.00212972	0.00371212	0.00399205	0.0032835	0.00305597	0.0021514	0.00404245	0.0120538	0.00133593	0.000313987	0.000939964	0.000437528	0.000303274	0.00179675	0.00564917	0.00209909	0.00195815
C>T	ACG	0.365013	3.26606e-05	0.00256813	0.000782571	0.00617624	0.120002	2.22739e-16	0.000542808	0.000927002	0.00120566	0.00322946	0.00438445	0.00556862	0.000414095	0.00757883	0.000117687	0.000302989	0.0264694	0.0745244	0.00326899	3.95196e-05	0.000286612	0.0122066	0.00155385	0.0133224	0.00740216	0.00136295	0.000513596	0.00532527	0.00704777	0.0143931	0.00716332	0.000117959	0.000579572	0.00706987	0.0063292	0.00517703	0.00600367	0.000267323	0.0042096	0.000737948	0.00304593	0.0012054	0.00200964	0.013942	0.00565118	0.00407738	0.00695104
C>T	ACT	0.00957608	0.00186461	0.0121267	0.00425193	0.0219964	0.0213133	0.00742394	0.0108485	0.00747741	0.032884	0.0125483	0.00648801	0.00299157	0.00793204	0.109283	0.00237965	0.000318094	0.0161009	0.00178201	0.00600404	0.000737209	0.000146624	0.00797177	0.036842	0.0129704	4.16939e-05	0.000615954	0.00914682	0.00278524	0.00506266	0.0292501	0.00307247	0.00386571	0.000899677	0.00430781	0.00564922	0.00243943	0.0128028	0.0169461	0.000298167	0.0006863	0.00248797	0.000234817	0.000414577	0.00691774	0.00319507	0.00176499	0.00193901
C>T	CCA	0.0020021	0.00431646	0.0160862	0.0127044	0.0194401	0.0136387	0.0500157	0.106564	0.00270908	0.0355853	0.00266587	0.00724369	3.6808e-05	0.000151413	0.00406591	0.00658899	1.93361e-05	0.00272601	0.0108288	0.00716921	0.000821272	0.00045745	0.0117157	0.119251	0.0106311	0.00134765	0.00120801	0.00537684	0.0016908	0.000291802	0.110318	0.0045934	0.0047503	0.00509766	0.00674705	0.00360873	0.00423963	0.00910525	0.0196368	0.0015199	0.000414994	0.000863571	1.82288e-05	0.000470498	0.00383877	0.00323132	0.00326908	0.0146198
C>T	CCC	0.00027013	0.000169917	0.0202439	0.0115002	0.0189542	0.0147923	0.0552593	0.182212	0.00596683	0.00260139	0.00401715	0.00875524	2.22706e-16	8.44457e-05	0.126033	0.000253903	0.00134968	0.00137751	0.0111009	0.00283799	0.00172093	5.88693e-05	0.00676427	0.0920239	0.0129894	0.00516148	0.00319296	0.00885264	0.00283386	0.000209907	0.103109	0.00153379	0.000514105	0.0831656	0.006685	0.00209854	0.00473193	0.00386092	0.0173316	0.00188207	0.000224871	0.00460536	0.000300683	0.000492825	0.00424817	0.00470348	0.0018151	0.00460129
C>T	CCG	0.195617	0.00276545	0.00223856	0.00331088	0.0174869	0.122198	0.0067068	0.0220761	0.0089351	0.00263595	0.00149357	0.00651295	2.22706e-16	0.00369698	0.000920198	4.09401e-05	0.00199439	0.0116457	0.0247591	0.000691209	0.0018988	0.000542791	0.0168267	0.0156848	0.0165085	0.00622353	0.00042612	0.00635372	0.00334181	0.00255411	0.0168259	0.00588118	0.00944695	0.00267465	0.00533399	0.00327339	0.00349995	0.00757234	0.00235725	0.00406475	1.01933e-05	0.00151939	1.87076e-05	0.00137628	0.00107599	0.0206711	0.00238464	0.0137191
C>T	CCT	0.000195899	0.00145492	0.0230454	0.0159622	0.0230565	0.0137713	0.0565557	0.125838	0.0205553	0.000138089	0.0144985	0.0111003	0.000102997	0.000594773	0.0651313	0.00338126	0.00145204	0.00135947	0.015638	0.0192722	0.0017351	0.000136265	0.00664739	0.257658	0.0116627	0.000324787	0.0016028	0.00428996	0.00165236	0.0033183	0.0461654	0.00269993	3.53482e-05	0.046982	0.00575367	0.00606482	0.00409701	0.00699318	0.0215915	0.00251192	0.0001353	0.00300325	0.000478535	0.000518632	0.0119125	0.00405521	0.00257474	0.0160423
C>T	GCA	0.00443924	2.22635e-16	0.0164431	0.00409173	0.0193975	0.0935861	8.48988e-05	0.000855422	0.00015709	0.000365288	0.00027648	0.00697953	4.21718e-05	0.0003632	0.0196952	0.00447903	0.00718177	0.0171203	0.0736835	0.0065017	0.00163789	6.11423e-05	0.00967954	0.0610299	0.0421991	0.00932286	0.00237822	0.0299128	0.00275405	0.00324967	0.0496511	0.00534797	0.000232984	0.00728658	0.00371608	0.00255486	0.00236897	0.00802974	0.0143248	0.0012381	0.000691365	0.0010584	0.000344566	0.000183699	0.00241609	0.00446935	0.00177511	0.00917903
C>T	GCC	9.28445e-05	1.28893e-07	0.0134377	0.00446021	0.0216181	0.111138	0.0116944	0.0262659	9.5084e-06	0.000181158	0.00024511	0.00653313	0.0125077	0.0151165	0.115402	0.00181856	0.000921034	0.00815553	0.129058	0.00528824	2.21866e-16	0.000157408	0.00817202	0.0397349	0.0532069	0.0196357	0.00186756	0.0436828	0.0054542	0.000187713	0.0609769	0.00513695	2.22112e-16	0.0177706	0.00340383	0.00231238	0.00296071	0.00449512	0.0115856	0.00144342	0.000282675	0.00170985	7.38617e-06	0.000117737	0.00158445	0.00308794	0.00121727	0.0119387
C>T	GCG	0.218425	2.22635e-16	0.000528355	0.000482101	0.0122713	0.178246	5.51996e-06	0.000176422	3.42884e-05	0.000157094	0.00190688	0.00475704	0.0148591	0.0126188	0.00178205	7.46494e-05	0.000178083	1.91506e-05	0.276996	0.00117279	0.0016096	0.00085454	0.0147923	0.00320789	0.0204988	4.33727e-05	2.22009e-16	0.0254002	0.0066825	0.000215099	0.00523506	0.00584124	0.01674	0.00253352	0.00570484	0.00432264	0.0044846	0.00548151	3.92965e-18	0.00335929	0.000590686	0.00172446	0.000303027	0.00103789	0.00550468	0.00427527	0.002826	0.00599289
C>T	GCT	3.84173e-05	5.04462e-05	0.0113136	0.00380836	0.0185676	0.0744283	0.0161145	0.00538619	0.000758346	0.0421024	0.00461087	0.0107424	0.0135238	0.0318983	0.0696434	0.00267156	0.00126751	0.0105126	0.0772394	0.00672038	6.59987e-05	2.22583e-16	0.00668792	0.108534	0.0331133	0.00804873	0.00175852	0.020301	0.00497966	0.00010193	0.0177065	0.00392986	0.000517313	0.00602947	0.00362626	0.00231621	0.00320039	0.00861013	0.012675	0.000894254	0.00105436	0.00403639	0.000109862	0.000307969	0.0162741	0.00595498	0.00101986	0.00310349
C>T	TCA	0.00110823	0.535519	0.00576425	0.00373807	0.0203063	0.0119788	0.238218	0.006605	0.0172858	0.000207434	0.00504176	0.00427192	0.000366266	0.00272584	0.00977982	0.00552236	0.00692842	0.00353876	0.0264831	0.00636228	0.000532321	0.000107585	0.0113827	0.0438613	0.00806765	0.00360049	0.00159344	0.00240015	0.0032945	0.00483816	0.0979769	0.0147232	0.00186116	0.00295584	0.0107439	0.00401925	0.00644918	0.00388334	0.0300457	4.07475e-05	0.000163108	0.00724396	0.000214351	0.000186614	0.0194117	0.00170339	0.00147061	0.00573005
C>T	TCC	3.73122e-05	0.0973039	0.013286	0.00699143	0.0229642	0.0105255	0.331393	0.211035	0.0137476	0.00564746	0.000252348	0.00733338	0.00275616	0.0484951	0.158065	0.00264456	0.00448473	0.000136764	0.00956397	0.00368162	9.05787e-05	0.000603755	0.0113689	0.0250187	0.009186	8.07115e-05	0.00131673	0.0122096	0.0025294	0.00413035	0.133502	0.00317044	0.000289012	0.0125645	0.0068609	0.00250046	0.00723439	0.00528007	0.0231073	0.000957514	0.000585534	0.0371066	0.000316792	0.000581751	0.103558	0.0017652	0.00152576	0.00576646
C>T	TCG	0.110058	0.0442482	0.000988586	0.000281404	0.0158636	0.0520117	0.074064	0.0574381	4.64371e-05	0.0017507	4.17262e-05	0.0032647	0.00278564	0.43678	2.94172e-07	8.84607e-05	0.00119365	0.00532207	0.0212395	0.00302255	0.00017718	6.2397e-05	0.011833	0.00432274	0.00264319	0.000316694	3.77009e-05	0.00269221	0.00263413	0.0017405	0.014699	0.00385072	0.000299889	0.000764909	0.0038949	0.0034264	0.00347499	0.00485738	0.00211554	0.00173392	0.000670914	0.00193948	0.000401841	0.000933571	0.0039661	0.00648507	0.00219312	0.0101869
C>T	TCT	2.22567e-16	0.30046	0.00817321	0.0072199	0.0210425	0.00699016	0.10718	0.102101	0.00231787	0.0499871	0.00527028	0.00545501	0.0228285	0.128171	0.119468	0.00612277	0.00141804	0.000359294	0.00174172	0.0220778	0.000348092	0.000895444	0.00375464	0.0628929	5.00045e-05	7.31278e-05	2.22009e-16	0.00471455	0.00213425	0.00198689	0.0525449	0.00904277	0.000807984	0.0080372	0.0083307	0.00584064	0.00658018	0.00422533	0.0223585	0.00390714	0.000108628	0.0808809	5.84965e-06	0.000311858	0.0817756	0.0423891	0.00164967	0.00771126
T>A	ATA	0.000799697	9.58964e-05	0.00548741	0.00942391	0.00738154	9.82107e-05	0.00193589	0.00249452	0.012443	8.88622e-05	0.0194953	0.0126939	5.07198e-05	0.00182135	0.000416957	0.00517279	2.22224e-16	0.000613158	0.00204007	0.0230792	0.00101191	6.256e-05	0.00248788	0.000785606	0.000511182	0.00346237	0.0638712	0.00157914	0.00152023	0.00017216	0.000363052	0.000868312	0.103091	0.0048943	0.00243703	0.00224746	0.00198671	0.00530557	0.00610243	0.00397449	0.000455085	0.137617	0.000660297	0.000129126	0.00535871	0.112863	0.00177439	0.0058906
T>A	ATC	0.00223377	0.000877752	0.0072076	0.00352575	0.00693174	0.000545853	0.000669912	0.000466601	0.00342383	0.00107966	0.0213334	0.00281924	0.000193934	0.000337401	0.000441059	0.0027061	6.51547e-05	0.000372047	0.000840787	0.00774384	0.000997133	0.000289059	0.000877551	0.000254676	0.0051873	0.00565008	0.00701308	0.00224659	0.00352408	0.000477541	0.000393403	0.00113655	0.0443537	0.00735887	0.00143073	0.00165742	0.00194066	0.00287507	0.00443878	0.000223266	0.000238972	0.00716138	0.000265674	7.78041e-05	0.00394463	0.00135357	0.00118469	0.00258506
T>A	ATG	0.00113933	2.54737e-05	0.00963999	0.0123615	0.00912054	2.21535e-16	0.000586938	0.00155582	0.000211073	0.00370451	0.0227852	0.00276428	2.22706e-16	2.33818e-05	3.93469e-05	0.00311724	0.000589932	0.000354463	0.00053989	0.00881263	0.000200111	6.57479e-05	0.00259946	0.000951626	0.000303457	0.000247606	0.0605537	0.00199647	0.000625049	0.00015218	0.000637902	0.000696467	0.0346191	0.00132738	0.0025338	0.00248538	0.00107991	0.00693751	0.0069343	0.000352356	0.00047389	0.00745472	0.000464681	0.000240978	0.00057304	0.0367525	0.00118706	0.00287449
T>A	ATT	0.00018341	2.22635e-16	0.00610715	0.00421121	0.0061965	0.00165809	0.00370947	0.00829287	0.0506585	0.0410729	0.0249807	0.0188674	0.00665603	0.00284744	3.4009e-06	0.00282181	0.000605549	0.00184744	0.00953825	0.011027	0.00146415	0.000633063	0.00784032	0.000654283	0.0256399	0.00159743	0.00250783	0.00179918	0.0030678	0.00170247	0.000489908	0.00507011	0.315592	0.00737384	0.00307091	0.00276611	0.00272432	0.00611879	0.0107263	0.000727565	0.000172839	0.0675614	0.000675395	0.000353957	0.00241232	0.0294993	0.00118771	0.00462777
T>A	CTA	4.29883e-05	0.000243103	0.0079431	0.0144078	0.00353851	6.66102e-05	0.000176578	0.00112404	0.00347213	0.00161462	0.0189565	0.00478994	2.22706e-16	7.0919e-05	0.00018433	0.000545612	0.000209114	0.00015547	0.000347978	0.00320932	0.000433507	9.36056e-05	0.000542289	9.59957e-05	0.000143725	6.1928e-06	0.128372	0.00131611	0.000943528	0.000140003	0.000214183	0.000745582	0.0237022	0.0525502	0.00125804	0.00156749	0.000897184	0.00494058	0.00109339	6.64055e-05	0.000311299	0.0140206	8.62202e-05	7.41137e-05	0.000192725	0.00611494	0.00122016	0.00368689
T>A	CTC	0.000392734	0.000243704	0.0178461	0.012236	0.00518641	0.000550533	0.000261419	0.000958425	0.0133733	8.12665e-05	0.0292219	0.00313049	2.22706e-16	0.000106069	0.000211556	0.00559946	0.000342317	0.00295156	0.000244138	0.00569865	0.0404898	0.00224397	0.00305636	0.000403149	0.0064822	0.000688094	0.0550968	0.00186634	0.0014455	0.00134823	0.000777336	0.000992101	0.000408568	0.0329677	0.00145512	0.00116455	0.00202093	0.006442	0.00761951	0.000514293	6.2846e-05	0.000570848	0.00010197	5.13774e-05	0.000535197	0.00149281	0.000231309	0.00450018
T>A	CTG	0.000324145	0.000148994	0.0132373	0.0325361	0.00501108	0.000114942	0.000111969	0.000882926	0.00096112	0.00119574	0.0275681	0.00530628	2.22706e-16	2.22158e-16	0.000304593	0.00141392	0.000226253	0.000316529	8.20309e-05	0.00103335	0.0123927	0.000716536	0.00321238	0.000293604	0.000122867	0.000124545	0.168145	0.00503402	0.00114427	0.000806319	0.000586742	0.000479018	0.00116696	0.0581772	0.00214135	0.00160198	0.00178456	0.00680263	0.0034597	3.80775e-07	0.00027509	5.81924e-05	0.00030965	0.000232065	0.000516039	0.00652327	0.00122914	0.00330127
T>A	CTT	0.000259777	2.22635e-16	0.0126879	0.0117653	0.00429865	0.000179006	0.000371317	0.000111638	0.0486876	0.00115456	0.0418358	0.00444004	0.000376448	0.000233628	0.000162309	0.00150037	0.000522956	0.00138446	0.00104928	0.00652679	0.0723191	0.00778511	0.00226343	0.000217911	0.000101809	2.21944e-16	0.0603207	0.00480099	0.00064207	0.00103251	0.000612365	0.00111609	0.00026752	0.0663505	0.00195662	0.00205833	0.00235745	0.00827497	0.00928386	0.000132447	0.000833176	7.59977e-05	0.000362453	0.000106099	0.000209251	0.00362078	0.000856431	0.00860516
T>A	GTA	8.11874e-05	2.22635e-16	0.00706258	0.00921757	0.00366586	5.09791e-05	0.000400642	0.000526321	0.00173226	2.37283e-05	0.0127676	0.0026466	3.31058e-06	2.22158e-16	1.54272e-06	0.000826033	6.70297e-06	5.77288e-05	0.000511187	0.000939715	6.46243e-05	9.73069e-05	0.00159527	0.000189328	5.55796e-05	0.00117126	0.0536692	0.00157361	0.000783324	0.000116424	0.000329173	0.000809751	0.0190074	0.000716959	0.000879595	0.00115406	0.000892585	0.00496444	0.00264659	0.000109481	0.000136079	0.0159936	0.00012986	5.03641e-05	0.000732332	0.0203755	0.000524074	0.00445133
T>A	GTC	0.000129398	0.000130984	0.00747788	0.00360339	0.00290559	0.000489277	0.000224002	0.000255713	0.00226545	0.000111632	0.0135033	0.00211628	2.22706e-16	0.000122819	0.000374529	0.0018055	0.000129825	0.00273003	0.000589045	0.000608247	0.00339817	0.00034667	0.00195422	7.78459e-05	0.00256403	0.00326452	0.0102326	0.00235106	0.00114972	0.000117545	0.000181736	0.000361891	0.00241508	0.00555624	0.000630725	0.000774178	0.00111594	0.003517	0.00343215	0.000109955	0.000193493	0.000228456	0.000123798	9.10266e-05	0.00105168	0.00384756	0.000398644	0.00270193
T>A	GTG	0.00024567	6.37976e-05	0.0115598	0.013097	0.004106	0.00019512	0.000289548	0.00065574	2.21927e-16	0.00135315	0.015629	0.000787547	7.29964e-05	2.22158e-16	0.000119421	0.00251466	4.7018e-05	0.000119786	0.000186577	0.00555218	0.000695003	0.000241005	0.00182845	0.000485795	0.0021302	0.000741843	0.0374763	0.00248978	0.000607619	7.16963e-05	9.85541e-05	0.000827085	0.00653402	0.00111674	0.00116988	0.00108386	0.00121129	0.00666825	0.00440878	0.000360191	0.000186035	1.31148e-05	0.000142922	0.000110289	0.000198968	0.00428609	0.00129001	0.00396497
T>A	GTT	0.00025796	6.27586e-05	0.0123348	0.00551781	0.00321786	0.000248461	0.000306272	5.58987e-05	0.0202867	0.00876492	0.0280704	0.00256315	0.000426004	0.00010824	0.000163668	0.000914519	0.000357625	0.000857225	0.000840258	0.000966494	0.00479839	0.0015788	0.00346359	0.000282716	0.00430192	0.000937146	0.00932373	0.00131171	0.000833777	0.000324184	0.000190675	0.00176261	0.00747765	0.00285897	0.00112203	0.0016848	0.00184394	0.00408666	0.00577211	0.000637062	0.000613621	3.28447e-06	0.000230689	0.000131071	0.000785794	0.000146374	0.00081078	0.00310552
T>A	TTA	0.00671862	0.000421559	0.0065065	0.00888395	0.00630948	0.000454259	0.000356496	0.00324433	0.0154227	0.0166522	0.0114946	0.026001	0.0020384	0.00306122	0.00018622	0.00375276	0.000296458	0.000199898	0.00108909	0.0122781	0.000119266	0.00119112	0.0107963	0.00049401	0.0120178	0.000256912	0.071769	0.00411561	0.00113323	0.000188445	0.000281779	0.00410071	0.27192	0.00429617	0.00246179	0.0024502	0.00244009	0.00669465	0.00712714	0.0011305	0.000646626	0.156156	2.35357e-05	0.000420402	0.00168915	0.020079	0.00104962	0.00309581
T>A	TTC	2.22567e-16	0.000192132	0.0104939	0.00431264	0.00414362	0.000113713	0.000388599	0.00224329	0.0342304	0.00122722	0.0194865	0.00185274	0.000359838	0.000665032	0.000202338	0.00645465	0.000231996	0.0017288	0.000157044	0.00466512	0.00570169	0.000242271	0.00272844	0.000474949	0.000318023	0.000794982	0.0236474	0.00327077	0.00125899	0.00125087	0.000241395	0.000216504	2.22112e-16	0.00530178	0.00102328	0.00112608	0.000927698	0.00369064	0.0102575	2.22866e-16	0.000278535	1.23379e-05	7.64319e-06	5.69779e-05	0.000664192	0.00258226	0.000469384	0.00356214
T>A	TTG	2.8031e-05	5.0112e-05	0.00671426	0.00953898	0.00479208	2.95039e-05	2.22739e-16	0.00170029	0.0122456	0.0055951	0.0128524	0.0167129	0.000692503	7.05527e-05	0.000200572	0.00277186	0.000187601	0.000357149	0.000148765	0.00518203	0.00182715	2.22583e-16	0.00178874	0.000372811	0.000175848	9.84891e-05	0.0731675	0.00198988	0.000277547	0.000320956	0.000190464	0.000659608	0.00776585	0.00138285	0.000871864	0.00127921	0.000804066	0.0054633	0.00502349	4.23881e-05	5.40001e-05	0.000452105	8.32365e-06	7.53297e-05	7.54089e-05	0.00403171	0.000778341	0.0016048
T>A	TTT	0.00225496	0.000204848	0.0129718	0.00561667	0.00875439	0.00042636	0.000797581	2.21846e-16	0.279223	0.0273092	0.0378607	0.0169756	0.00528987	0.00152388	0.000673697	0.0052466	6.20295e-05	0.00181583	0.000474644	0.00715828	0.00197615	0.00130607	0.00710322	0.00067304	0.00671415	7.63954e-05	0.0301226	0.0021851	0.00131342	0.00571961	0.000701237	0.00272346	0.0459877	0.00541426	0.00270395	0.00194853	0.00250424	0.0107431	0.02097	0.000530252	0.000860016	0.00435296	0.000426164	0.000330967	0.00294874	0.00638238	0.00133871	0.00507756
T>C	ATA	0.00109029	6.16558e-05	0.0164925	0.00795297	0.0461521	0.00221233	0.00049032	0.00101516	0.000287768	0.0043586	0.0097722	0.0202502	0.000744651	0.00935152	0.00113554	0.0736131	0.00190648	0.0125517	0.00388541	0.241606	9.65085e-05	9.72727e-05	0.00201658	0.0025885	0.0106789	0.0167364	0.0250296	0.00639769	0.0848265	0.000548575	0.000610521	0.0124983	0.00461531	0.00204453	0.00525433	0.0732599	0.00279033	0.0111972	0.018747	0.00129328	0.00122113	0.00283468	0.001098	0.000612971	0.00263001	0.0025926	0.00375286	0.0112935
T>C	ATC	0.00304447	2.15364e-05	0.00775707	0.000715433	0.0134393	0.00112771	0.000227231	0.000455881	0.000533387	0.00392654	0.0050117	0.010518	0.00362305	0.000510061	0.000937665	0.0403462	0.000142127	0.00629641	0.00196472	0.01286	0.0126859	0.000252037	0.00208591	0.000594296	0.00454582	0.0100211	0.000898671	0.00218097	0.0260836	0.000441066	0.000458493	0.0037459	0.00122568	0.000820666	0.00168896	0.0384068	0.00163871	0.00564203	0.0073393	0.000276607	0.000418361	0.00567078	0.000189416	8.13508e-05	0.0092784	0.0192505	0.00188171	0.00369842
T>C	ATG	0.000106462	1.31832e-05	0.0123464	0.00500188	0.0382257	0.00423855	0.000186516	0.00150149	0.00106958	0.00919312	0.00698248	0.0142751	0.00213984	0.000530835	0.000319685	0.0705049	0.000427857	0.0124119	0.000239609	0.0639096	0.000375557	2.22583e-16	0.00207987	0.00230607	0.0186073	0.00387752	0.00775269	0.00176225	0.0785074	0.000404953	0.000276647	0.073399	1.95469e-05	0.000920206	0.00383632	0.0168068	0.00217359	0.00964408	0.0154541	3.51914e-06	0.000414499	0.00209479	0.000284516	0.000199889	0.00112743	0.00395128	0.00261608	0.00825456
T>C	ATT	0.0057408	0.000155089	0.0173367	0.0015559	0.0383037	0.000501859	0.000614609	0.00215309	0.00265231	0.0510197	0.0148572	0.0290369	0.00336049	0.000149627	0.00118946	0.0637522	0.000958657	0.00597489	0.00092903	0.136066	0.00778505	0.00054407	0.00423646	0.001736	0.00010317	0.0256447	0.000755042	0.0024405	0.0371572	0.000595376	0.000545259	0.00920997	0.00234187	0.00203027	0.00512285	0.0480287	0.00348503	0.013626	0.0194397	3.62569e-05	0.00349992	0.00129752	0.00111486	0.000481884	0.00492316	0.00187033	0.00492307	0.00717648
T>C	CTA	2.22567e-16	0.00030224	0.00883327	0.00517683	0.0133391	0.00165975	0.000450824	0.00153384	0.00757134	0.0101593	0.00239036	0.0137073	0.000122411	0.00131601	0.000328018	0.045399	4.73845e-05	0.00316295	0.0007502	0.0106978	0.0110621	0.000647025	0.000386012	0.000451864	0.0116857	0.0115363	0.00674114	0.00227085	0.0520221	0.00131673	0.00126844	0.0150688	0.000593709	0.00133157	0.00149867	0.0499663	0.00195477	0.00733655	0.010878	0.000879107	4.70243e-05	0.00191021	0.000145106	0.000121438	0.000839158	0.00418391	0.00238664	0.0101135
T>C	CTC	0.00250244	2.84716e-05	0.0144897	0.00236408	0.0104468	0.00102536	0.000259366	0.000839635	0.00357877	8.89038e-05	0.00699558	0.0153376	4.12195e-05	0.000123545	0.00071306	0.0497154	0.000122233	0.00533629	0.00215167	0.00317101	0.173277	0.00645818	0.00246299	8.13598e-05	0.00483208	0.00282402	0.00134046	0.00224223	0.0312235	0.00262484	0.0013832	0.0300862	4.04387e-05	0.0020156	0.0018828	0.0217813	0.00232064	0.00790958	0.00986729	0.00278616	0.00080215	0.00627922	0.000449935	0.000178014	0.0177321	0.0710897	0.00131137	0.00406674
T>C	CTG	0.000360478	2.22635e-16	0.0101373	0.00549821	0.0207995	0.00531995	0.000104229	0.00073007	0.00217236	0.000934583	0.00126144	0.0153903	0.00105351	2.52802e-05	0.000130655	0.0374263	2.22224e-16	0.0044721	0.00138883	0.00960548	0.0872821	0.00392068	0.00162339	0.000498193	0.0261213	0.0144115	0.00202544	0.0042181	0.0786594	0.00249243	0.00127236	0.0400022	0.000811096	0.0015594	0.00185493	0.00994982	0.00254156	0.00777044	0.0104845	0.000580131	1.47559e-05	0.0031042	3.20918e-05	0.000107936	0.00242268	0.00293112	0.00122978	0.00848654
T>C	CTT	4.26125e-05	0.000185971	0.0157779	0.00256133	0.0148869	0.00126811	0.00181673	0.00573384	0.0430872	0.0396831	0.00645584	0.0329162	2.43687e-06	0.000814793	8.45368e-05	0.0459372	0.000112069	0.00206186	0.00175478	0.0155407	0.425929	0.0182896	0.00255799	0.000391346	0.00690064	0.0217097	0.000536078	0.00362715	0.055513	0.000367013	0.00409799	0.00306627	0.00159154	0.00318023	0.00216429	0.0503585	0.00427215	0.00859415	0.0136121	0.00210237	0.000346386	0.00545412	6.7707e-05	9.74335e-05	0.00138459	0.00663696	0.00234484	0.00541577
T>C	GTA	0.0010525	2.22635e-16	0.00998386	0.00290446	0.0141366	0.0025708	0.000100514	0.000265976	2.21927e-16	0.000800476	0.00259751	0.00951757	0.002198	0.0147091	0.00080872	0.0710627	0.000287333	0.0109827	0.0129005	0.00205802	0.000122765	5.94917e-05	0.00070847	0.000953761	0.0027568	0.222523	0.000720945	0.0036998	0.0835441	0.000491068	0.000935376	0.0122301	0.000108848	0.000565281	0.00234009	0.0307477	0.00170222	0.00747465	0.00601117	0.000761245	0.000676106	0.000417321	0.000156992	6.58678e-05	0.00137658	0.00118342	0.00242095	0.00561317
T>C	GTC	0.00190463	2.74329e-05	0.00564475	0.00118242	0.0079409	0.0011108	7.41449e-05	2.21846e-16	0.000423214	0.00232	0.0026189	0.00977659	0.00627814	0.00532534	0.000859875	0.0304219	0.000182251	0.00654036	0.011624	0.00119151	0.0149355	0.00149588	0.00225506	0.000370502	0.0022627	0.0663457	0.00124461	0.00365036	0.0248042	0.000587333	0.000555469	0.00794251	0.000645516	0.00202929	0.00140095	0.0182239	0.00216143	0.00688614	0.00457731	0.000635096	0.000316602	0.00109107	0.00012932	0.000150799	0.00537912	0.00227173	0.00204528	0.00668396
T>C	GTG	0.00117499	0.000106501	0.010907	0.00236716	0.0149561	0.00245432	7.25001e-05	0.000529439	0.0002317	0.00256764	0.00280854	0.00630524	2.22706e-16	0.00137513	0.000561412	0.0415128	0.00019506	0.01095	0.00594637	0.00427582	0.00357274	0.00101022	0.00398143	0.00095317	0.00406141	0.117099	0.0005814	0.00266571	0.0712455	0.0007307	0.000501021	0.207024	0.000439877	0.00019068	0.00183686	0.00983109	0.00186776	0.0057447	0.00565049	0.000500096	0.000729066	0.00309858	4.6728e-05	6.52979e-05	0.00370993	0.00455591	0.000913746	0.00256177
T>C	GTT	7.13174e-05	1.24783e-05	0.0101736	0.000755107	0.0137175	0.000905644	0.000810974	0.00684592	0.0070724	0.318043	0.00629332	0.00986355	0.00528621	0.0114956	0.000236926	0.0463289	2.22224e-16	0.011235	0.00585671	0.00240156	0.00523603	0.00146572	0.00314646	0.0023643	0.000927504	0.133047	0.000834217	0.00398596	0.0551933	0.000850924	0.000445453	0.00970885	2.22112e-16	0.000421285	0.00264522	0.0400371	0.00305342	0.00751246	0.00731338	0.000695659	0.00056861	0.00319108	0.000109673	0.00017535	0.00117067	0.00400958	0.00311448	0.00699191
T>C	TTA	0.000254672	2.22635e-16	0.0152299	0.00241114	0.0179801	0.00147944	0.00215272	0.00599645	0.0301991	0.0812352	0.00208029	0.0139592	0.000729763	0.00886196	0.000112932	0.0860557	2.20846e-05	0.00627232	0.00342209	0.0129588	0.00209143	0.00106392	0.00179892	0.00123637	0.013775	0.0841804	0.00463394	0.00146062	0.0422691	0.00130504	0.000544495	0.0110229	0.00139921	0.000367706	0.00296899	0.0477286	0.00210919	0.00593579	0.0102203	0.000239831	0.00029767	0.00136711	0.000604505	0.000173214	0.00108956	0.00445754	0.00276529	0.00710572
T>C	TTC	0.00339299	4.34753e-05	0.00899476	0.000502965	0.00970613	0.00108532	0.000596095	0.00173318	0.0208859	0.0142931	0.00264479	0.0136054	0.00516885	8.09555e-05	0.000466866	0.0462997	2.49048e-05	0.00288116	0.00591579	0.00367384	0.0152656	0.00110354	0.00618443	0.0005534	0.0165834	0.0548133	2.22009e-16	0.00300235	0.0314389	0.002046	0.000285657	0.012451	0.00623643	0.000821573	0.00227766	0.0451345	0.00219067	0.00644453	0.00755186	0.00109093	0.000572663	0.0175275	0.000404026	8.47214e-05	0.0289562	0.0039309	0.00218432	0.00503302
T>C	TTG	0.000415901	0.000117162	0.00692683	0.00174054	0.0127073	0.00212861	0.000318676	0.00380711	0.0129286	0.0227767	2.21937e-16	0.00930881	0.00036301	0.00066833	0.000154671	0.0400078	9.97571e-05	0.00430796	0.00132408	0.00722774	0.00234925	0.00120677	0.00326406	0.00107558	0.0119547	0.0276247	0.00122171	0.0020329	0.0303004	0.00141026	0.000203127	0.320443	0.00110182	0.000437705	0.00137542	0.0100211	0.00191837	0.00497886	0.0060147	0.000108635	0.00159175	0.00158397	0.000296555	6.31138e-05	0.00102433	0.00246946	0.0010671	0.00471665
T>C	TTT	0.00432725	3.58411e-05	0.0139073	0.000635557	0.0185186	0.00173711	0.000812228	0.00297077	0.0880588	0.0430865	0.00457255	0.0384005	0.00325187	2.51156e-05	0.000105586	0.0597155	0.000530898	0.00292184	0.00134542	0.00838999	0.0209675	0.00100208	0.00337241	0.00146993	0.019254	0.0406949	2.22009e-16	0.0036682	0.0573975	0.00205898	0.000445293	0.00911567	0.00708177	0.00106362	0.00280117	0.0614442	0.00306491	0.00948407	0.0101646	0.00131966	8.57685e-05	0.0115493	0.000532138	0.000208134	0.00510735	0.0213233	0.00199814	0.00218998
T>G	ATA	0.000172429	0.000237524	0.00395184	0.00104855	0.00385791	2.56872e-05	0.000473353	8.44312e-05	0.0118626	0.0037009	0.00163659	0.045121	0.00191705	3.47432e-05	0.000218207	0.0020088	6.13957e-05	0.000211736	0.000468387	0.0112354	0.000851484	0.00141143	0.000720739	0.00232621	1.05368e-05	0.000391865	0.00232511	0.00321369	0.00291593	0.00986795	3.90225e-05	0.000979337	0.00281724	0.00305241	0.00109141	0.0217041	0.00115037	0.00387736	0.00722689	0.0250496	0.000508786	0.000170685	0.000517131	0.000195628	0.000743275	0.000722836	0.00172572	0.0045945
T>G	ATC	0.000206688	7.46471e-05	0.00260242	0.000159295	0.00259902	0.000203898	0.000246584	0.000931722	0.00104765	0.00266089	0.000667696	0.00692557	0.00124103	5.32764e-05	4.66953e-05	0.00066411	2.22224e-16	0.00297381	0.000415113	0.00440918	0.000700165	0.004482	0.000858319	0.0018863	2.13176e-05	0.000437491	5.08942e-05	0.00139873	0.00253182	0.0172913	0.000110434	0.00030203	0.000461573	0.000966004	0.000622522	0.010586	0.00106656	0.00297438	0.0070489	0.0104957	0.000255038	0.00171979	4.09687e-05	8.2819e-05	0.000606682	0.00409143	0.000528857	0.00289805
T>G	ATG	0.000268328	2.04568e-06	0.00630414	0.00141605	0.0079381	0.000106807	0.000275873	0.00146597	0.000604488	0.0106058	0.00477004	0.00533208	0.000319886	0.000523179	0.000179381	0.000807612	8.25389e-05	0.000708894	0.000184812	0.00462059	0.000718762	0.000989945	0.00199327	0.00177313	2.68801e-05	0.000186954	0.00295071	0.00206174	0.00229294	0.00768419	0.00041042	0.000475334	0.000197373	0.00448251	0.000936009	0.0168163	0.00207324	0.00766128	0.00805801	0.0261042	0.000564805	0.00368196	0.000351179	0.000125643	0.00393698	0.0277539	0.00119089	0.00505874
T>G	ATT	0.000111567	3.75802e-06	0.00397307	0.000215922	0.00482753	0.000385717	0.000308621	0.000732659	2.21927e-16	0.014261	0.000739606	0.023923	0.00922363	2.22158e-16	0.00028483	0.0012799	0.000320256	0.0111236	0.00363036	0.00795516	0.0125363	0.0691259	0.00183828	0.00162063	5.81848e-05	6.94856e-05	4.18171e-05	0.00470785	0.00593132	0.115181	0.000794367	0.000757879	0.00114986	0.00263476	0.000984334	0.0246847	0.00286426	0.00641546	0.0180228	0.0164473	0.000229502	0.00808423	0.000198657	0.000125865	0.000102544	0.00213128	0.00185646	0.0020616
T>G	CTA	3.5479e-05	0.000153463	0.00436616	0.000870267	0.00258864	4.94822e-05	8.41759e-05	0.00035911	0.00327551	0.00148312	0.00122206	0.0259596	0.000154798	0.000226575	2.21699e-16	0.000893246	4.13549e-05	4.84882e-05	0.000205597	0.00395715	0.000309661	0.00205412	0.000110866	0.000713711	0.000962927	4.34651e-06	0.00491455	0.00142614	0.00142382	0.0146059	0.000198048	0.000727734	0.00105693	0.00371269	0.000477576	0.00260196	0.00098252	0.00529598	0.00335414	0.00322643	0.000330277	0.000137051	0.000133675	0.000105665	0.000894161	0.00277625	0.00080269	0.00148752
T>G	CTC	0.000212181	0.000154817	0.00703972	0.000441361	0.00460621	0.000784043	0.000171641	0.000791863	0.00557634	4.97847e-05	0.00194971	0.00741118	2.22706e-16	0.00115269	2.21699e-16	0.00113942	2.81862e-06	0.00120998	0.000156672	0.00107998	0.00103616	0.0313976	0.00199056	0.00209056	0.00159507	5.44451e-05	0.000880261	0.000880497	0.00494428	0.0220609	0.000215147	0.000948639	2.22112e-16	0.000517924	0.000566434	0.00237622	0.00141348	0.0073907	0.00566846	0.00415782	0.000146281	5.14731e-05	9.27963e-05	2.67085e-05	6.18227e-05	0.00255714	0.00077536	0.00423659
T>G	CTG	0.000128087	0.000120596	0.0107082	0.00378752	0.00613071	0.000924	2.22739e-16	0.00128994	0.0011918	2.58374e-05	0.00469759	0.014163	5.34597e-05	0.000478761	2.21699e-16	0.000593144	2.22224e-16	0.000435194	0.000271774	0.00224037	1.9357e-06	0.0136906	0.00292886	0.00132722	0.0027058	2.00997e-05	0.00802998	0.0030415	0.00555847	0.0155236	7.85197e-05	0.00106545	0.000435774	0.00636282	0.000887417	0.00376597	0.00159052	0.00983068	0.00558963	0.0071113	0.00010864	0.00367367	0.000103806	0.000111608	0.00366184	0.00592816	0.000795626	0.00298482
T>G	CTT	0.000171198	0.000202751	0.00702569	0.00119647	0.0072986	0.00130357	2.64828e-05	3.67867e-06	0.00340166	0.000155769	0.000573932	0.0564542	0.00130374	0.00522829	0.00013282	0.000343773	5.55121e-05	0.000962175	0.00249097	0.00254359	0.00531304	0.549756	0.00414078	0.00220322	0.0051121	0.000184887	0.00118514	0.00471112	0.00779657	0.101026	0.000265342	0.000191783	6.54646e-07	0.00271033	0.00107396	0.00411195	0.00688058	0.00493961	0.0131332	1.79903e-05	1.75815e-05	0.000106994	6.5708e-05	9.28798e-05	0.000471089	0.00229597	0.000863327	0.0027164
T>G	GTA	2.22567e-16	0.00020865	0.0044207	0.000598029	0.00252457	4.34951e-05	9.0645e-05	0.000322701	0.00247672	7.4849e-05	0.00130807	0.00829828	0.000204184	0.000481456	9.56684e-05	0.000411955	8.77121e-05	7.79113e-05	0.00020254	0.000901937	0.000494703	0.000280933	0.00086992	0.000636097	2.225e-16	0.000285636	0.00159493	0.00106509	0.00137139	0.00115849	0.000188427	0.000580768	0.000365412	0.00175968	0.000185084	0.0118312	0.000504433	0.0033293	0.00249098	0.0281805	0.000278353	0.0219857	7.63663e-06	6.61417e-05	0.00867106	0.00218658	0.00112608	0.00438046
T>G	GTC	2.22567e-16	0.000132772	0.00233574	0.000253176	0.00170704	0.000213055	0.00012112	0.000320507	0.00165759	2.22569e-05	0.000655579	0.00585021	0.000833491	0.000942025	2.21699e-16	0.000212827	2.22224e-16	0.00209811	0.000580025	0.000901338	0.000203535	0.00624511	3.7e-05	0.000703469	6.65442e-05	0.00053323	0.000236251	0.001531	0.00120956	0.00193066	0.000352851	0.000636949	2.22112e-16	0.00507154	0.000313273	0.00685582	0.000938958	0.00580302	0.0022371	0.0287575	0.000212968	0.0104236	0.000134645	4.36969e-05	0.00959464	0.00530099	0.000561457	0.00173935
T>G	GTG	0.000348201	3.7098e-05	0.0108589	0.00243368	0.00529949	0.000273858	0.000325229	0.00240977	0.00603243	0.00379518	0.00396514	0.00397262	2.22706e-16	0.00173108	0.000130495	0.000495613	0.000425905	0.000780526	0.000347443	0.000674761	0.00083459	0.0014844	0.00583312	0.000509605	8.69779e-05	0.000212673	0.000450072	0.0031309	0.0023539	0.00312516	0.00138295	0.00541656	5.6476e-05	0.00403511	0.00152822	0.00982574	0.00215539	0.00772116	0.00444877	0.662376	7.33863e-05	0.0271726	6.62766e-05	0.000147224	0.035118	0.0762299	0.0013738	0.00472602
T>G	GTT	1.45779e-05	2.22635e-16	0.00582576	0.000251743	0.00235186	0.000786961	0.000834533	0.00182826	0.0067502	0.00683761	0.00129133	0.0193716	0.00220905	0.00516111	0.000153588	0.00016532	2.88605e-06	0.00225276	0.00139253	0.00238921	0.00723643	0.113886	0.00214325	0.000340852	0.00355978	0.00259123	1.96194e-05	0.00268324	0.00605322	0.0206066	0.000159938	0.000451323	0.000416649	0.00335074	0.000488591	0.0170972	0.00333683	0.00593629	0.00547938	0.0474252	0.000160641	0.0883588	1.15092e-05	0.000101653	0.0364922	0.00209077	0.000863892	0.00202836
T>G	TTA	2.22567e-16	1.66641e-05	0.00724635	0.000377428	0.00522352	0.000104793	0.000127995	0.000955053	0.0192801	0.000210562	2.21937e-16	0.0657194	0.00268885	0.0112927	8.51397e-05	0.00163313	0.000184048	9.91807e-05	0.000230613	0.0097848	2.21866e-16	1.22049e-05	0.000696198	0.001664	2.225e-16	0.000464928	0.00505773	0.000123259	0.00142977	0.0423375	0.000118017	0.00046841	2.22112e-16	0.00429084	0.000787839	0.0183249	0.00117402	0.00838562	0.00846176	0.00160674	0.000601824	0.00240664	0.000249834	0.000150019	0.00032713	0.00255292	0.00143096	0.00130336
T>G	TTC	5.50981e-05	7.03716e-05	0.00627931	0.000173833	0.00655597	0.000286692	0.000115701	0.00155251	0.0174412	0.00011521	0.00114128	0.0086174	2.22706e-16	0.00555373	6.73419e-05	0.00112905	2.22224e-16	0.00119797	0.000294127	0.00551447	0.000116421	0.00874619	0.00209756	0.00201737	2.225e-16	0.000378577	0.000751637	0.00264218	0.00171889	0.0356976	9.63898e-05	0.000164061	2.22112e-16	0.00194245	0.000743742	0.0195395	0.000903325	0.00508245	0.0113694	0.010569	0.000344786	2.24916e-05	0.000222007	0.000138114	0.000655196	0.00347396	0.00111982	0.00435539
T>G	TTG	0.000583194	9.53828e-05	0.00805217	0.00232011	0.006937	0.000324093	2.22739e-16	0.00135165	0.00763678	0.000125145	0.00309399	0.010896	2.15638e-05	0.00275623	0.00010074	0.000875342	3.67008e-05	0.000114459	0.000147795	0.00524229	0.000919536	0.0047825	0.00144571	0.00207103	0.00278551	0.000131223	0.00556535	0.0030371	0.00284374	0.0140079	0.000813009	0.000959376	0.00152169	0.00481682	0.000901696	0.0302484	0.00189866	0.00727596	0.00866228	0.023939	0.000272175	0.00153816	0.000349524	0.000112316	0.0087192	0.00275785	0.0014777	0.00615252
T>G	TTT	2.22567e-16	2.22635e-16	0.0105253	0.000568256	0.0134948	0.00101084	8.29476e-05	0.00177039	0.021707	0.00016647	0.000996493	0.0639003	0.0189135	0.0908929	5.55283e-05	0.00220648	1.88589e-05	0.000605192	0.00599288	0.0158475	0.00457905	0.122287	0.00515512	0.0042255	0.00151329	2.21944e-16	0.0005952	0.00396071	0.00944556	0.478694	0.00888794	0.0022527	0.000232416	0.0036236	0.00180613	0.0290774	0.00528647	0.0108895	0.0249742	0.0317939	9.83205e-18	0.00362106	3.20139e-07	0.000363839	0.00159839	0.00290837	0.00253398	0.00704904

## Sheet: Other signatures
Mutation Type	Mutation Subtype	SBS 25	SNP SBS	SBS sc_E	SBS sc_F
C>A	ACA	0.0099	0.0035659	0.00922603	0.00788868
C>A	ACC	0.007	0.0132099	0.000629694	0.00327426
C>A	ACG	0.00145	0.00387927	0.000135584	0.000929175
C>A	ACT	0.00497	0.00314465	0.00673901	0.00469591
C>A	CCA	0.0148	0.00437612	0.00172595	0.00199844
C>A	CCC	0.00782	0.00932513	0.000696406	0.0012332
C>A	CCG	0.00128	0.00443423	0.000387109	0.000808312
C>A	CCT	0.0126	0.00470345	0.0036924	0.00228516
C>A	GCA	0.0135	0.00877735	0.00656833	0.00472673
C>A	GCC	0.00647	0.00931293	0.00102539	0.00374977
C>A	GCG	0.000658	0.00639833	7.01e-05	0.000782792
C>A	GCT	0.0105	0.0034034	0.00711977	0.00545014
C>A	TCA	0.00694	0.00372287	0.00372829	0.0055238
C>A	TCC	0.0102	0.00953248	0.0015743	0.00505321
C>A	TCG	0	0.00378159	0.000471813	0.000403742
C>A	TCT	0.0246	0.00580136	0.00171261	0.000144908
C>G	ACA	0.00803	0.0104346	0.003081	0.0011826
C>G	ACC	0.00164	0.00822472	0.00440746	0.00109526
C>G	ACG	0	0.00360223	0.000741109	2.94e-05
C>G	ACT	0.00343	0.0114731	0.00327797	0.00193919
C>G	CCA	0.0072	0.00804286	0.00077108	0.000504671
C>G	CCC	0.0046	0.0119328	0.00203176	0.000445706
C>G	CCG	0.000824	0.00592301	0.000872409	0.00014247
C>G	CCT	0.000196	0.0137172	0.00109633	0.000512173
C>G	GCA	0.00417	0.00757918	0.000854054	0.000449813
C>G	GCC	0.00239	0.00678122	0.00212176	0.000709797
C>G	GCG	0.000418	0.00606501	0.000422757	9.19e-06
C>G	GCT	0.00199	0.00969083	0.00359357	0.00190634
C>G	TCA	0.0098	0.0113208	0.00197335	9.4e-05
C>G	TCC	0.00327	0.0086448	0.000308542	0.000640202
C>G	TCG	0.00206	0.00434768	9e-05	6.76e-06
C>G	TCT	0.0164	0.019407	0.00124743	0.000844871
C>T	ACA	0.021	0.00261467	0.0113842	0.0674378
C>T	ACC	0.0131	0.00171379	0.0121642	0.0447621
C>T	ACG	0.0197	0.009079	5.83e-18	0.0053461
C>T	ACT	0.00573	0.00279491	0.00952316	0.0578618
C>T	CCA	0.0143	0.000861688	0.0266431	0.0669541
C>T	CCC	0.00594	0.00112819	0.0232757	0.0605048
C>T	CCG	0.0116	0.0085917	0.0081946	0.0124777
C>T	CCT	0.0136	0.00205554	0.0144047	0.0717849
C>T	GCA	0.01	0.00199994	0.162008	0.0703816
C>T	GCC	0.00695	0.00184806	0.202333	0.0810197
C>T	GCG	0.0105	0.00735397	0.0167537	0.00924185
C>T	GCT	0.00982	0.00280376	0.114629	0.0707092
C>T	TCA	0.0111	0.000667124	0.00395434	0.0503881
C>T	TCC	0.00645	0.000300952	0.00413344	0.067272
C>T	TCG	0.0141	0.00458902	5.83e-18	0.00474975
C>T	TCT	0.0124	0.00170775	0.0115695	0.0765521
T>A	ATA	0.0204	0.00323849	0.00174719	0.00132647
T>A	ATC	0.00889	0.00870848	0.00257248	0.000414562
T>A	ATG	0.00624	0.00572949	0.00158417	0.000479355
T>A	ATT	0.0149	0.00684619	0.00810051	0.00375581
T>A	CTA	0.0263	0.000922893	0.00199591	0.000359142
T>A	CTC	0.0158	0.00210956	0.00368549	0.00143171
T>A	CTG	0.0629	0.0039986	0.00237303	0.0018297
T>A	CTT	0.0366	0.000820593	0.00463051	0.00182121
T>A	GTA	0.0362	0.00174969	0.000699557	0.000489614
T>A	GTC	0.00585	0.0035331	0.00147063	0.000674726
T>A	GTG	0.0382	0.0050211	0.00156036	0.000553368
T>A	GTT	0.0202	0.00173487	0.00353826	0.00231858
T>A	TTA	0.0218	0.0102027	0.00416095	0.0013668
T>A	TTC	0.00341	0.00368431	0.00108817	0.0009347
T>A	TTG	0.0102	0.0021101	0.00189155	0.000529189
T>A	TTT	0.0145	0.00735919	0.00365877	0.00417243
T>C	ATA	0.0207	0.0524831	0.0158204	0.00715138
T>C	ATC	0.0095	0.0235627	0.0120784	0.00473755
T>C	ATG	0.0199	0.102986	0.0143079	0.00662232
T>C	ATT	0.0145	0.0432377	0.0106863	0.00508712
T>C	CTA	0.00903	0.0171069	0.0144007	0.00563501
T>C	CTC	0.0108	0.0183944	0.0189224	0.00722538
T>C	CTG	0.0134	0.0644698	0.0411853	0.0136185
T>C	CTT	0.00896	0.0153413	0.0125748	0.00407773
T>C	GTA	0.0175	0.0162268	0.0202765	0.00738478
T>C	GTC	0.00405	0.0170433	0.0129165	0.00398544
T>C	GTG	0.0134	0.0505912	0.0213816	0.0062306
T>C	GTT	0.0142	0.0186747	0.0113482	0.00470871
T>C	TTA	0.0145	0.0236091	0.0105488	0.0048335
T>C	TTC	0.00741	0.0207446	0.0108197	0.0040519
T>C	TTG	0.00489	0.0445614	0.0148773	0.00402342
T>C	TTT	0.017	0.02702	0.00689123	0.00386274
T>G	ATA	0.00528	0.00374724	0.000257075	0.00089847
T>G	ATC	0	0.00372131	0.00119437	0.000537857
T>G	ATG	0.00714	0.00625828	0.00120112	7.83e-05
T>G	ATT	0	0.00424399	0.000471459	0.000277253
T>G	CTA	0	0.00434428	0.000356192	0.000238888
T>G	CTC	0.00289	0.00720395	0.000400384	0.000329769
T>G	CTG	0.0118	0.0104017	0.00104441	0.000596808
T>G	CTT	0.00855	0.000958252	6.89e-05	0.000169449
T>G	GTA	0.00555	0.00282096	0.000648287	0.0006042
T>G	GTC	0	0.00391222	0.00133652	0.000308461
T>G	GTG	0.00869	0.000667707	0.00158343	0.000115032
T>G	GTT	0.00277	0.00700881	0.00142668	0.000321757
T>G	TTA	0.00208	0.00442957	0.000185026	0.00103588
T>G	TTC	0.000579	0.00542382	0.00106111	0.000383142
T>G	TTG	0.00943	0.00706692	0.00151891	0.00100431
T>G	TTT	0.00787	0.00930236	8.84e-05	0.000502817
