# Supplementary material for: Characterizing Mutational Signatures in Human Cancer Cell Lines Reveals Episodic APOBEC Mutagenesis
Source: Cell. 2019 Mar 7;176(6):1282–1294.e20. doi: 10.1016/j.cell.2019.02.012 (PMC6424819; doi:10.1016/j.cell.2019.02.012)
Supplement: Table S2: Sample Sets, Data Sources, and Experimental Information, Related to Figures 1–6 — List of all samples and the corresponding datasets considered in the study, including previously generated datasets (2,709 primary cancers from Platinum version of the ICGC PCAWG dataset; 1,001 cell lines from COSMIC Cell Line Project; 602 PDX models and available originating tumors from NCI PDMR) and datasets generated here (cell line clones subjected to whole-genome sequencing (WGS), whole-exome sequencing (WES) and/or RNA-sequencing; single cells and corresponding stock cell lines subjected to WGS). COSMIC cell line classification was simplified as noted, for a simpler representation in the figures. [file mmc2.xlsx]

## Sheet: 2,709 PCAWG Platinum  
	2,709 cancers from the Platinum version of the ICGC PCAWG dataset: mutational catalogs (Table S3) and mutational signatures extracted across these catalogs (Table S1, Figure S1) and their annotation across the dataset (Table S4) were shared by the PCAWG Mutational Signatures group.
	Classification	Sample Name
	BLCA-US	0c7aca3f-e006-4de3-afc2-20b4f727d4fd
	BLCA-US	2b142863-b963-4cc9-8f8f-c72503c93390
	BLCA-US	301d6ce3-4099-4c1d-8e50-c04b7ce91450
	BLCA-US	418a3dec-96ff-4719-becb-e1a8260cce2f
	BLCA-US	448fe471-3f4e-4dc8-a4e0-6f147dc93abe
	BLCA-US	45a7949d-e63f-4956-866c-df51257032de
	BLCA-US	4838b5a9-968c-4178-bffb-3fafe1f6dc09
	BLCA-US	7d2a22eb-7344-4cba-ad7d-94c3f9ef3d7c
	BLCA-US	804ffa2e-158b-447d-945c-707684134c87
	BLCA-US	8c619cbc-9e91-4716-9711-5236e55d8f46
	BLCA-US	91f458e6-64b7-454d-a542-b0aa23638fd8
	BLCA-US	94108975-b7a0-40ba-ad39-e44cc62e8cc0
	BLCA-US	973d0577-8ca4-44a1-817f-1d3c1bada151
	BLCA-US	abd2d959-d5ed-4eb3-9759-67eb1aa23325
	BLCA-US	acc629cb-ad03-4cec-9b21-922e4932ef3e
	BLCA-US	b73523d7-f5a5-4140-8537-4df4d1ecf465
	BLCA-US	c66c92d5-df65-46e6-861d-d8a98808e6a3
	BLCA-US	cda1a403-16b6-487c-a82a-c377d1d0f89d
	BLCA-US	d4615ca0-b5c7-4a5c-8593-bd50034a78ae
	BLCA-US	df8a913c-5160-4fc5-950d-7c890e24e820
	BLCA-US	e6c78a98-f45b-482b-a551-4f11b8c1ff8b
	BLCA-US	f389176f-d8f3-45c2-aae4-7378a3d6fc7f
	BLCA-US	ffdd4feb-aca3-4104-b1e8-954d705a6450
	BOCA-UK	f221c897-6ad0-0df9-e040-11ac0c4813ef
	BOCA-UK	f82d213f-9843-28eb-e040-11ac0d483e48
	BOCA-UK	f82d213f-9ba5-7b6b-e040-11ac0c486882
	BOCA-UK	f82d213f-bc06-5b51-e040-11ac0c48687e
	BOCA-UK	f82d213f-bc99-5b1d-e040-11ac0c486880
	BOCA-UK	f82d213f-caa7-fd59-e040-11ac0d483e46
	BOCA-UK	f82d2146-70f5-8114-e040-11ac0d483e50
	BOCA-UK	f82d2146-726a-d0e0-e040-11ac0c486888
	BOCA-UK	f83f1eb8-b2c8-c3d6-e040-11ac0c48261e
	BOCA-UK	f83fc777-5416-c3e9-e040-11ac0d482c8e
	BOCA-UK	f8407106-8a96-8f85-e040-11ac0d481656
	BOCA-UK	f841c488-6b8d-6645-e040-11ac0c481418
	BOCA-UK	f8425828-5b0f-23a8-e040-11ac0d484128
	BOCA-UK	f843ed5c-0336-3d33-e040-11ac0d48478c
	BOCA-UK	f845ebba-8c56-b559-e040-11ac0c4863d5
	BOCA-UK	f8515e5a-7de3-6be3-e040-11ac0c480d6d
	BOCA-UK	f85397dc-e6e9-4f54-e040-11ac0d48706c
	BOCA-UK	f854ae3f-356d-f0ad-e040-11ac0c485dae
	BOCA-UK	f8572359-f29a-5945-e040-11ac0d4821cf
	BOCA-UK	f8593ac0-9480-22a0-e040-11ac0d48697a
	BOCA-UK	f85add3d-e2e6-31f8-e040-11ac0d48479c
	BOCA-UK	f85ae2b7-cebf-17a2-e040-11ac0c48033a
	BOCA-UK	f860bc4c-f31b-6538-e040-11ac0c48268f
	BOCA-UK	f866123a-9eb0-e856-e040-11ac0c48717e
	BOCA-UK	f86975a2-78a4-ef8c-e040-11ac0c4809da
	BOCA-UK	f86ae246-2492-9785-e040-11ac0d4813b0
	BOCA-UK	f86b6ba2-8f4b-ee53-e040-11ac0d485904
	BOCA-UK	f86b7e84-7040-c751-e040-11ac0c485675
	BOCA-UK	f86e2d80-911b-7a19-e040-11ac0d486900
	BOCA-UK	f87348df-7186-4c6b-e040-11ac0c482ba9
	BOCA-UK	f87cdca1-2c85-49d2-e040-11ac0d485c9d
	BOCA-UK	f87d7c27-eeef-920e-e040-11ac0d48388d
	BOCA-UK	f87e94a9-ef37-fcba-e040-11ac0c482332
	BOCA-UK	f87eb1b5-1712-ca1f-e040-11ac0c483848
	BOCA-UK	f8809cee-8f81-28f8-e040-11ac0d4873bf
	BOCA-UK	fc876f51-0577-3b53-e040-11ac0d48515e
	BOCA-UK	fc876f5c-8339-bc9c-e040-11ac0d485160
	BOCA-UK	fc876f66-ff0d-f338-e040-11ac0d485162
	BOCA-UK	fc93369d-3ffb-1b53-e040-11ac0c4852ba
	BOCA-UK	fc93bd81-a3f9-2f8e-e040-11ac0d48306f
	BOCA-UK	fc93e38d-6bd5-9912-e040-11ac0c4838cd
	BOCA-UK	fc9404ed-1ba3-2638-e040-11ac0c484da2
	BOCA-UK	fc9469d0-4d0e-bb59-e040-11ac0d481e59
	BOCA-UK	fc94ea15-2d98-0c5b-e040-11ac0c48569b
	BOCA-UK	fc94ec40-2cf2-7ce8-e040-11ac0d4871fb
	BOCA-UK	fc9500f3-e7d0-9820-e040-11ac0c48617e
	BOCA-UK	fc950c33-faa4-0241-e040-11ac0c486786
	BOCA-UK	fc956873-e547-8d4b-e040-11ac0c48224f
	BOCA-UK	fc95a408-2502-7b55-e040-11ac0c48461a
	BOCA-UK	fc95d5ce-6899-62f1-e040-11ac0c486011
	BOCA-UK	fc962061-8ab0-42b3-e040-11ac0c4810cc
	BOCA-UK	fc9650a1-9aef-ab3b-e040-11ac0c4829a7
	BOCA-UK	fc968a86-32e3-ee88-e040-11ac0d487adb
	BOCA-UK	fc969f27-bdc6-cd03-e040-11ac0c48577e
	BOCA-UK	fc96e36c-67f1-4c02-e040-11ac0d48393d
	BOCA-UK	fc96f0df-ef04-411e-e040-11ac0d484291
	BOCA-UK	fc975588-6e70-b496-e040-11ac0c484689
	BOCA-UK	fc9774be-1c90-b48e-e040-11ac0d4810d4
	BOCA-UK	fc97c1c5-9f4a-be90-e040-11ac0c480992
	BOCA-UK	fc990cee-3a1e-9d45-e040-11ac0c484ab3
	BOCA-UK	fc991b60-15dd-cadb-e040-11ac0c48523b
	BOCA-UK	fc992ff1-43ad-e8be-e040-11ac0c485cb5
	BOCA-UK	fc99832e-a4ae-8259-e040-11ac0c48131c
	BOCA-UK	fc998aec-57dd-eab2-e040-11ac0d48680a
	BOCA-UK	fc99b734-7f61-88d1-e040-11ac0c482e88
	BOCA-UK	fc99bbb0-e5c7-fb9e-e040-11ac0d4807e1
	BRCA-EU	f7b847e5-0f5d-69b4-e040-11ac0c4845fe
	BRCA-EU	f7b84b5d-8f28-e6b7-e040-11ac0c484704
	BRCA-EU	f7b84bac-f161-9eee-e040-11ac0c4847ed
	BRCA-EU	f7b84c09-15d4-3046-e040-11ac0c4847ff
	BRCA-EU	f7c6486a-bb08-f77a-e040-11ac0c482953
	BRCA-EU	f7c6a336-3126-7580-e040-11ac0c485971
	BRCA-EU	f7c7373c-1972-4968-e040-11ac0d486e80
	BRCA-EU	f7d128d2-3964-e3bc-e040-11ac0d481667
	BRCA-EU	f7d70fac-c76f-399e-e040-11ac0c482f9c
	BRCA-EU	f7d77a03-28a0-f446-e040-11ac0c4866fb
	BRCA-EU	f7d7b3db-02af-61cb-e040-11ac0c480c03
	BRCA-EU	f7e4a2a8-093d-9e36-e040-11ac0d480c7d
	BRCA-EU	f7e7b258-b4b2-e6c5-e040-11ac0d486773
	BRCA-EU	f7e7d61f-e2dc-b523-e040-11ac0c482000
	BRCA-EU	f7ed28a6-8f5f-e87b-e040-11ac0c48120e
	BRCA-EU	f7f3e156-0dde-72b9-e040-11ac0d48542c
	BRCA-EU	f7f66114-e321-1d4c-e040-11ac0d48541a
	BRCA-EU	f7f6619b-fae8-3381-e040-11ac0c483f78
	BRCA-EU	f7fdda4f-7bf7-ede7-e040-11ac0c486e57
	BRCA-EU	f80293b8-ddb7-f575-e040-11ac0d48309d
	BRCA-EU	f809247c-2bab-ab06-e040-11ac0d482b8a
	BRCA-EU	fc8130df-18fe-c74d-e040-11ac0d485df2
	BRCA-EU	fc8130df-1bc2-c537-e040-11ac0d485de6
	BRCA-EU	fc8130df-1cdd-cade-e040-11ac0d485dec
	BRCA-EU	fc8130df-1f21-c8f9-e040-11ac0d485dfc
	BRCA-EU	fc8130df-2211-cfcc-e040-11ac0d485dde
	BRCA-EU	fc8130df-24d9-32f1-e040-11ac0d485df0
	BRCA-EU	fc8130df-2628-304a-e040-11ac0d485dfa
	BRCA-EU	fc8130df-297f-34a3-e040-11ac0d485e02
	BRCA-EU	fc8130df-2ca4-39d2-e040-11ac0d485e00
	BRCA-EU	fc8130df-2d5f-3b53-e040-11ac0d485dee
	BRCA-EU	fc8130df-2e39-3814-e040-11ac0d485de0
	BRCA-EU	fc8130df-30a5-3e6a-e040-11ac0d485de2
	BRCA-EU	fc8130df-3147-3e94-e040-11ac0d485df8
	BRCA-EU	fc8130df-3225-3f96-e040-11ac0d485dfe
	BRCA-EU	fc8130df-3361-3c8a-e040-11ac0d485dea
	BRCA-EU	fc8130df-34f8-22c6-e040-11ac0d485de8
	BRCA-EU	fc8130df-35ac-2304-e040-11ac0d485dda
	BRCA-EU	fc8130df-6860-7677-e040-11ac0d485ddc
	BRCA-EU	fc8130df-6977-7704-e040-11ac0d485de4
	BRCA-EU	fc8130df-6bec-7627-e040-11ac0d485e04
	BRCA-EU	fc8130df-897d-5404-e040-11ac0d485e0a
	BRCA-EU	fc8130df-8e4e-586b-e040-11ac0d485e08
	BRCA-EU	fc8130df-8ec8-5b1e-e040-11ac0d485e06
	BRCA-EU	fc8130df-90ba-5d94-e040-11ac0d485e0c
	BRCA-EU	fc8130df-e399-e34d-e040-11ac0c483279
	BRCA-EU	fc8130e0-08dd-b996-e040-11ac0c48327b
	BRCA-EU	fc8130e0-095f-b953-e040-11ac0c483287
	BRCA-EU	fc8130e0-096a-b991-e040-11ac0c48327d
	BRCA-EU	fc8130e0-09f1-b964-e040-11ac0c48326e
	BRCA-EU	fc8130e0-0b9c-bbc9-e040-11ac0c483266
	BRCA-EU	fc8130e0-0bc1-bba7-e040-11ac0c483289
	BRCA-EU	fc8130e0-0bfa-bba4-e040-11ac0c48328d
	BRCA-EU	fc8130e0-0c53-b432-e040-11ac0c483283
	BRCA-EU	fc8130e0-0d25-b475-e040-11ac0c483277
	BRCA-EU	fc8130e0-0db6-b568-e040-11ac0c483281
	BRCA-EU	fc8130e0-0e1f-b54d-e040-11ac0c48326c
	BRCA-EU	fc8130e0-0f1a-b6eb-e040-11ac0c48328f
	BRCA-EU	fc8130e0-0fde-b756-e040-11ac0c48328b
	BRCA-EU	fc8130e0-a38a-23b9-e040-11ac0c48327f
	BRCA-EU	fc8130e0-a39a-23b5-e040-11ac0c483270
	BRCA-EU	fc8130e0-a538-dda3-e040-11ac0c483264
	BRCA-EU	fc8130e0-a539-dda8-e040-11ac0c48326a
	BRCA-EU	fc8130e0-a774-d834-e040-11ac0c483268
	BRCA-EU	fc8130e0-a8b4-d80d-e040-11ac0c483272
	BRCA-EU	fc8130e0-a94d-d9d0-e040-11ac0c483262
	BRCA-EU	fc8130e0-ad63-b804-e040-11ac0d485e10
	BRCA-EU	fc8130e0-ad66-b82e-e040-11ac0d485e0e
	BRCA-EU	fc8130e0-ad8a-b832-e040-11ac0d485e14
	BRCA-EU	fc8130e0-aed2-bb2f-e040-11ac0d485e12
	BRCA-EU	fc8130e2-f2ef-d096-e040-11ac0c483293
	BRCA-EU	fc8130e3-01ba-c740-e040-11ac0c483291
	BRCA-EU	fc8130e3-023d-c7d4-e040-11ac0c483295
	BRCA-EU	fc8130e5-18b8-ef38-e040-11ac0c483297
	BRCA-EU	fc81312a-99ae-7672-e040-11ac0c4832a2
	BRCA-EU	fc81312a-d451-38fb-e040-11ac0c4832a4
	BRCA-UK	097a7d36-905b-72be-e050-11ac0d482c9a
	BRCA-UK	f221cbb5-eefa-187f-e040-11ac0c481708
	BRCA-UK	f393ba16-9361-5df4-e040-11ac0d4844e8
	BRCA-UK	f393baf9-2710-9203-e040-11ac0d484504
	BRCA-UK	f393bafd-1baa-e5f4-e040-11ac0d48450b
	BRCA-UK	f393bafe-7503-5c45-e040-11ac0d484511
	BRCA-UK	f393bafe-c99f-3725-e040-11ac0d484514
	BRCA-UK	f393bb01-6ed7-9533-e040-11ac0d484521
	BRCA-UK	f393bb05-53c2-f80a-e040-11ac0d484528
	BRCA-UK	f393bb05-c737-4cc3-e040-11ac0d48452a
	BRCA-UK	f393bb05-ec1c-17be-e040-11ac0d48452f
	BRCA-UK	f393bb07-270c-2c93-e040-11ac0d484533
	BRCA-UK	f393bb08-4121-cad8-e040-11ac0d484535
	BRCA-UK	f393bb08-5b50-e009-e040-11ac0d484537
	BRCA-UK	f393bb0a-9b20-a0e5-e040-11ac0d48454e
	BRCA-UK	f393bb0a-df7d-645c-e040-11ac0d484550
	BRCA-UK	f393bb0b-08ed-3335-e040-11ac0d484554
	BRCA-UK	f393bb0c-3ffa-cb72-e040-11ac0d48455c
	BRCA-UK	f393bb0c-4178-ca4a-e040-11ac0d48455f
	BRCA-UK	f393cfd8-ddbb-a0e1-e040-11ac0d48516b
	BRCA-UK	fc447d4f-2532-c8ea-e040-11ac0c48469f
	BRCA-UK	fc447d51-cdc2-a180-e040-11ac0c4846a4
	BRCA-UK	fc447d53-24d1-c83d-e040-11ac0c4846a6
	BRCA-UK	fc447d55-95d8-0b34-e040-11ac0d483afa
	BRCA-UK	fc447d56-0d53-e0c3-e040-11ac0c4846a8
	BRCA-UK	fc5dc6d8-62d2-76d8-e040-11ac0d4863c3
	BRCA-UK	fc639186-8302-798e-e040-11ac0c484cec
	BRCA-UK	fc63cbab-d27a-5ebb-e040-11ac0c48724f
	BRCA-UK	fc68c24d-47ad-7961-e040-11ac0c48595c
	BRCA-UK	fc68e599-6a40-61dc-e040-11ac0d48700d
	BRCA-UK	fc78685a-7053-152a-e040-11ac0c480ded
	BRCA-UK	fc7eb420-5c13-20bd-e040-11ac0d484574
	BRCA-UK	fc7f8eeb-9c40-123e-e040-11ac0c484061
	BRCA-UK	fc806c50-2f6e-418d-e040-11ac0d485f01
	BRCA-UK	fc813235-5ed8-7695-e040-11ac0d485e3e
	BRCA-UK	fc8edf46-2005-1af4-e040-11ac0d481414
	BRCA-UK	fc93b9ab-760a-5223-e040-11ac0c482177
	BRCA-UK	fc9dbf68-4599-3c64-e040-11ac0d481623
	BRCA-UK	fc9ef456-75a2-5967-e040-11ac0c484477
	BRCA-UK	fc9f6916-da31-ab17-e040-11ac0c4808f3
	BRCA-UK	fc9f6cb0-ceb9-790d-e040-11ac0c480ad1
	BRCA-UK	fca07e09-1fd2-9ef5-e040-11ac0d485bbd
	BRCA-UK	fca3f7d0-2231-661c-e040-11ac0c4832fd
	BRCA-UK	fca6150f-d555-a29e-e040-11ac0d4873b2
	BRCA-US	01658141-8398-4585-9f0f-8355dd9b0604
	BRCA-US	0448206f-3ade-4087-b1a9-4fb2d14e1367
	BRCA-US	07b5141f-ac79-439b-883b-b0183bbe7ff5
	BRCA-US	110b5f05-ded7-45ec-b0f6-a941c92d77dd
	BRCA-US	13c312ec-0add-4758-ab8d-c193e2e08c6d
	BRCA-US	13d05f7a-e16a-40ef-9a15-21257da2cf89
	BRCA-US	15f90ef0-831b-40a3-98bd-ec226a9e8b26
	BRCA-US	1bb3a1c7-4d7b-4fb6-b54d-e94cbd0e32aa
	BRCA-US	1c0e384f-7254-4afe-93c0-b3fc6c6a7894
	BRCA-US	1eb62abc-7928-405b-84cc-f091ca5347b2
	BRCA-US	207f8a42-5b05-4876-b0ae-ebfaeea27844
	BRCA-US	2290b078-6a5b-4c83-9dfb-b525bbf14e4e
	BRCA-US	25c76a8f-77c0-4650-bddf-45ed0c10a2e6
	BRCA-US	25e4cad7-2403-4992-9cbc-433574673549
	BRCA-US	27f87d1e-2c32-4beb-9677-62f7a286673d
	BRCA-US	2b000af3-2c9d-4eaa-af3f-8101b7425c37
	BRCA-US	2c6f1862-bb82-4e7e-9cb3-338bdf022ff4
	BRCA-US	2da2b745-068d-408c-9163-3b3a78d4aaed
	BRCA-US	30dbe353-86d5-40ed-84c2-dbddf7beb17b
	BRCA-US	3585e133-b3c1-4d90-b5f2-2b867e0ae0ec
	BRCA-US	36d1a85e-a09b-4537-86e0-eaf1eb03aed8
	BRCA-US	418e916b-7a4e-4fab-8616-15dcec4d79f8
	BRCA-US	41f140b8-72b9-4ae3-8b25-6144d9f94d0f
	BRCA-US	43f7a2e0-fec9-4e43-872d-18c6c946fa17
	BRCA-US	467ef778-f481-44f3-9768-b9900252d2ba
	BRCA-US	47312f61-5ef4-4f25-9320-8fbb4758790e
	BRCA-US	47b5d831-5287-4f62-b17a-6e5eff2e4184
	BRCA-US	4d409156-3a36-4c63-9ad6-b6af34f27b06
	BRCA-US	4e84eed6-82a8-4e91-b0fd-61ec6ef69ce9
	BRCA-US	546b982f-60d9-43df-9761-09369afbee2d
	BRCA-US	5a535c49-d42e-43c6-9d32-dc76f28d4f0f
	BRCA-US	5b7d5767-2037-4175-aec9-886776343181
	BRCA-US	5dbf3203-ce73-41e4-bf9a-32fc856f73f5
	BRCA-US	6764e0a2-7a78-45c1-9189-6001c6518ce4
	BRCA-US	6c65cb6d-8c50-4c7c-bc84-eeebe09fbe01
	BRCA-US	6c8e9197-fd16-4fed-bfda-e349cab26314
	BRCA-US	6d7f44df-e9f0-4542-a6d8-d14ee7804002
	BRCA-US	6dbc5c31-043b-40e9-bf1a-e7b4ec351b4d
	BRCA-US	6e839eaf-1dbb-43f5-8846-c980e05540c7
	BRCA-US	71fda5a9-7049-406f-9348-2c24f7ddf5f4
	BRCA-US	73936e8b-c893-4afd-bd1f-be90c06a4869
	BRCA-US	74039acd-5aca-4c65-818c-3b577d295be0
	BRCA-US	7456abd5-303e-4e6f-bf4e-47efefc7310f
	BRCA-US	74b57d2c-a83f-4798-b86b-a533975e4cc0
	BRCA-US	7b08e810-f3c9-4155-ac11-f45a3a4f8b41
	BRCA-US	7b0b60c7-5fa0-440e-937f-8d82119330d6
	BRCA-US	7cdbe0e8-f614-4f54-b864-fd6b39e8ef1c
	BRCA-US	84c77098-03d0-4b22-afb1-797703e85c6c
	BRCA-US	8691c87f-2468-44bb-a670-3dccd6da33c6
	BRCA-US	8e03e773-5557-4e78-889b-4710c515378f
	BRCA-US	8f558713-f32b-403b-aedf-c79efeb41c67
	BRCA-US	9032b7fe-e38a-4641-a45e-67041668adc4
	BRCA-US	97064332-1d4f-4571-93ff-354ffe6d7df9
	BRCA-US	987528ac-437a-4eb8-a335-4f2076d5c006
	BRCA-US	987d41ee-6bab-490c-b0f2-bf28c0089de9
	BRCA-US	98bb3025-0637-4106-8621-12df7b5d662f
	BRCA-US	9c70688d-6e43-4520-9262-eaae4e4d597d
	BRCA-US	9ddf2119-a222-4fa5-a9f3-0bec7eeea36b
	BRCA-US	a6c14ebc-81a2-44f7-af87-2b7ec85e5696
	BRCA-US	a85cf239-ff51-46e7-9b88-4c2cb49c66b9
	BRCA-US	a876398c-5b1d-444f-a360-5fe2db697480
	BRCA-US	aa58c09a-7799-4675-8310-d270224b163e
	BRCA-US	aacaba97-ecde-440b-aae0-0e9c608c4b24
	BRCA-US	b27d75ba-5989-4200-bfe9-f1b7d7cf8008
	BRCA-US	b752b444-f033-4be4-9d24-e5e80b4181af
	BRCA-US	c61ded54-f80e-4da8-b1d8-e22551c96118
	BRCA-US	c67409b2-ac25-42a0-8543-4636ef132fe4
	BRCA-US	cc4f9175-a8c8-424a-99d7-8bd11cae0e52
	BRCA-US	d5372745-95cf-4572-a6e7-e7f5b796911a
	BRCA-US	d8c6d4b8-f279-4edc-aaa3-a1cc266aec4d
	BRCA-US	d8fbb398-d1da-4444-984a-22c8523625da
	BRCA-US	dabb5a94-9706-4429-8db0-c328e2004340
	BRCA-US	db45d81f-695c-4f99-beea-6dbec1ff47fc
	BRCA-US	ddc7377d-82c3-480a-be3c-3d1da52c77d4
	BRCA-US	df291849-4c35-44e1-b013-8f6b7ee36113
	BRCA-US	e5593865-5f8e-4a4c-b36f-73fbe64d66da
	BRCA-US	e55f338f-97e2-4394-ae23-c92606069485
	BRCA-US	e7dc7492-3a84-49c7-8dea-8f508b53dc40
	BRCA-US	e8392f20-c9e3-4649-b64f-5b266c393a76
	BRCA-US	ea43434b-197e-48ac-ae2e-46bc7f3776de
	BRCA-US	ec4d4cbc-d5d1-418d-a292-cad9576624fd
	BRCA-US	eddfbfb9-3ae8-449b-b870-46062a2571c1
	BRCA-US	f39cc911-36a7-4c06-9e91-4ad86281db3d
	BRCA-US	f6114c69-71a1-47d5-9b28-b0227b1872f7
	BRCA-US	f69e5057-eda6-4391-ba9a-aedbf6b572da
	BRCA-US	f848b66f-bd9e-4fba-afd4-eb58848d1ef4
	BRCA-US	f8f749b7-547d-49fa-9da2-44eed962b6fd
	BRCA-US	f9f04e42-63a2-4ee1-ade4-9e5bb5c20cdd
	BRCA-US	fb9135d9-2acf-41dd-8552-359e6b8c9470
	BRCA-US	fc6d77a9-121b-48ab-a899-713c3d1319a2
	BRCA-US	fe04d042-a4cc-4a14-8197-415ea40951aa
	BTCA-SG	1e2dcbcc-771c-43c5-8c8d-e0eb77cb3494
	BTCA-SG	4ef20a13-f107-4654-adca-fc60b8f5be47
	BTCA-SG	50e3a421-9741-4cd8-911b-0f47ca518b6a
	BTCA-SG	56cc8740-b132-4cbc-b513-f0b5b2305ca6
	BTCA-SG	5975deb5-00d2-4d18-b5c0-34ac9947fe11
	BTCA-SG	796a8782-6d7e-47c8-b322-fcfe1dd240c8
	BTCA-SG	983c14b8-f35b-497b-9fd4-5e5f5f0a7aa7
	BTCA-SG	a47c2012-c13d-48ac-88b6-e09bfd50122b
	BTCA-SG	bb65d670-0411-4fc5-a6cb-019caec1ab36
	BTCA-SG	e7c90af0-4b03-453e-b44f-e07248415088
	BTCA-SG	ec399861-7a56-4ffd-8619-700b6e3a4367
	BTCA-SG	f0e0d978-3e32-4444-a07a-26049b2594e6
	CESC-US	047f9e4d-86b5-4943-aef5-68199bf29e8c
	CESC-US	06dad93a-4b67-49b3-8fa5-f2546e22bae7
	CESC-US	07d20658-3db4-47e7-877b-66536266edfc
	CESC-US	0d31a44f-1fc5-43a2-9633-36c4e650d3d2
	CESC-US	0f6b355e-3898-4be6-be97-da0c3840a4ed
	CESC-US	14b8bbf2-310b-459b-b52d-a7ef510ce1cf
	CESC-US	3269608c-5dd7-452a-976a-31ac971aac2f
	CESC-US	43be43cb-a367-4a74-94e4-973acafcf576
	CESC-US	7bc3209f-b349-49bf-9b3d-44ef870b586f
	CESC-US	7dc3e035-c7ae-4164-a62b-9c2460812b05
	CESC-US	801e67c8-c506-410a-bdf0-856a66e974f4
	CESC-US	842df341-d34f-4ed6-928c-eaf15bf7f667
	CESC-US	8be2b0f5-7bad-4720-b13c-e95b32bdb933
	CESC-US	945e6808-2887-4f32-ac32-8f9e00353bf6
	CESC-US	9ff21093-58d7-4b69-aade-c242a383ea56
	CESC-US	a67f4531-99ef-43df-82f5-f6abc4b11826
	CESC-US	b3b3a27c-ee9a-42af-a6d1-9af5970a98b9
	CESC-US	b9d1a64e-d445-4174-a5b4-76dd6ea69419
	CESC-US	e07991a4-0901-4ed1-8704-aa376565d862
	CESC-US	f658c350-fb89-4268-8a59-a07e365f4221
	CLLE-ES	04b570c2-3224-4e9b-81cc-089b4a7ff07a
	CLLE-ES	05da3161-1444-4188-914d-19762de3a443
	CLLE-ES	08f7812b-0d74-42ba-985b-d0a027e8a80c
	CLLE-ES	0b6cd7df-6970-4d60-b7b5-85002a7d8781
	CLLE-ES	1157a548-6770-4c89-a84c-bcf6f0e96ea8
	CLLE-ES	1193a9c4-5aab-4cd7-a690-60c96bd1172d
	CLLE-ES	132f7f2a-b902-4343-aa08-cf6a7af10b9a
	CLLE-ES	140d6ef7-0217-4d16-9add-215d0d14ba06
	CLLE-ES	14cbcbb1-028b-471a-bb4f-8b29cfa5e4eb
	CLLE-ES	15563a10-47a8-401d-a507-2c7101f7ae60
	CLLE-ES	19cd4360-8392-4bc2-ae88-fdc1335d886b
	CLLE-ES	1bdfaa8a-1b7e-4251-b135-ce5e4568371b
	CLLE-ES	1de83d45-8492-4b83-9055-a9f43b823f91
	CLLE-ES	21e7e43e-f9b1-4351-a6d9-b9cd06d15f68
	CLLE-ES	22cd3875-a123-4f0d-8cd1-371958208ad6
	CLLE-ES	26c301a6-a597-4c24-9f6c-2293e5ae41c7
	CLLE-ES	278b2498-1d64-493b-ac43-3489ec86f313
	CLLE-ES	2a7f6aac-8f94-4815-8b94-0ea7db71135c
	CLLE-ES	2df17728-33e8-45ab-833b-ef68a5482daa
	CLLE-ES	367fdef3-d7af-4996-932f-cc5087e843dc
	CLLE-ES	39a5d94d-e8c8-4057-be96-362ffbafb94d
	CLLE-ES	3de261ea-6478-4f96-8ca1-30be130e945f
	CLLE-ES	3e8a2c90-e747-4a22-bc9e-0b062479fec2
	CLLE-ES	3ee54a3c-69ba-479a-b1fe-79917e1b6dd5
	CLLE-ES	3f72f750-5666-44e7-acaf-a912d89475be
	CLLE-ES	43d630aa-3890-401c-bf56-e3a9f325734f
	CLLE-ES	4808f9e1-452d-45eb-9b87-2f87c67d3452
	CLLE-ES	4b7a704b-e516-4275-be11-45cc935237e2
	CLLE-ES	4b8c6b0c-0d0c-4834-a2f3-691e0919b902
	CLLE-ES	4b91ece6-c9b2-4889-b18c-c63eb58eb061
	CLLE-ES	50f4d836-79a9-4bc7-a63a-7aa29e41d418
	CLLE-ES	513bafce-375c-49b0-ae75-6c607abd05d8
	CLLE-ES	537cccf2-fb25-448b-813e-ca5d5642b910
	CLLE-ES	55c82198-5be6-4cc5-b5b3-b707af234107
	CLLE-ES	5b4b2312-acb5-4329-8d46-7f93213e3daf
	CLLE-ES	5f53bcda-2fd3-4574-9cc2-5efe353372b2
	CLLE-ES	616ff577-c5c3-432e-a857-f29901de119c
	CLLE-ES	631eedb3-dbd1-4606-90e1-ea91b9a77a5a
	CLLE-ES	66b4a1f3-480f-4050-96ac-920c1c080864
	CLLE-ES	6cfce053-bfd6-4ca0-b74b-b2e4549e4f1f
	CLLE-ES	6ea6b5e4-cdc4-4e3a-bde2-8089d2a4d7eb
	CLLE-ES	767517f2-f94c-44bb-9af6-36b662b166ef
	CLLE-ES	7b296706-b535-45a0-9a8e-4a34a8c33bb5
	CLLE-ES	7d52a9e7-b5a9-4519-96fd-e8be42a7890c
	CLLE-ES	7f7e007e-4b06-4328-b116-6dcdb2ad8181
	CLLE-ES	870e7aa5-a9c2-4c4e-afa8-36bb3bdc4eee
	CLLE-ES	873ed251-fa44-465f-99e0-c90a42ea13d9
	CLLE-ES	8c4038b6-c02a-46db-9514-c13b88d9bf48
	CLLE-ES	8cce153d-953d-40c5-976b-60f6a143608c
	CLLE-ES	8fa9575b-b2c9-4bd7-8da1-3c2cdf0e39f6
	CLLE-ES	90de4296-0223-4b9f-8abb-6db278bfc932
	CLLE-ES	91397d9c-3120-407f-8847-74b356943469
	CLLE-ES	915cbb43-9e00-433d-818f-531011bea57e
	CLLE-ES	99e7016a-c3c1-431c-8838-beb78a3cc017
	CLLE-ES	9c730cfb-3fd6-428a-a0a4-c061ca5db06c
	CLLE-ES	9e99b8d9-6f0d-4fe0-9c1e-d286c0714909
	CLLE-ES	a1724132-f95c-4622-8987-fe3183b9dce3
	CLLE-ES	a7e1deb7-2e3d-4e36-90c7-9cae34cdcfb3
	CLLE-ES	a83e247a-8f65-4be4-9c6e-a72c4abffae8
	CLLE-ES	a9a240f3-d237-4bb8-b968-e4a3cc7c2633
	CLLE-ES	a9d055c6-6c53-4e85-8270-34883a1342a9
	CLLE-ES	ac23a8d2-ac42-4031-9dd4-9b56baeb246e
	CLLE-ES	ad92f17f-11e6-49bd-9835-6b2f47053485
	CLLE-ES	aeeb01b4-790e-4929-bd59-6aad837603b1
	CLLE-ES	bcd52bcb-6e35-4220-9775-96dabff926b4
	CLLE-ES	c00d925a-ca4d-4561-a8f2-d4542f218086
	CLLE-ES	c13d7ee5-2bf0-43e4-9cd3-9326ed9355cf
	CLLE-ES	c459dba5-b27c-46f0-b5b8-c62d597a0542
	CLLE-ES	c569b867-dadd-4591-af17-7e9b74699561
	CLLE-ES	c642b9cc-bdb1-4796-9692-8be92398be17
	CLLE-ES	c9f87f0d-4967-4be2-8b92-a20f1980ea22
	CLLE-ES	ca49fdb1-d55a-427c-9819-90980dcd956f
	CLLE-ES	d1be624b-eb76-4ce3-a6ba-ffc5b23953d3
	CLLE-ES	d5423a93-0a72-43cf-a7ae-9011f47553c7
	CLLE-ES	d88296ac-bb0d-47ab-9051-6c358f0af780
	CLLE-ES	dabdd983-a819-410e-bfb8-5c66a66cf5ab
	CLLE-ES	dc505248-ed04-4f77-a7c6-3fefbc5df27b
	CLLE-ES	de99a4de-e916-4572-ac9e-73e341827229
	CLLE-ES	def5526a-774a-4704-bb24-10c4e713649a
	CLLE-ES	e1f0c565-6ed3-4e42-bc3e-c7b0003e837a
	CLLE-ES	ea4a5ca7-86f9-47c7-81be-0c2c669a999f
	CLLE-ES	eba6d269-27f8-4e50-b59a-5d639bdd5cff
	CLLE-ES	ebc1a26b-9582-4756-acd5-b02d1152319d
	CLLE-ES	ef3b454c-b2cf-4f68-a2ab-733620b6714e
	CLLE-ES	f1fdacf3-2bb5-400c-895d-ec7f472fa0d4
	CLLE-ES	f266899a-1dab-4226-a965-bc1327c64080
	CLLE-ES	f5c8f98a-c34a-49e8-a655-d8f29487b55c
	CLLE-ES	fa9996c3-b874-4424-a5a6-f1c7c0f42b9b
	CLLE-ES	fb74cca4-ac9c-4be0-80e3-e71592f96aae
	CLLE-ES	ffa976f0-aa60-4867-842e-361afa7d68ac
	CMDI-UK	f8e61a02-654c-c226-e040-11ac0d481b60
	CMDI-UK	f8e61a02-6e5e-c8e2-e040-11ac0d481b70
	CMDI-UK	f8e61a02-8c03-ad45-e040-11ac0d481b62
	CMDI-UK	f8e61a02-8c9e-aaee-e040-11ac0d481b6a
	CMDI-UK	f8e61a02-8fbe-a9af-e040-11ac0d481b64
	CMDI-UK	f8e61a02-909d-a906-e040-11ac0d481b6e
	CMDI-UK	f8e61a02-90ec-96fd-e040-11ac0d481b5e
	CMDI-UK	f8e61a02-92b1-947e-e040-11ac0d481b68
	CMDI-UK	f8e61a02-938b-9428-e040-11ac0d481b6c
	CMDI-UK	f8e61a06-42fa-e42c-e040-11ac0d481b72
	CMDI-UK	f8efa5ad-3a4d-39d6-e040-11ac0c480132
	CMDI-UK	f8efc19a-1e4b-e1b0-e040-11ac0c48104e
	CMDI-UK	f8f0136b-09ec-d079-e040-11ac0c4842e7
	CMDI-UK	f8f024e5-7096-3047-e040-11ac0d481c0f
	CMDI-UK	f8f07989-2e2e-30f3-e040-11ac0d484490
	CMDI-UK	f8f0a423-1a3e-4fcc-e040-11ac0c481cb6
	CMDI-UK	f8f61e36-b934-9410-e040-11ac0c4804cc
	CMDI-UK	f8f7f274-dd98-3bb0-e040-11ac0c483fcd
	CMDI-UK	f8f9d9b8-abdd-1afb-e040-11ac0d480523
	CMDI-UK	f8fae6e5-93b5-7233-e040-11ac0c4830e7
	CMDI-UK	f8fb791c-08b4-b6e1-e040-11ac0d4868f3
	CMDI-UK	f9012277-55c4-2486-e040-11ac0c48236f
	CMDI-UK	f901353f-fdeb-5a55-e040-11ac0c482e89
	CMDI-UK	f901c7f7-891e-8ec1-e040-11ac0c480829
	CMDI-UK	f9020478-c741-6776-e040-11ac0d481228
	CMDI-UK	f9031d03-def1-24b4-e040-11ac0c486570
	CMDI-UK	f9039bd6-8fa6-37cb-e040-11ac0d486d06
	CMDI-UK	f903cfe2-c082-1bf6-e040-11ac0d4809f7
	CMDI-UK	f9052bfc-94a0-cb29-e040-11ac0c48284a
	CMDI-UK	f90a074e-d82f-f6bb-e040-11ac0d487334
	CMDI-UK	f90b298a-0546-6c36-e040-11ac0c487a0b
	CMDI-UK	f90cab09-6797-eccb-e040-11ac0d486aa3
	CMDI-UK	f90d51f8-3bc4-2e66-e040-11ac0d484d19
	CMDI-UK	f90dbdbf-f8cd-e0d8-e040-11ac0c482576
	CMDI-UK	f90f8204-4d65-04fa-e040-11ac0c4841bb
	CMDI-UK	f9101872-d864-c508-e040-11ac0c4818b5
	CMDI-UK	f9116dda-19f4-9e1b-e040-11ac0c4872b8
	CMDI-UK	f91661d6-a2b5-fac2-e040-11ac0d4852fd
	CMDI-UK	f91a9af2-7909-099e-e040-11ac0c484205
	CMDI-UK	f91ba748-5a05-e738-e040-11ac0c486a08
	CMDI-UK	f91bde65-233d-2218-e040-11ac0c480a33
	CMDI-UK	f91d1645-9b68-edbb-e040-11ac0c4854d8
	CMDI-UK	f91faa2e-ea53-bef4-e040-11ac0d485f5d
	CMDI-UK	f920200e-f349-3730-e040-11ac0d4825cc
	CMDI-UK	f920ef57-c942-d2e1-e040-11ac0d481706
	CMDI-UK	f92268fe-7a92-51e8-e040-11ac0d48733a
	CMDI-UK	f925f24b-bffd-89ab-e040-11ac0d48682f
	CMDI-UK	f926087f-0bec-1316-e040-11ac0c480a58
	CMDI-UK	f92a78d1-90ff-70c8-e040-11ac0d485eca
	CMDI-UK	f92b2c52-ed64-4594-e040-11ac0d48425c
	CMDI-UK	f92b8fda-350b-17d5-e040-11ac0c480ce8
	CMDI-UK	f92c8821-daba-3727-e040-11ac0d480224
	CMDI-UK	f92cf0a2-0172-a1cc-e040-11ac0c486b1a
	CMDI-UK	f92fde51-6a19-6641-e040-11ac0c484074
	CMDI-UK	f937fc8b-6fa7-12fd-e040-11ac0d4850f9
	CMDI-UK	f938b6f4-a457-c624-e040-11ac0c486fad
	CMDI-UK	f939f757-a415-ad44-e040-11ac0d4868e5
	CMDI-UK	f93abbbf-5e13-9b85-e040-11ac0d485718
	CMDI-UK	f93c9e35-c76c-2b59-e040-11ac0d485dee
	CMDI-UK	f93dd46d-4611-e84e-e040-11ac0c483323
	CMDI-UK	f93f4445-6f19-403c-e040-11ac0d48556f
	CMDI-UK	f940cea2-7e79-e422-e040-11ac0d483224
	CMDI-UK	f942b732-7c0b-7ec6-e040-11ac0c483f86
	COAD-US	00aa769d-622c-433e-8a8a-63fb5c41ea42
	COAD-US	05486349-24a4-4931-bf5f-c9fefe369af2
	COAD-US	05780d48-80e7-4d70-b00c-081f8a9519f2
	COAD-US	080ecc31-756a-4a1b-a51e-d632ac8219f7
	COAD-US	0980e7fd-051d-45e9-9ca6-2baf073da4e8
	COAD-US	10ad692b-4c3d-42de-9b5e-4968441388b3
	COAD-US	154f80bd-984c-4792-bb89-20c4da0c08e0
	COAD-US	2cdc4cce-0877-4ec1-85f5-20c909912e65
	COAD-US	2df02f2b-9f1c-4249-b3b4-b03079cd97d9
	COAD-US	31f02f48-44a4-445e-ac3d-e9bf3d8d25a2
	COAD-US	3c019b2f-52ec-40a8-99b5-98c1423ce627
	COAD-US	4019c219-c51e-479f-8a9d-cfa6816ed696
	COAD-US	42d20028-0ddc-4dac-9f05-d674f8915f21
	COAD-US	492b4e58-12e2-47b2-bd47-28f8607072fa
	COAD-US	4cfb0aee-6661-478a-8694-9d8ba15e46b7
	COAD-US	55345803-83d4-4fdb-b0ee-328753801da1
	COAD-US	6051f40a-99e5-4461-9255-0e70d757b4d5
	COAD-US	63bc376e-5a3d-44fd-8d77-686dfc41e458
	COAD-US	66701395-5a53-41bb-866b-3bbf08bc33ab
	COAD-US	6ca5c1bb-275b-4d05-948a-3c6c7d03fab9
	COAD-US	75ad15b9-8f9c-40c1-9ca6-1e8454fbd310
	COAD-US	85e29049-a5e8-49fa-a576-e113c7b2c2e3
	COAD-US	8a929c55-35a6-4645-bb70-4b85d281b139
	COAD-US	93ff786e-0165-4b02-8d27-806d422e93fc
	COAD-US	9e5f0a23-e184-4611-b42b-e882dcf23acd
	COAD-US	a0f94565-9169-49ee-8e6a-21bdc43d9de6
	COAD-US	a64000df-16e5-4b88-865f-5c680adf60eb
	COAD-US	b2afbcba-d67d-43f1-be3b-05f3a5836ec0
	COAD-US	b6b6e1d3-c592-4836-bdad-d53af2dbcc9a
	COAD-US	b7f2e85a-3c6a-48b7-8a4f-2dec1d85359d
	COAD-US	d0a0d845-32e2-4590-b909-29bd27b92900
	COAD-US	d3d65db3-36f9-41c7-8e5e-1683ce94dfcb
	COAD-US	d3daf373-1485-455e-a0a1-8e33d215d623
	COAD-US	d9690a27-bb02-498e-b15c-ee76e31d16ee
	COAD-US	e3ef5cad-4d6e-4f04-babb-a908ee02644b
	COAD-US	f38b5d2e-5cab-45c7-bb0a-38b2efc5c156
	COAD-US	fc453f67-6623-4e8c-b519-0bd79e4d4651
	DLBC-US	1b1780d5-06da-40ee-9e15-02631a68027b
	DLBC-US	897a4500-6fb8-4e81-aa07-021a26d632fb
	DLBC-US	a29278af-7ecf-403e-b6a9-623ea7879d05
	DLBC-US	aa847c3d-d3a7-46aa-a81b-db5099a458fb
	DLBC-US	bd403458-5154-488b-931a-a7e737a6bf8c
	DLBC-US	e89e9c69-ffcd-4a4c-818d-1dee43ddc76a
	DLBC-US	fa676301-902f-473f-8313-5bff34ae549a
	EOPC-DE	005e85a3-3571-462d-8dc9-2babfc7ace21
	EOPC-DE	052015bc-8c24-467c-8ff7-9e0dc4ad39fd
	EOPC-DE	089be98d-c3c9-4fb4-aef2-7a8578a91d51
	EOPC-DE	0bd3a230-531e-44aa-9999-b8ed8da0176b
	EOPC-DE	122bf0a9-8052-49da-a9d7-0e5de9ab7032
	EOPC-DE	131332b2-ff51-4bd7-a626-aff2ecea6135
	EOPC-DE	1558629a-770a-4dcb-b0bf-9a8bcea9d80b
	EOPC-DE	1bd47e40-d708-4ca2-b4b3-eb8d996c916b
	EOPC-DE	1be81ade-7ad6-4e7e-90d0-f986b3fb0a25
	EOPC-DE	1d6c9181-a02f-4c35-85b3-65dc5808f50e
	EOPC-DE	1f04210a-0c2e-4bb8-ac8e-86198e5f1d34
	EOPC-DE	280a069c-38e5-4300-a15c-2612301b70e3
	EOPC-DE	2b54d668-7585-4bf4-9fdd-aea3c5cd4fa4
	EOPC-DE	2f79fe89-9d24-4fbe-ba5b-0ff6c3c4d663
	EOPC-DE	339a2c94-55c9-4113-a706-b0971fa2784f
	EOPC-DE	39e32615-0160-4f13-b330-50748f5d87ed
	EOPC-DE	3b8ab548-6669-4142-9612-cafded0d7a23
	EOPC-DE	3c92c0e9-68e0-4354-8ed1-b6506878145d
	EOPC-DE	3e7a30e6-2202-40bd-bfc1-0383604050da
	EOPC-DE	41c565a9-d44a-447f-85c0-98f23bfee1b3
	EOPC-DE	4508ce0a-5a2e-4502-98e9-2fd76c4eebef
	EOPC-DE	4b44b313-6f74-4233-bec4-7e41c91c77f1
	EOPC-DE	4c755527-3b5d-4d36-822d-990aa1003d6a
	EOPC-DE	51adf6cf-f422-4d7e-aa46-cc9bf0ef8693
	EOPC-DE	54319e3d-c28f-4ba1-9c87-299d303e4de3
	EOPC-DE	5df0aab4-0be2-4da3-a4b7-a10fca09a4ba
	EOPC-DE	5fe8a231-bbac-4f91-a47a-0de4fee752d3
	EOPC-DE	62ea1264-47b6-4a6b-9fa6-779837f8e905
	EOPC-DE	63faa59e-6649-412e-823a-338d0662ec72
	EOPC-DE	6763f295-f2bf-4975-bea5-c1a490d9a1fa
	EOPC-DE	6d0851ba-271a-408f-bcc3-c104b452c9e5
	EOPC-DE	6d325c96-8f5c-4064-9806-4364016da8a4
	EOPC-DE	6fe135ef-54b4-4941-9bb9-872dc4d18d9f
	EOPC-DE	6ff16b0d-5966-4119-9bec-c9ebff804a37
	EOPC-DE	73f7718b-f9b1-4a63-a561-0c9cc2abeb9f
	EOPC-DE	74db46a8-a499-4951-af33-1d53b7d1c9b4
	EOPC-DE	7a86abdc-d554-43bd-ad47-22d439c930ef
	EOPC-DE	7d6fb1a7-7742-4b8c-9903-abff706240b5
	EOPC-DE	7e10e325-16d2-42df-b957-df4d3a9477d0
	EOPC-DE	84aa2983-714b-49fd-af93-f18ed4d6a6cb
	EOPC-DE	8930735a-4eb4-4489-8513-d4b600c316ab
	EOPC-DE	95730d8b-327a-402c-a8bf-d71370f777a7
	EOPC-DE	96b67289-9c42-402b-8e30-9efb4d512bef
	EOPC-DE	9b75735b-705d-4ebf-92a0-fbb190b95285
	EOPC-DE	9cdb1905-8b0f-48bd-ba37-11e7ac9646a0
	EOPC-DE	a319188c-6b80-4228-8f2b-8f423c0fcf97
	EOPC-DE	a971ac23-0664-405d-9f5c-9ca892af003e
	EOPC-DE	ad007b59-46f6-48b9-958a-2b9d28cca3b7
	EOPC-DE	b0c61486-b061-4b6b-ac02-130a3ea0b080
	EOPC-DE	b0f3087b-6f9c-47e9-b487-6726af1cb90b
	EOPC-DE	b3f1d232-4392-4258-9256-d38ff4b59f94
	EOPC-DE	b4aea804-fc6e-4d58-906f-f3a932ca9dc5
	EOPC-DE	bd3028c7-1fde-401d-a6b2-5f8e61eb4aa1
	EOPC-DE	c3cb64b3-842b-4b42-8c42-020a0206eb06
	EOPC-DE	cd29af7e-d670-4d8e-83e2-da6e52abda71
	EOPC-DE	d1cebf4a-4127-47ee-85cb-465fca2ac445
	EOPC-DE	d74be531-b0fd-42c3-954e-4a4f7eef922a
	EOPC-DE	db37739d-af50-4e63-9147-1a7d25630ac6
	EOPC-DE	dd5ed858-0623-4387-b1bf-109175c32ef4
	EOPC-DE	de4faf55-1bcf-427f-b019-829bb4b64ff1
	EOPC-DE	e6772001-dffc-4fb4-86e9-6c395edd176d
	EOPC-DE	ec16d1f5-f8a9-4c19-8cce-92f6ea9eb3f7
	EOPC-DE	edeea137-080d-42d3-a0ce-5cfe0d4a68e7
	EOPC-DE	f1d73c2f-3d7d-4a0f-871b-b3bf76d865dc
	EOPC-DE	f3720205-dc76-4101-8a56-72043fc896b5
	EOPC-DE	f601cf2f-081f-484d-ab0e-21a8ec8d3770
	EOPC-DE	f921b592-fa4d-49f7-b773-81a0e903aaed
	EOPC-DE	fd163b56-1c2d-4e63-9fad-ba3221ae274b
	ESAD-UK	0250e6f7-2538-4d1f-a8ff-ca34a7057dde
	ESAD-UK	09497b9b-6fca-48cb-af97-161a3e434a51
	ESAD-UK	0e872e0d-4711-4364-a5d0-6beeb6fd3ff2
	ESAD-UK	0ef92ff8-829f-425a-91d8-c594b6e22a2b
	ESAD-UK	0efb6e20-236d-4640-9373-6fc03e67d090
	ESAD-UK	134c9a92-e91e-4347-a9c4-727279edebb1
	ESAD-UK	15e7d981-8c27-4b2b-b4f8-626e22021895
	ESAD-UK	1bb2bdb7-8a89-4e7d-903d-03a6f8018efb
	ESAD-UK	1f967003-82d6-4932-a445-24fc25723594
	ESAD-UK	23fa90d5-b273-4e2c-9c88-68aa57b60e97
	ESAD-UK	25c99312-bf63-4654-a73a-03c3c1cd50b6
	ESAD-UK	27b56bf2-7a9d-4061-98d4-61fe2761578c
	ESAD-UK	28e81540-4744-4865-b627-c7c9d8a3c2b8
	ESAD-UK	293a2f0a-4846-4c7c-b8b1-bb741c8d3275
	ESAD-UK	2b41746a-95c0-4875-afb5-c6d3d3ad30d9
	ESAD-UK	2e69c886-535b-4ff0-9236-abf6799acdbd
	ESAD-UK	31f3ff14-7d74-447c-a5da-9ad8336c3f3f
	ESAD-UK	33992441-4f34-42f2-ba87-6ddd227f2250
	ESAD-UK	35dc84c1-476c-4d48-ae23-622bf6e043ac
	ESAD-UK	35eb6ecf-9514-4416-94b1-02200c0a1571
	ESAD-UK	36680797-36de-413d-b2a1-8804ac1705e9
	ESAD-UK	371235d9-55b8-40a7-8cd6-baa7c2ad0493
	ESAD-UK	384ef419-ee94-4563-9237-236fddeb4b64
	ESAD-UK	3a18aa52-b6e2-4d03-ad05-ef99d653f0e0
	ESAD-UK	3a551616-4840-4111-a8c5-b4aa773d82c2
	ESAD-UK	3b590d75-ccfb-4da8-a2e9-10fb07e02cea
	ESAD-UK	3bb4c27b-4d0d-4d13-b910-41a9ebf95880
	ESAD-UK	3da169e8-844a-4eee-b794-a2eb81db779a
	ESAD-UK	3e6a17f9-c249-41b6-ba49-55aaa39d21c5
	ESAD-UK	42629ae0-9410-4fac-8df1-2c276467deb5
	ESAD-UK	4283773c-c04b-4f33-a398-f3566f6d293a
	ESAD-UK	47874ff4-0b1c-4a31-9192-2a10e93ce9a1
	ESAD-UK	48a0da38-8147-40fe-b683-3f070413a792
	ESAD-UK	532bec86-b8d3-41a1-ba17-913a7d378f66
	ESAD-UK	569393c8-e2fe-4580-a45b-81f1b1e01135
	ESAD-UK	5fd632ea-085e-4e9b-8dcc-ec94e492d3bf
	ESAD-UK	60525b38-c34b-479b-86d3-013c7e567b8f
	ESAD-UK	64623aaa-a274-4baa-8b71-958d9c8df733
	ESAD-UK	6495e68e-1434-45d3-a03d-f286447dda79
	ESAD-UK	69c3c88c-d51e-4e03-b96b-ec4f1a0faa2d
	ESAD-UK	6a0d0c42-1884-4c6a-936a-678a822c0936
	ESAD-UK	708e21ac-f529-4461-bc4f-d3a194a92b80
	ESAD-UK	77c022d3-2f29-49d3-a1df-cc2e9407fd7f
	ESAD-UK	7866dfb2-46b3-42b4-905b-12f80593d6bd
	ESAD-UK	7a4f6014-f7a2-459b-bc43-df164e73cbba
	ESAD-UK	7adcea71-1aed-450c-b0ff-b9d9820c6153
	ESAD-UK	7c5c2293-3f40-4ae3-8346-6a327b2abf4d
	ESAD-UK	7d2da7ba-f57c-4083-9572-6fa98008083b
	ESAD-UK	7f94d650-41b9-4664-bcde-dc8533e4602d
	ESAD-UK	8e48aa43-6cd1-4aef-83ce-2451b1b86e8e
	ESAD-UK	8ff9b1b6-a498-47fe-a970-ab7cfb64e653
	ESAD-UK	9258860c-a336-4075-996d-2ee0c18b281c
	ESAD-UK	926a04de-ef57-4271-91db-e90de8aa8a1a
	ESAD-UK	96a2896c-1e32-4827-a526-6b7104832f9a
	ESAD-UK	9749a9a5-cb7f-4038-a5f9-5e2d6b97c689
	ESAD-UK	9ae33a63-6b1a-43bf-9205-463c867bcbc4
	ESAD-UK	9ba6be6d-2032-444b-ab3c-dbee8023759d
	ESAD-UK	9bb9164e-ea1b-49ab-bbcc-f59cf8c32345
	ESAD-UK	9c00828e-e9ae-4b9c-959e-34837ee2b230
	ESAD-UK	9de495d1-55b2-4535-9b0a-a999df35977c
	ESAD-UK	a08c196e-4f96-4b16-94b4-aa6a0153ac50
	ESAD-UK	a1e3dc5b-b81f-4890-870c-ed3b8ac36dec
	ESAD-UK	a284fe9d-9afd-4472-8d70-243ca9be5c2c
	ESAD-UK	a37a825c-d74e-46cc-92ef-b65016857b4a
	ESAD-UK	a92023de-5c97-4bf2-aa3c-0e768d7c5ece
	ESAD-UK	abe290ed-67c8-42bb-84f7-0d32a5f8f3db
	ESAD-UK	ad4aa4dc-bea4-4f4a-8b1b-8f361112f84f
	ESAD-UK	b02b4bba-6e66-44fb-a48f-38c309aaaac5
	ESAD-UK	b53dcb4d-f894-47b8-8a4e-17c7998d8120
	ESAD-UK	b757a040-3c9e-45e7-a045-9cd08db11d62
	ESAD-UK	b8f3137e-5e92-4a56-90d4-884a4ed2ef9c
	ESAD-UK	b9bcba3a-c9be-4305-b5f4-c861282921e0
	ESAD-UK	ba096d4f-5a6c-4c31-ae03-e7483cf58c38
	ESAD-UK	bb5bedd3-d8fc-4739-8e6b-9e37223f8be2
	ESAD-UK	c971ffa7-ce37-4138-b028-598a30478e25
	ESAD-UK	c9f91ded-3b04-4cd1-8ea6-bbc635a8a4f0
	ESAD-UK	cb381d49-4546-400c-af02-f877083caa0a
	ESAD-UK	cb753e6f-5ea3-4b58-9db3-7a62d15c8b2e
	ESAD-UK	ce799e7b-30e7-44a5-a185-3e50d5e059ef
	ESAD-UK	d1842491-29ff-4801-8c8a-4d619f749dd1
	ESAD-UK	d4cf11be-3bd7-403b-9722-91d8e8761e4d
	ESAD-UK	d707940e-0f9d-4da3-9380-90a422e44efd
	ESAD-UK	da910f22-126e-41dc-be6b-47c8f69ad106
	ESAD-UK	dd7d623b-b9af-4147-9aa6-e09793691f10
	ESAD-UK	de581588-be15-4bf4-95d1-aa5478b53ab6
	ESAD-UK	ded8b673-53df-4038-a375-7cd0fd2a1b9f
	ESAD-UK	dfde4013-9062-42f5-a42b-626ef8334a41
	ESAD-UK	e7a0889c-dd8c-4230-9c63-384f1f6ee577
	ESAD-UK	e91ab7da-79a6-4ea0-bc24-7aacb39f7614
	ESAD-UK	e93b0979-65ef-4883-9b6e-39eb17966e66
	ESAD-UK	eb1531b0-8af1-4b2b-9192-644cb47101fc
	ESAD-UK	ec474dfa-527c-44f3-9224-bf1c858cabfc
	ESAD-UK	f0a33adc-ea90-46ef-a24a-a8d7e4e15db3
	ESAD-UK	f2e639cc-c30c-459f-8afc-7ace7d0209c5
	ESAD-UK	f37de4fa-52f6-4fe4-a3fa-41803032c93f
	ESAD-UK	f48c3c82-bebe-4b8e-909e-e1a51a7142ec
	ESAD-UK	fab0be4b-c84a-45cd-a76f-44d9a8bf1846
	GACA-CN	08d2a566-8407-4e9b-836c-bf5e1e9f85b2
	GACA-CN	0e54cea2-d568-4a33-b9db-b698844e6ad9
	GACA-CN	1a391468-fbf3-451a-b88e-a257a26d047f
	GACA-CN	1b8fe07d-859c-4d91-ade1-6b2bcb5774ce
	GACA-CN	1d2d355a-8409-4c8a-9f07-ac62885e228d
	GACA-CN	25f07374-313a-4100-9a60-3d21d2988fca
	GACA-CN	30b9ab02-60f2-4974-85a9-874f247ae932
	GACA-CN	34a445c2-1eb4-4a9f-8838-cddc2f82aae4
	GACA-CN	37e5d47b-851b-47de-ba6a-fd2835644011
	GACA-CN	498ecf81-921d-4df9-a6a4-a625f484e823
	GACA-CN	4dc9b032-7f7b-486d-a12b-8461af89501d
	GACA-CN	55e520f4-0e4b-41a2-9951-c4e9f323100b
	GACA-CN	5dc6f055-c4f6-49a1-a68c-94cf87cbd363
	GACA-CN	63f5bb12-1b20-49d4-9e98-570e368f947d
	GACA-CN	65be412d-46c3-4cbf-9b46-b35351e53065
	GACA-CN	68509ede-3dcf-4a6e-9af0-4a9bb4dfa567
	GACA-CN	6dbac113-d4cf-4db5-97c9-50fa400bb47e
	GACA-CN	7b482f46-adcc-48ae-a4d6-17f4edd998dc
	GACA-CN	7e036d40-b669-4929-a1e2-c4736e01a473
	GACA-CN	7eb0f792-858f-45d1-a908-125b02ea1506
	GACA-CN	81c7a8c1-8a6a-4e78-a72c-f7c021c67ff7
	GACA-CN	8867bdef-3a8d-433e-b10f-d752e2cbb022
	GACA-CN	a46f1e20-9e97-4dcc-a5ed-532aad9f3236
	GACA-CN	b49d5310-3cc5-4386-9444-cf0d61b52376
	GACA-CN	bc0dee07-de20-44d6-be65-05af7e63ac96
	GACA-CN	bd2f8133-3e71-4c5e-998f-0c1a9fdfb75f
	GACA-CN	c4e048de-1d43-4fbd-8289-9279b16c8a3a
	GACA-CN	d7f8e1f3-a9a7-4929-92df-1283bac815d2
	GACA-CN	d91e1a92-837d-44d6-92d8-419f435effe0
	GACA-CN	eb18e71d-2a27-4eae-aa27-4b2c0716d2ba
	GACA-CN	eda1d8d9-e8f5-46f2-bb16-15d0b10c2cf9
	GACA-CN	f50fb278-1f0f-406e-b341-eb3d1b97afe6
	GBM-US	0332b017-17d5-4083-8fc4-9d6f8fdbbbde
	GBM-US	04339769-517c-448d-a7ca-951f83608c60
	GBM-US	08ac57ec-0036-4134-a9bb-f22eaa27ab0d
	GBM-US	1e27cc8a-5394-4958-9af6-5ece1fe24516
	GBM-US	25bee010-cc99-4af0-ba2f-fe4dd308be33
	GBM-US	2c71d542-1653-4d97-8752-f2fd05c7e75d
	GBM-US	2fdab641-d73b-4f9a-aa4c-c1944f131a69
	GBM-US	374cbd87-428e-4509-85c1-b7d3302c30a0
	GBM-US	3914c02e-44ad-4c96-8464-61aa95b42c49
	GBM-US	39520be3-a2af-4189-acf4-9d239363333a
	GBM-US	41d50a3c-49fc-4d8a-9c25-bbbcd3a5da6f
	GBM-US	4a1ad661-f6ae-44e8-b50b-72ff658ff22b
	GBM-US	4d7f2c74-862b-4aad-98e1-fa831f14a905
	GBM-US	53dec97d-0464-4ffd-8e2e-95b2b9a03af0
	GBM-US	56ffaa35-814c-4c0b-b3c6-d4514d34fec2
	GBM-US	5fd77ba9-5015-4d8b-86a0-582e5c76bdd6
	GBM-US	65723119-bdfe-46f0-b629-c171023abd71
	GBM-US	6de41ac1-229b-40b9-a494-5588c284351d
	GBM-US	7163a0f7-2c69-40b8-8857-8ab3f46f0acf
	GBM-US	7cae6c0b-36fe-411b-bbba-093a4c846d84
	GBM-US	82d7fa2d-19cd-41b7-8ed1-ea9fb9a544c6
	GBM-US	914421d2-898e-433e-bb66-b1710eaae2c7
	GBM-US	96e3db14-2bb1-4f68-aed6-5e794750c96e
	GBM-US	96ef40c3-8d4c-4fe1-a33a-99f5b205a0bb
	GBM-US	9880c3c9-5685-42a7-8fe9-7585ea1a1d37
	GBM-US	a6957d15-453c-4f3b-ab8c-c38054dfe548
	GBM-US	a8f86b64-914c-4d89-897b-33bcdd1759f7
	GBM-US	b1e62d8e-24d2-4118-8cd0-3142acebdd5b
	GBM-US	b2d17671-d2e1-4c97-8b01-a976d5abe1d6
	GBM-US	b60392fb-43d9-4c9c-b91b-ded40492e61c
	GBM-US	b8151614-b08f-49a3-ab6f-2e780f765a17
	GBM-US	c065761d-f775-457f-bda0-4c7c257a701e
	GBM-US	c27290e4-6835-448a-abdc-df8ddd5f4630
	GBM-US	d1132127-1250-43af-9c16-425798a3d1a7
	GBM-US	d60f54f5-b154-42c4-99fb-cea4e7a33dc7
	GBM-US	eab71331-53d3-4cf5-96c9-5121a3962c27
	GBM-US	ece0f3a4-a204-4c52-bb1f-88d44a875b2e
	GBM-US	f98de26b-c7d6-435d-81fa-1f1869da9087
	GBM-US	fca08ee9-b480-4dc7-be56-f1eb03b56f7c
	HNSC-US	02c6a893-49c5-49d1-8eb1-195021e70d52
	HNSC-US	08227616-02a5-46e8-9db1-f2d1d691ab23
	HNSC-US	0e6ca8dc-0f31-4675-95b1-5920576daeff
	HNSC-US	1727e88b-df0a-4af2-9191-8c6061d98ad0
	HNSC-US	190eb791-383d-4e27-870d-e470630843e7
	HNSC-US	1aff91a6-1b0f-4575-8f4b-4e064a50b886
	HNSC-US	1db83e80-bdf7-4d8d-8008-bd8406d641fc
	HNSC-US	1fff8b62-534b-4d71-a65f-e5f93b8b50ed
	HNSC-US	21205681-a0c7-48d0-81d4-0b7ef31158cf
	HNSC-US	29fc38aa-f367-46a3-a14d-a5f657ad0caa
	HNSC-US	3e604a1c-b95f-44ff-9723-e2fac845da3b
	HNSC-US	46d35b82-e1b7-4d35-be5e-3a70fd47e421
	HNSC-US	5046f1b4-9d95-4841-ba30-691fa44719a2
	HNSC-US	5193a482-6ed9-4504-bd7c-c8b9e4103577
	HNSC-US	54e78de0-d357-4125-a904-ab35e461572b
	HNSC-US	6bbd66dd-efee-4d6e-b02f-f88e98526b82
	HNSC-US	7158c9fd-a633-4fef-aa23-bd285f2a87a8
	HNSC-US	7e584ff6-0b81-4f85-81da-b8117afee326
	HNSC-US	81598359-24d5-4a8b-a6e6-7a6f94289119
	HNSC-US	8294a969-59a1-4d3b-895b-f07e96bf9f7a
	HNSC-US	83eca7b5-45bb-44c0-8afe-36f8988d0078
	HNSC-US	878a7fe7-20ff-4651-9587-b4d6fd42e929
	HNSC-US	9988eb07-01f6-4f83-8699-bb63e0525f08
	HNSC-US	a0fe80e0-e3ac-485b-8a1a-4c80c101b874
	HNSC-US	a315b798-f037-48d5-91ed-e733e3bbd6ee
	HNSC-US	a8041e86-071e-46cd-8fb5-7ecdc1ab0553
	HNSC-US	ab923db7-54e8-4a50-b7fd-c2b4b300041e
	HNSC-US	b537bc07-9998-49f4-bbbe-5b617152bfd9
	HNSC-US	b86e88e7-0d5f-4b32-a35f-dc97251ab990
	HNSC-US	c0812962-a345-48b7-aec0-01336c2d1eed
	HNSC-US	c121de15-78f7-4698-91bf-fd0485c466c2
	HNSC-US	c2124bb2-30e1-4093-9a8a-3a188a6dc0a9
	HNSC-US	c76f7fcc-2748-4b6d-805e-d21652dd5e3a
	HNSC-US	d3709eea-ca2a-49ac-b79c-871a5473d450
	HNSC-US	d4b80307-abbd-48bb-b52c-6dcd409699a2
	HNSC-US	dd67dec6-35dd-4efe-b913-ed4884855365
	HNSC-US	de8ef60b-4dbe-4aa8-adef-6f58cdfada29
	HNSC-US	dfa20d2d-1ba3-476a-b4b9-21d21470bee2
	HNSC-US	e2b5c926-491d-430d-8d9c-5c73d7752d1b
	HNSC-US	e52ffa79-557a-4024-81f3-f3826c227ec5
	HNSC-US	ee963667-56b1-49bd-8896-e07b536d3014
	HNSC-US	ef673d3d-2031-4036-ba25-4bc7ef04075b
	HNSC-US	feccc27e-5c2e-4339-8746-0945fee93c1e
	KICH-US	07e0e938-f61f-477a-92a2-5b7e74b78943
	KICH-US	09537dce-c797-4b60-962a-d4c3cd6ab00a
	KICH-US	0b811c6a-8f05-44bd-ac33-fb720d189e71
	KICH-US	148536ce-ee2a-4952-a19d-10d6f44146b9
	KICH-US	1e8ae8dd-74c1-44d5-a74e-bfdce801c736
	KICH-US	24f887e1-ce82-40f3-9674-11102bd076c0
	KICH-US	2ccd028d-e7e0-4f77-a512-f658a31819a4
	KICH-US	345a06d6-fa5c-4674-a847-88a6b537cf3c
	KICH-US	34739bd6-b3be-441d-8cdb-e4233bf14080
	KICH-US	3ace181a-23bd-424e-a87e-e0c01a2a2cb8
	KICH-US	4729fe4b-c1ac-489b-a67e-91e5c5e3ff8c
	KICH-US	4ecbfd89-393f-4126-aa1c-951a2c23ef89
	KICH-US	58c7e9c3-1345-48c0-a758-0887358b8696
	KICH-US	5bebc389-de0d-45b8-9d2f-6476988c358a
	KICH-US	6400c324-2c94-477d-acb9-669d4ea46f1e
	KICH-US	64f696a6-58b2-40a8-b848-fd775cd52529
	KICH-US	7087a2b6-7fc4-45b0-8c48-248864f03deb
	KICH-US	715f59dd-a80f-422d-988c-f73f4b987baf
	KICH-US	81bb13fc-f082-4c0b-8066-1729f11ef617
	KICH-US	85ed2434-da94-4333-90ca-6ca4691cbdd3
	KICH-US	93b51c61-6eea-4228-a102-840a2e118522
	KICH-US	94434272-4cbd-4b4d-bd98-44f18526dd69
	KICH-US	97c1a300-978d-4df1-9e97-ce2f92b9eff1
	KICH-US	9a90f951-ad96-4883-b97f-ac43395dae5d
	KICH-US	9d3b0b87-5fc5-4d09-9c63-4d5fc4bc46d0
	KICH-US	9dfcbabf-2bc0-43a2-bdde-d0b2aaca3f6b
	KICH-US	9fb73d89-f7c4-47b2-810b-3ce37cd8a3c9
	KICH-US	9fc0e0e8-1b0f-400c-b4cf-126193283695
	KICH-US	a3deafcb-b54f-4b7e-89ac-c92c16fb919f
	KICH-US	a592e80a-3b1a-46aa-be30-bcd87d6bca6f
	KICH-US	ba686386-8113-4885-b20f-6ad09a295604
	KICH-US	bd2ec47b-a120-4b3b-b10d-aee09805ab33
	KICH-US	c00de7a0-0b09-4e07-988c-ef2a7f8e932a
	KICH-US	c29f6ed6-880d-4f03-977e-1087738e5e60
	KICH-US	c56505cb-e150-408d-9df6-3af4e608c376
	KICH-US	c6d6f49e-6e95-4e41-8388-71f6fe017d80
	KICH-US	cdf313c8-59f9-41c6-9bd2-f47cb4287da5
	KICH-US	d113ce88-04ab-4675-b363-92f80c28de34
	KICH-US	d648c804-4eaf-4252-8b6f-13378158a07d
	KICH-US	d72a7338-c144-4c62-a70e-2177a3b4b77e
	KICH-US	e9032df3-8692-4146-a867-b9b64c9b310a
	KICH-US	f38fc6ac-2af8-4d89-a514-4e2c5fdf08de
	KICH-US	fae88d21-171c-4df4-b258-3c5948a1034b
	KIRC-US	00bf0350-8c7c-4b9e-8143-13ea2dc1122f
	KIRC-US	063cfacf-9933-4a2d-8921-0aeb76e12779
	KIRC-US	0f53e757-1823-409f-a0ea-249270728e15
	KIRC-US	10d15b7a-16d1-4953-aaef-f193ffa97f42
	KIRC-US	1e046ab9-fa4c-4c15-8d78-ed0048c80ebf
	KIRC-US	252a1c43-f954-44d7-8e31-6bcd0157a05c
	KIRC-US	267a9862-17bd-4056-ba4a-1f373736ffbb
	KIRC-US	2c581a74-7716-4c20-b366-a8e1d9a901f6
	KIRC-US	39c55051-e1bc-4081-962a-17205645de45
	KIRC-US	3feac02a-c99f-4dd9-9eff-e4f5e87f7dc5
	KIRC-US	51206157-94cc-4702-8247-c98283b487aa
	KIRC-US	54842328-9432-4820-8976-7964bf9bf147
	KIRC-US	64446aec-c125-4c81-b9cc-62482cb1aaed
	KIRC-US	68b7fdb1-22b5-4152-9e69-a41151640cd8
	KIRC-US	81d0d6bb-7319-4b67-bcf7-36df24e76b43
	KIRC-US	85448d11-9f84-44b7-8ae3-a115f24bdb76
	KIRC-US	9ae0744a-9bc1-4cd7-b7cf-c6569ed9e4aa
	KIRC-US	9c181313-5b4c-41c5-9ad5-a5a86fe609aa
	KIRC-US	a4f8305f-4409-4776-b34d-4878d18c8693
	KIRC-US	a54aac0e-4108-49cf-bf50-687031c7cda6
	KIRC-US	a56cd282-f6c5-4373-b3d8-676562894598
	KIRC-US	aad8c8d6-d828-4aac-9cfb-cee893e36850
	KIRC-US	b51fa117-2c0a-4e1d-8ec4-9f039073a486
	KIRC-US	b6365bdb-e6d5-4615-95b3-db12a0c2f3d9
	KIRC-US	bcf54c96-2b62-4e24-926f-d77576250dd1
	KIRC-US	d01710f9-efc8-4b5f-9e53-300b30f9219f
	KIRC-US	d429c27a-5963-42fe-b3a0-7252c20669d8
	KIRC-US	d991f23a-dc1b-427a-b798-bd4187d3aa02
	KIRC-US	dacd4cc2-fc2b-4fbd-adf6-c8a46ae69c91
	KIRC-US	db4592fb-13c2-4d61-9dc3-a5d43def8d4b
	KIRC-US	de4c3f91-d164-47df-9971-feba840d247c
	KIRC-US	f3c1a125-06e9-41c4-9558-275a3e346cc5
	KIRC-US	f64e9609-d75d-400c-a92d-d77fd54d6c29
	KIRC-US	fa5e2900-95e7-4700-9707-a329cd0c77fd
	KIRC-US	fb194ca3-10aa-4dc5-8d08-619ddbd6d1b6
	KIRC-US	fbf937f1-5f30-470c-8a77-46cd1c41e073
	KIRC-US	fd74de4d-6973-4597-a541-e8a13d80ad55
	KIRP-US	0ed63d84-d3fe-4289-9255-35f4a03b703b
	KIRP-US	14dd86c1-dfb3-4124-a453-4d64223bc048
	KIRP-US	19d6cf34-1cd7-4242-a4d1-5d3e11f428aa
	KIRP-US	2425a532-f562-423a-88f5-228642f53875
	KIRP-US	2deb8f9a-9e0a-46d1-bcb5-902db3b5c8ac
	KIRP-US	2e8ad1cd-d5d5-4bb4-8bbd-e9bef45088da
	KIRP-US	33b7e799-ad10-498f-9948-8ce433311539
	KIRP-US	42f88b95-fa12-47c7-93f1-cf72f207291c
	KIRP-US	483bb781-0179-42e1-bf9c-487b240769b8
	KIRP-US	5ecc88f7-8391-4168-af11-07a6bf9b3652
	KIRP-US	63d0c49d-918d-41fb-808a-1f8001981917
	KIRP-US	642e1379-1061-40bc-9a4c-f7c191e84d9d
	KIRP-US	6ba5f81a-b7a0-4c18-a112-2e11094eec85
	KIRP-US	7815397b-aa39-4b79-bcaa-6859a3f115f8
	KIRP-US	88e35d25-d98d-4576-8ebe-1cd74010ecd8
	KIRP-US	8fb7fcac-6c1d-40c2-9309-b53821cbef30
	KIRP-US	a441697c-4ca0-4eab-9b01-b9cb50223ce2
	KIRP-US	a9dbd55c-5dcc-48db-8785-6baef3fdd7db
	KIRP-US	ad9455e9-7147-489e-9b1f-3540c457c260
	KIRP-US	b19ec4cd-2876-4a2b-bcb9-b3c8db54fc15
	KIRP-US	b4f515ce-5bee-4e40-a66a-01f41e92181e
	KIRP-US	bd2cc59d-f5ce-46ed-beb0-4c80b24cbe71
	KIRP-US	bef23192-57cd-4301-b7a7-5e82ca62482d
	KIRP-US	c14407ad-670e-4d1e-9417-2b76f4810fff
	KIRP-US	c504d5a9-29b0-4b7e-ac7b-5e543449a0f4
	KIRP-US	ca2b9fe2-97e0-4d4f-afd7-a5acf638800f
	KIRP-US	cf5deb22-f7eb-409d-a0e4-882716199c39
	KIRP-US	d8415cf6-8e4d-4c54-811e-199da14237f1
	KIRP-US	dddea2e4-b8c3-4157-9d92-6de472e8375a
	KIRP-US	e1217ebe-1826-41a9-b6c4-702100a66f5e
	KIRP-US	e6801359-d1d7-4871-b2fb-180674a2e469
	KIRP-US	f03330dd-c616-4ad5-abc3-6d6b0445e9e9
	LAML-KR	1c300960-e51c-4477-8fdd-026c7e545dc4
	LAML-KR	335c721a-3653-471f-b0ec-6144fe868c6a
	LAML-KR	4ceeb025-2f16-4f80-b9b4-0151346349c6
	LAML-KR	58e2453c-bb58-43a3-9642-705ec0e0bdbd
	LAML-KR	9f298806-77b6-4c76-bd38-3343e1a3c6f0
	LAML-KR	a68389d4-431f-4582-b4df-e8ad200aa3be
	LAML-KR	aff5793b-3197-4d1d-bf0a-9b0ded5f2937
	LAML-KR	fa718a69-7d09-424b-90a3-4839ba7dc9b2
	LGG-US	00493087-9d9d-40ca-86d5-936f1b951c93
	LGG-US	2aeaab9f-4459-4be8-91e7-e0746cbd671c
	LGG-US	3a81f733-b3a3-4578-b925-a663612bc92c
	LGG-US	3d477ac1-3bdf-4410-9594-1a3a1412c6ae
	LGG-US	4853fd17-7214-4f0c-984b-1be0346ca4ab
	LGG-US	67f88cd9-ab77-4227-a8d7-5512246f9772
	LGG-US	6847e993-1414-4e6f-a2af-39ebe218dd7c
	LGG-US	85d915b8-0184-4ec7-93ad-e9ffa2f5743b
	LGG-US	86386b36-2950-4479-b79f-4b347053c8bc
	LGG-US	88395c0e-4afe-434d-8b20-5a3eef8b7f00
	LGG-US	8c46a1df-1c10-4188-992a-a55b782494c9
	LGG-US	a78544d7-65c6-4778-af62-ceec24c14056
	LGG-US	ba94c29b-b76e-4d67-bf5a-ce6bc45d85f8
	LGG-US	c1abb741-4fcd-4161-b057-c7efd619cc99
	LGG-US	c6888be2-4517-41e4-a801-9c915f24e737
	LGG-US	d252a54e-0377-4b3e-8228-26108ea704fa
	LGG-US	d414e076-dcb6-4edf-adef-0abdc57354ea
	LGG-US	f92a34fa-014e-4b41-a6d0-3b46b8c8a3ee
	LICA-FR	468083cb-95c3-47c1-9d96-79bcf7bf3f26
	LICA-FR	7eb0ee38-fbe2-49ea-ba63-aa13825eca6e
	LICA-FR	8cf713ff-256b-4411-a1b4-5bf6f445b747
	LICA-FR	d3b72600-a888-4ef6-ac5d-661c105405dd
	LICA-FR	f4025b40-a249-487f-8e93-7a140bcf57c1
	LIHC-US	03c88506-d72e-4a44-a34e-a7f0564f1799
	LIHC-US	0d259ac2-03d1-4814-9b0b-d05e3a6029b7
	LIHC-US	1127b561-ea40-4d5e-95df-daa0a5ebc1e4
	LIHC-US	1c00925b-7328-4db0-b930-04aab2d80719
	LIHC-US	29b92b51-7ba3-42a9-97d3-6a9b5e43f928
	LIHC-US	2bff30d5-be79-4686-8164-7a7d9619d3c0
	LIHC-US	305a5074-5384-45a0-985d-289b178d09f6
	LIHC-US	343fcbc2-f30c-4ffa-a0b3-f5bb21e5e70b
	LIHC-US	352fbbb4-88a5-4354-b1fa-3a01da3fbfa7
	LIHC-US	36e1d9cc-32ec-4a0a-8fb1-c46f058a6fb8
	LIHC-US	3bacc189-01b8-46cc-a442-f393c0f428c6
	LIHC-US	41840dc1-5ea2-4f01-a0d4-8b65add641c8
	LIHC-US	4624fd20-e2ad-4826-b606-a694b04e1076
	LIHC-US	463bf060-8ba6-4a73-8173-172025f7b527
	LIHC-US	47e5ff56-9534-4fcf-a593-33027e877f93
	LIHC-US	484a41c8-fcaf-488d-97dc-bfe6a4b88a95
	LIHC-US	4904d56f-0fe7-4482-8f6d-9e54d261f399
	LIHC-US	4c3eda94-56f4-46d3-8c88-50d476e773f6
	LIHC-US	4cff8590-559e-4204-8635-96e11bfeda68
	LIHC-US	50ee360c-e3df-4888-9999-ebb88e271d08
	LIHC-US	5d58b984-e0b8-4237-a576-0e9d4079599e
	LIHC-US	5df489bc-6178-49e4-8a42-506f70300dff
	LIHC-US	5ead73fe-1c34-48ed-b20d-89fc3c82dbd6
	LIHC-US	63adc09c-e1b1-40dd-9c35-2f8276b656fc
	LIHC-US	670f971f-a525-4ef8-91ba-610cfbaeb914
	LIHC-US	6b25a78f-20dc-4ccc-b4c0-f9885d16725d
	LIHC-US	6b50391f-d890-4ca0-b942-beab0f8bf1c9
	LIHC-US	6e6ad1a2-f1eb-44d1-9852-f5752afcf5eb
	LIHC-US	70422e6d-cb1f-4284-8be9-1d4517ffad60
	LIHC-US	7f03cb4b-60b1-460c-b761-402e7ca09b0d
	LIHC-US	7fc7b316-f3d3-4e71-9417-423fe334e6bc
	LIHC-US	81a8b064-e735-455f-b2db-af7ae11daac4
	LIHC-US	84fe77b4-f6cc-49bf-a6b9-1621ec9394f8
	LIHC-US	90611290-e44c-438e-91aa-f3b83dae3b71
	LIHC-US	96517058-18d2-4847-8085-768ca8aa1565
	LIHC-US	992d9566-b1da-421a-bf36-d23382b115fa
	LIHC-US	9c681cd9-25fb-42ac-aa6b-bb962882fa22
	LIHC-US	a2f143d6-ba07-4ff0-960d-b29c3c716665
	LIHC-US	b9098b7c-eab0-4ef5-b968-8d3024bf32f7
	LIHC-US	b9f03936-1de5-4330-8b0f-6d0ab533876e
	LIHC-US	c016d025-3c92-41c5-b846-493b1fcce79e
	LIHC-US	c05adc19-2e01-4712-a35a-69eee4d40998
	LIHC-US	c1d9ed06-7498-4c6c-a0de-dbf28e868109
	LIHC-US	c285c2fa-24b4-47a1-874d-86e74b002b05
	LIHC-US	c36213e4-c057-46f5-ada5-f1f921855bb4
	LIHC-US	d02597f8-3ac7-4165-a65f-0e134e5d215b
	LIHC-US	d252f328-4583-4e97-9a71-bb2885f06f73
	LIHC-US	d6ccfd6f-2ea9-499d-a25d-4ba9d4a9258e
	LIHC-US	d9c5493e-f969-4c04-a646-9a3134011021
	LIHC-US	dcf45005-7e6d-4c26-9994-f973da7e814f
	LIHC-US	e30c64d5-e796-4cfc-8dc8-6e62bf97822f
	LIHC-US	f1a4f60a-5228-47cd-883f-ff8d2dfe1633
	LIHC-US	f7e9eed5-7a0b-4b2d-bea3-fd8c42a3b90e
	LINC-JP	0040b1b6-b07a-4b6e-90ef-133523eaf412
	LINC-JP	06ecd127-6c24-422d-a7fb-bf5aee1b8b7b
	LINC-JP	11473a98-d953-45f9-abf5-709b68a4bae8
	LINC-JP	145f6dbb-9744-44f7-8485-e440689de3fd
	LINC-JP	19085f7d-e6a6-406f-bd09-520a27e0283d
	LINC-JP	1cb25b72-3726-4f12-9e22-f5c7e4b05681
	LINC-JP	35f82a33-bde2-47e2-8aba-ff1fd5920219
	LINC-JP	3b02a7a7-e5bc-4e77-b691-521603630b00
	LINC-JP	43206cb7-787d-4f68-8019-55e8585c4b4d
	LINC-JP	4f1fc78e-733d-4c6e-86b2-dbe1f98c141d
	LINC-JP	5042b417-d14e-42bb-b6f3-de303346a252
	LINC-JP	50b61288-1412-4104-92e6-8b1a359ef399
	LINC-JP	558239c7-a160-4228-8fdf-a0a1d2f62133
	LINC-JP	5769ae11-5f1b-483f-b228-7584591c66e6
	LINC-JP	5ee1dda9-2e84-4617-af09-2ae02873b44d
	LINC-JP	77bf9514-88da-473b-9a91-f669ef3cd343
	LINC-JP	7a6cb147-a576-446d-a605-fa846ea3d1ad
	LINC-JP	80ebcecc-4a7a-40dd-914c-f0648a58095f
	LINC-JP	8a2580c3-9c89-4cb0-b94d-3eca15dac1c3
	LINC-JP	8b0c4c91-2d07-4a9b-97a1-d2bda003437e
	LINC-JP	93a49462-4bd3-4efa-87a5-69006abba5a0
	LINC-JP	b2d9aaff-5a48-48f0-bf55-bfd4ddaeccaf
	LINC-JP	b5f90cb8-7304-48fb-a1d3-ff459c7d79d1
	LINC-JP	cf777ef1-765f-4828-b789-f5aa6722eb35
	LINC-JP	e9445993-854d-44fc-a063-eacf70222fdf
	LINC-JP	eb1792ee-6946-4e0d-bdd1-c924328dba5d
	LINC-JP	ec23a354-e339-4466-9a1b-8e886ef627e6
	LINC-JP	f0768c67-f38c-40a8-8f27-81a927fb5dca
	LIRI-JP	00c27940-c623-11e3-bf01-24c6515278c0
	LIRI-JP	01dc6872-c623-11e3-bf01-24c6515278c0
	LIRI-JP	030695f6-c623-11e3-bf01-24c6515278c0
	LIRI-JP	041e3b42-c623-11e3-bf01-24c6515278c0
	LIRI-JP	062e96d4-c623-11e3-bf01-24c6515278c0
	LIRI-JP	072f4146-c623-11e3-bf01-24c6515278c0
	LIRI-JP	0831e45e-c623-11e3-bf01-24c6515278c0
	LIRI-JP	0a9c9db0-c623-11e3-bf01-24c6515278c0
	LIRI-JP	0be08326-c623-11e3-bf01-24c6515278c0
	LIRI-JP	0cdbabf2-c623-11e3-bf01-24c6515278c0
	LIRI-JP	0dd39eca-c623-11e3-bf01-24c6515278c0
	LIRI-JP	0eeafcd6-c623-11e3-bf01-24c6515278c0
	LIRI-JP	10136472-c623-11e3-bf01-24c6515278c0
	LIRI-JP	10cb8ac6-c622-11e3-bf01-24c6515278c0
	LIRI-JP	10db2142-c623-11e3-bf01-24c6515278c0
	LIRI-JP	1295947c-c623-11e3-bf01-24c6515278c0
	LIRI-JP	13bd2b30-c623-11e3-bf01-24c6515278c0
	LIRI-JP	15895218-c623-11e3-bf01-24c6515278c0
	LIRI-JP	15fd8dc8-c622-11e3-bf01-24c6515278c0
	LIRI-JP	17de5b12-c623-11e3-bf01-24c6515278c0
	LIRI-JP	18f5e75e-c623-11e3-bf01-24c6515278c0
	LIRI-JP	19fe27d8-c623-11e3-bf01-24c6515278c0
	LIRI-JP	1b06afe2-c623-11e3-bf01-24c6515278c0
	LIRI-JP	1c10ab52-01a3-11e4-8395-af1f6b7ba88c
	LIRI-JP	1c1c6494-c623-11e3-bf01-24c6515278c0
	LIRI-JP	1dbdbb2c-c623-11e3-bf01-24c6515278c0
	LIRI-JP	1df8939c-c622-11e3-bf01-24c6515278c0
	LIRI-JP	1ea7e01c-c623-11e3-bf01-24c6515278c0
	LIRI-JP	1fd69adc-c623-11e3-bf01-24c6515278c0
	LIRI-JP	2109e1d4-c623-11e3-bf01-24c6515278c0
	LIRI-JP	221d0290-c623-11e3-bf01-24c6515278c0
	LIRI-JP	2316ee90-c623-11e3-bf01-24c6515278c0
	LIRI-JP	23eb72d8-c622-11e3-bf01-24c6515278c0
	LIRI-JP	2468e58c-c623-11e3-bf01-24c6515278c0
	LIRI-JP	2572b0bc-c622-11e3-bf01-24c6515278c0
	LIRI-JP	2584b428-c623-11e3-bf01-24c6515278c0
	LIRI-JP	26de406e-c623-11e3-bf01-24c6515278c0
	LIRI-JP	27fcccdc-c622-11e3-bf01-24c6515278c0
	LIRI-JP	2828e5e6-c623-11e3-bf01-24c6515278c0
	LIRI-JP	295aac88-c623-11e3-bf01-24c6515278c0
	LIRI-JP	2b569b88-c622-11e3-bf01-24c6515278c0
	LIRI-JP	2bd56bba-c623-11e3-bf01-24c6515278c0
	LIRI-JP	2d0e4b82-c623-11e3-bf01-24c6515278c0
	LIRI-JP	2e0bbaf6-c623-11e3-bf01-24c6515278c0
	LIRI-JP	2ecd8358-c622-11e3-bf01-24c6515278c0
	LIRI-JP	2f149d78-c623-11e3-bf01-24c6515278c0
	LIRI-JP	30a8f292-c623-11e3-bf01-24c6515278c0
	LIRI-JP	31bcfd64-c622-11e3-bf01-24c6515278c0
	LIRI-JP	31c0c8f8-c623-11e3-bf01-24c6515278c0
	LIRI-JP	32be40fa-c623-11e3-bf01-24c6515278c0
	LIRI-JP	33a8693c-c623-11e3-bf01-24c6515278c0
	LIRI-JP	34030a28-c622-11e3-bf01-24c6515278c0
	LIRI-JP	34c24482-c623-11e3-bf01-24c6515278c0
	LIRI-JP	35cca3b8-c623-11e3-bf01-24c6515278c0
	LIRI-JP	35e33a7a-c622-11e3-bf01-24c6515278c0
	LIRI-JP	36d9c1aa-c623-11e3-bf01-24c6515278c0
	LIRI-JP	380593d8-c623-11e3-bf01-24c6515278c0
	LIRI-JP	38d8e626-c622-11e3-bf01-24c6515278c0
	LIRI-JP	39458b0e-c623-11e3-bf01-24c6515278c0
	LIRI-JP	3a49a936-c623-11e3-bf01-24c6515278c0
	LIRI-JP	3b41cb48-c623-11e3-bf01-24c6515278c0
	LIRI-JP	3c30b10e-c623-11e3-bf01-24c6515278c0
	LIRI-JP	3c78970e-c622-11e3-bf01-24c6515278c0
	LIRI-JP	3d400522-c623-11e3-bf01-24c6515278c0
	LIRI-JP	3e2a85d0-c622-11e3-bf01-24c6515278c0
	LIRI-JP	3e68233a-c623-11e3-bf01-24c6515278c0
	LIRI-JP	3f99ae0e-c623-11e3-bf01-24c6515278c0
	LIRI-JP	3faeb03e-c622-11e3-bf01-24c6515278c0
	LIRI-JP	40b1e928-c623-11e3-bf01-24c6515278c0
	LIRI-JP	41de507a-c623-11e3-bf01-24c6515278c0
	LIRI-JP	4255582e-c622-11e3-bf01-24c6515278c0
	LIRI-JP	42e92d78-c623-11e3-bf01-24c6515278c0
	LIRI-JP	43dadc68-c623-11e3-bf01-24c6515278c0
	LIRI-JP	446437de-c622-11e3-bf01-24c6515278c0
	LIRI-JP	44e4f08a-c623-11e3-bf01-24c6515278c0
	LIRI-JP	45aedf22-c622-11e3-bf01-24c6515278c0
	LIRI-JP	47050918-c623-11e3-bf01-24c6515278c0
	LIRI-JP	47d77750-c622-11e3-bf01-24c6515278c0
	LIRI-JP	48624a82-c623-11e3-bf01-24c6515278c0
	LIRI-JP	49795e42-c623-11e3-bf01-24c6515278c0
	LIRI-JP	4a703d3e-c623-11e3-bf01-24c6515278c0
	LIRI-JP	4b8943be-c623-11e3-bf01-24c6515278c0
	LIRI-JP	4c183106-c622-11e3-bf01-24c6515278c0
	LIRI-JP	4c8afa82-c623-11e3-bf01-24c6515278c0
	LIRI-JP	4dac9498-c623-11e3-bf01-24c6515278c0
	LIRI-JP	4ed52e0c-c623-11e3-bf01-24c6515278c0
	LIRI-JP	4f6f48bc-c622-11e3-bf01-24c6515278c0
	LIRI-JP	4fdc8980-c623-11e3-bf01-24c6515278c0
	LIRI-JP	50eb58ba-c623-11e3-bf01-24c6515278c0
	LIRI-JP	51800588-c622-11e3-bf01-24c6515278c0
	LIRI-JP	520b8ab2-c623-11e3-bf01-24c6515278c0
	LIRI-JP	52d8ccfc-c623-11e3-bf01-24c6515278c0
	LIRI-JP	532259b8-c622-11e3-bf01-24c6515278c0
	LIRI-JP	53df19a8-c623-11e3-bf01-24c6515278c0
	LIRI-JP	54354d24-c622-11e3-bf01-24c6515278c0
	LIRI-JP	54cfd4b0-c623-11e3-bf01-24c6515278c0
	LIRI-JP	55e5497a-c623-11e3-bf01-24c6515278c0
	LIRI-JP	56c846d6-c622-11e3-bf01-24c6515278c0
	LIRI-JP	56d4ea48-c623-11e3-bf01-24c6515278c0
	LIRI-JP	5808f774-c623-11e3-bf01-24c6515278c0
	LIRI-JP	58f4ff52-c623-11e3-bf01-24c6515278c0
	LIRI-JP	59632e7e-c622-11e3-bf01-24c6515278c0
	LIRI-JP	5a51a6fc-c623-11e3-bf01-24c6515278c0
	LIRI-JP	5b178f44-c622-11e3-bf01-24c6515278c0
	LIRI-JP	5bb37ffc-c623-11e3-bf01-24c6515278c0
	LIRI-JP	5c9b8a2c-c623-11e3-bf01-24c6515278c0
	LIRI-JP	5cf21488-c622-11e3-bf01-24c6515278c0
	LIRI-JP	5dce221a-c623-11e3-bf01-24c6515278c0
	LIRI-JP	5e9c69d2-c622-11e3-bf01-24c6515278c0
	LIRI-JP	5eddfb26-c623-11e3-bf01-24c6515278c0
	LIRI-JP	6012cb02-c623-11e3-bf01-24c6515278c0
	LIRI-JP	60f81dba-c623-11e3-bf01-24c6515278c0
	LIRI-JP	6172ca02-c622-11e3-bf01-24c6515278c0
	LIRI-JP	627823ec-c623-11e3-bf01-24c6515278c0
	LIRI-JP	632f3eb0-c623-11e3-bf01-24c6515278c0
	LIRI-JP	63fef3fe-c622-11e3-bf01-24c6515278c0
	LIRI-JP	64b80154-c623-11e3-bf01-24c6515278c0
	LIRI-JP	6527aa5a-c622-11e3-bf01-24c6515278c0
	LIRI-JP	65f702b8-c623-11e3-bf01-24c6515278c0
	LIRI-JP	6622f932-c622-11e3-bf01-24c6515278c0
	LIRI-JP	67189cd8-c623-11e3-bf01-24c6515278c0
	LIRI-JP	674819dc-c622-11e3-bf01-24c6515278c0
	LIRI-JP	68054218-c623-11e3-bf01-24c6515278c0
	LIRI-JP	690e481c-c623-11e3-bf01-24c6515278c0
	LIRI-JP	69f37546-c622-11e3-bf01-24c6515278c0
	LIRI-JP	6a129b50-c623-11e3-bf01-24c6515278c0
	LIRI-JP	6baee028-c622-11e3-bf01-24c6515278c0
	LIRI-JP	6c306cbe-c623-11e3-bf01-24c6515278c0
	LIRI-JP	6ce66be0-c623-11e3-bf01-24c6515278c0
	LIRI-JP	6d9d7ffc-c622-11e3-bf01-24c6515278c0
	LIRI-JP	6e26f98e-c623-11e3-bf01-24c6515278c0
	LIRI-JP	6ec4456e-c622-11e3-bf01-24c6515278c0
	LIRI-JP	6f395380-c623-11e3-bf01-24c6515278c0
	LIRI-JP	7034e5f6-c623-11e3-bf01-24c6515278c0
	LIRI-JP	70c2f91e-c622-11e3-bf01-24c6515278c0
	LIRI-JP	712e5f3c-c623-11e3-bf01-24c6515278c0
	LIRI-JP	7260f57c-c623-11e3-bf01-24c6515278c0
	LIRI-JP	72c22a8c-c622-11e3-bf01-24c6515278c0
	LIRI-JP	73afad06-c623-11e3-bf01-24c6515278c0
	LIRI-JP	74ec279a-c622-11e3-bf01-24c6515278c0
	LIRI-JP	7512b38c-c623-11e3-bf01-24c6515278c0
	LIRI-JP	760881cc-c623-11e3-bf01-24c6515278c0
	LIRI-JP	764ded9e-c622-11e3-bf01-24c6515278c0
	LIRI-JP	7789ef18-c623-11e3-bf01-24c6515278c0
	LIRI-JP	78bc2608-c623-11e3-bf01-24c6515278c0
	LIRI-JP	78bc4dfa-c622-11e3-bf01-24c6515278c0
	LIRI-JP	79b23f34-c623-11e3-bf01-24c6515278c0
	LIRI-JP	7ae510f8-c622-11e3-bf01-24c6515278c0
	LIRI-JP	7ae872a6-c623-11e3-bf01-24c6515278c0
	LIRI-JP	7bdcb78a-c623-11e3-bf01-24c6515278c0
	LIRI-JP	7c405ca0-c622-11e3-bf01-24c6515278c0
	LIRI-JP	7cd7fe38-c623-11e3-bf01-24c6515278c0
	LIRI-JP	7d38018a-c622-11e3-bf01-24c6515278c0
	LIRI-JP	7df3a542-c623-11e3-bf01-24c6515278c0
	LIRI-JP	7eac4710-c622-11e3-bf01-24c6515278c0
	LIRI-JP	7f795952-c623-11e3-bf01-24c6515278c0
	LIRI-JP	7fba5aac-c622-11e3-bf01-24c6515278c0
	LIRI-JP	80ab6c08-c622-11e3-bf01-24c6515278c0
	LIRI-JP	819b4304-c622-11e3-bf01-24c6515278c0
	LIRI-JP	82aefe8e-c622-11e3-bf01-24c6515278c0
	LIRI-JP	83d57c5c-c622-11e3-bf01-24c6515278c0
	LIRI-JP	850389d4-c622-11e3-bf01-24c6515278c0
	LIRI-JP	8659a35e-c622-11e3-bf01-24c6515278c0
	LIRI-JP	87671312-c622-11e3-bf01-24c6515278c0
	LIRI-JP	88d82a42-c622-11e3-bf01-24c6515278c0
	LIRI-JP	8a6d6b2e-c622-11e3-bf01-24c6515278c0
	LIRI-JP	8c5f9574-c622-11e3-bf01-24c6515278c0
	LIRI-JP	8d7592e2-c622-11e3-bf01-24c6515278c0
	LIRI-JP	8eb90ea4-c622-11e3-bf01-24c6515278c0
	LIRI-JP	8fd5e62c-c622-11e3-bf01-24c6515278c0
	LIRI-JP	917564e4-c622-11e3-bf01-24c6515278c0
	LIRI-JP	9321341c-c622-11e3-bf01-24c6515278c0
	LIRI-JP	94431626-c622-11e3-bf01-24c6515278c0
	LIRI-JP	9563a264-c622-11e3-bf01-24c6515278c0
	LIRI-JP	96abdbc8-c622-11e3-bf01-24c6515278c0
	LIRI-JP	97a6f44a-c622-11e3-bf01-24c6515278c0
	LIRI-JP	98d27916-c622-11e3-bf01-24c6515278c0
	LIRI-JP	99bdc3da-c622-11e3-bf01-24c6515278c0
	LIRI-JP	9aac83e4-c622-11e3-bf01-24c6515278c0
	LIRI-JP	9ba2c970-c622-11e3-bf01-24c6515278c0
	LIRI-JP	9cb80280-c622-11e3-bf01-24c6515278c0
	LIRI-JP	9db994a0-c622-11e3-bf01-24c6515278c0
	LIRI-JP	9ec31146-c622-11e3-bf01-24c6515278c0
	LIRI-JP	9fba5db6-c622-11e3-bf01-24c6515278c0
	LIRI-JP	a1a75f66-c622-11e3-bf01-24c6515278c0
	LIRI-JP	a2a67c8a-c622-11e3-bf01-24c6515278c0
	LIRI-JP	a3914a6c-c622-11e3-bf01-24c6515278c0
	LIRI-JP	a4ca18dc-c622-11e3-bf01-24c6515278c0
	LIRI-JP	a612b654-c622-11e3-bf01-24c6515278c0
	LIRI-JP	a7314730-c622-11e3-bf01-24c6515278c0
	LIRI-JP	a846f5e8-c622-11e3-bf01-24c6515278c0
	LIRI-JP	a94d63fa-c622-11e3-bf01-24c6515278c0
	LIRI-JP	aabddb20-c622-11e3-bf01-24c6515278c0
	LIRI-JP	abbbe65c-c622-11e3-bf01-24c6515278c0
	LIRI-JP	adfbba82-c622-11e3-bf01-24c6515278c0
	LIRI-JP	af2cbdb6-c622-11e3-bf01-24c6515278c0
	LIRI-JP	b070af2a-c622-11e3-bf01-24c6515278c0
	LIRI-JP	b1f19de6-c622-11e3-bf01-24c6515278c0
	LIRI-JP	b32449c0-c622-11e3-bf01-24c6515278c0
	LIRI-JP	b421b9ca-c622-11e3-bf01-24c6515278c0
	LIRI-JP	b55751c4-c622-11e3-bf01-24c6515278c0
	LIRI-JP	b67208c4-c622-11e3-bf01-24c6515278c0
	LIRI-JP	b77543e4-c622-11e3-bf01-24c6515278c0
	LIRI-JP	b86655a4-c622-11e3-bf01-24c6515278c0
	LIRI-JP	b994762c-c622-11e3-bf01-24c6515278c0
	LIRI-JP	ba940092-c622-11e3-bf01-24c6515278c0
	LIRI-JP	bba106ce-c622-11e3-bf01-24c6515278c0
	LIRI-JP	bcc74a5e-c622-11e3-bf01-24c6515278c0
	LIRI-JP	bdeeb1a6-c622-11e3-bf01-24c6515278c0
	LIRI-JP	bef21282-c622-11e3-bf01-24c6515278c0
	LIRI-JP	c021b61c-c622-11e3-bf01-24c6515278c0
	LIRI-JP	c158ac2a-c622-11e3-bf01-24c6515278c0
	LIRI-JP	c271b7d2-c622-11e3-bf01-24c6515278c0
	LIRI-JP	c488a170-c622-11e3-bf01-24c6515278c0
	LIRI-JP	c5ad7238-c622-11e3-bf01-24c6515278c0
	LIRI-JP	c6bb32f0-c622-11e3-bf01-24c6515278c0
	LIRI-JP	c7d798b8-c622-11e3-bf01-24c6515278c0
	LIRI-JP	c906a13e-c622-11e3-bf01-24c6515278c0
	LIRI-JP	ca5ded1c-c622-11e3-bf01-24c6515278c0
	LIRI-JP	cb86fbb6-c622-11e3-bf01-24c6515278c0
	LIRI-JP	cc792058-c622-11e3-bf01-24c6515278c0
	LIRI-JP	cdcc04fc-c622-11e3-bf01-24c6515278c0
	LIRI-JP	cf2d34c4-c622-11e3-bf01-24c6515278c0
	LIRI-JP	d0469256-c622-11e3-bf01-24c6515278c0
	LIRI-JP	d182b67c-c622-11e3-bf01-24c6515278c0
	LIRI-JP	d2b7bb0a-c622-11e3-bf01-24c6515278c0
	LIRI-JP	d3ad5b5a-c622-11e3-bf01-24c6515278c0
	LIRI-JP	d4c9e5c6-c622-11e3-bf01-24c6515278c0
	LIRI-JP	d60f880a-c622-11e3-bf01-24c6515278c0
	LIRI-JP	d7578910-c622-11e3-bf01-24c6515278c0
	LIRI-JP	d876d576-c622-11e3-bf01-24c6515278c0
	LIRI-JP	da5b9926-c622-11e3-bf01-24c6515278c0
	LIRI-JP	dbfa4e8a-c622-11e3-bf01-24c6515278c0
	LIRI-JP	dd2e7b3c-c622-11e3-bf01-24c6515278c0
	LIRI-JP	de4f520c-c622-11e3-bf01-24c6515278c0
	LIRI-JP	df9f8c80-c622-11e3-bf01-24c6515278c0
	LIRI-JP	e127e9e4-c622-11e3-bf01-24c6515278c0
	LIRI-JP	e23c591e-c622-11e3-bf01-24c6515278c0
	LIRI-JP	e34bcc5e-c622-11e3-bf01-24c6515278c0
	LIRI-JP	e4fd1b3e-c622-11e3-bf01-24c6515278c0
	LIRI-JP	e64e9f76-c622-11e3-bf01-24c6515278c0
	LIRI-JP	e75fbf08-c622-11e3-bf01-24c6515278c0
	LIRI-JP	e88397a6-c622-11e3-bf01-24c6515278c0
	LIRI-JP	e99ccc0c-c622-11e3-bf01-24c6515278c0
	LIRI-JP	eb588266-c622-11e3-bf01-24c6515278c0
	LIRI-JP	ec5e2990-c622-11e3-bf01-24c6515278c0
	LIRI-JP	ed52e836-c622-11e3-bf01-24c6515278c0
	LIRI-JP	ee7b8074-c622-11e3-bf01-24c6515278c0
	LIRI-JP	f064f762-c622-11e3-bf01-24c6515278c0
	LIRI-JP	f181848a-c622-11e3-bf01-24c6515278c0
	LIRI-JP	f2b2111c-c622-11e3-bf01-24c6515278c0
	LIRI-JP	f410b432-c622-11e3-bf01-24c6515278c0
	LIRI-JP	f4f48342-c622-11e3-bf01-24c6515278c0
	LIRI-JP	f61e794e-c622-11e3-bf01-24c6515278c0
	LIRI-JP	f8733b80-c622-11e3-bf01-24c6515278c0
	LIRI-JP	f9718c44-c622-11e3-bf01-24c6515278c0
	LIRI-JP	fabf1f6c-c622-11e3-bf01-24c6515278c0
	LIRI-JP	fbd899a0-c622-11e3-bf01-24c6515278c0
	LIRI-JP	fdf9a814-c622-11e3-bf01-24c6515278c0
	LIRI-JP	ffad9288-c622-11e3-bf01-24c6515278c0
	LUAD-US	0176cf1d-0760-4769-a493-277f4bb7585e
	LUAD-US	020fab36-c7de-4933-b2bf-dc7b019a1326
	LUAD-US	09bc8542-4ea1-4599-91b3-d606425b37e2
	LUAD-US	0b19bee7-5281-4915-9d98-c20eb3e84ecf
	LUAD-US	0ce6f3ed-bdbc-4b70-9db4-2e48f4bf644d
	LUAD-US	14bf9bfb-14d6-4cac-a556-828f680e8a15
	LUAD-US	15e097e3-e468-466c-8e57-b59fba90bbf2
	LUAD-US	199bbb0f-996c-40c1-b06d-2066f04be778
	LUAD-US	23d77176-dfed-4bee-ac96-9934377d8d81
	LUAD-US	23d86395-9e20-4cf9-bf7e-f76544a1f772
	LUAD-US	2bde43e2-fd4e-413e-adc7-c50bca75d358
	LUAD-US	309f5324-5608-4f62-b744-5ab268b70927
	LUAD-US	37d0cf1b-1743-4852-8073-372b16b5c17d
	LUAD-US	3b20d548-2a7d-4031-85a1-425ca7201d7a
	LUAD-US	46693a2b-5105-4770-a9e1-031dfedeb694
	LUAD-US	49dec0c2-8e75-4f44-a253-82b2ea605890
	LUAD-US	52910a60-bb15-4ba5-9d09-50d8ee6a445b
	LUAD-US	53bb7112-3e38-45fe-a9c4-1b0871babf4a
	LUAD-US	53d32d8b-5649-42b0-8c52-2c39af2a961b
	LUAD-US	5a7f3c88-ef02-4e97-8009-5622245b6a09
	LUAD-US	6726c157-f688-491d-8b56-35628645df89
	LUAD-US	68c2a355-862c-4657-b296-5776ed8447b0
	LUAD-US	9c7b3ac8-1352-49cd-8a8c-df6b19f6fd64
	LUAD-US	9ffcb7fa-424c-4f93-87a7-ce5e9053c613
	LUAD-US	b7f11036-7ac4-41bc-a9a4-64162725fdfc
	LUAD-US	bce88385-4a1b-4a8c-920c-060f6a2675d4
	LUAD-US	bd3e88b3-b37c-4641-85fa-d8125ba324ca
	LUAD-US	bf7462a2-394f-4838-bcb6-4d0126fa48b1
	LUAD-US	c437535b-2acc-4236-beae-94e2c1336830
	LUAD-US	cd0aeed5-93a1-4287-8a88-fe6b7b5e3983
	LUAD-US	d5443922-fea5-4ff0-bd6e-8ce04e1951d8
	LUAD-US	d9cd7f95-07d3-4b87-be83-87340b08d249
	LUAD-US	dd09c7aa-744a-413d-839f-e75e1825f9f9
	LUAD-US	de614a3e-1c0d-49c7-a2f1-28bc58e6e5c7
	LUAD-US	fa2c3620-7e82-4b12-b135-87986f0f2890
	LUAD-US	fa6a60f5-8949-4e01-9435-d3117601627f
	LUAD-US	fa8844f8-c4b6-487a-8187-e30c12a7a453
	LUSC-US	0bbc7ede-5022-4084-925c-d65baaf7abc2
	LUSC-US	0e6654c9-cd5e-4f94-a6d4-54f2bb16de1f
	LUSC-US	1c3df485-8e75-4378-87f6-c6463a520624
	LUSC-US	2045c788-9ea8-4ea5-a5e3-65fc16a62adb
	LUSC-US	24badf07-8615-48a3-8d6e-45c3d783f18d
	LUSC-US	25224aa0-cfdd-48ec-92e5-8f3992a3e574
	LUSC-US	2fe2433b-9a55-431f-a869-2b5a63e8e8fc
	LUSC-US	34881c6b-f59f-42c0-9f29-9c5c47262ae6
	LUSC-US	369c06f2-8904-49cb-99d1-dd297ed0cd0c
	LUSC-US	387c6519-6529-4074-a5ab-00f8052a5732
	LUSC-US	43aa4123-0fe2-4071-8a81-cbdd0410b917
	LUSC-US	448af8b4-e071-48b0-a65b-b4ad17afdc0c
	LUSC-US	45e16b70-c3ec-493e-86d1-505ffdf5056c
	LUSC-US	48f68f73-3ac0-44ac-ba12-b8889fcb7f38
	LUSC-US	4c2ad4a0-5d57-4e27-9f35-058b2f205f50
	LUSC-US	4c3840df-9824-40db-879e-6d24adc8c155
	LUSC-US	504d4cb0-d2dd-420d-82e6-9ec14434a0fc
	LUSC-US	649f2c20-5b50-40a8-a6fd-9a51f3d5b9df
	LUSC-US	6962bc97-fbb8-4220-a600-e3c251e245cb
	LUSC-US	706868b5-4920-433a-bea3-92e9bf83059b
	LUSC-US	71a2b4a2-88dd-4911-a67e-70b3309c4a12
	LUSC-US	7731ef7f-25bd-42f5-9a20-be249306a711
	LUSC-US	79eb7bba-f0d8-462c-add7-20a2fb7843e1
	LUSC-US	7ac0b303-d685-4fa5-bfec-34d2ba1dbc8e
	LUSC-US	7dc5f8ba-0080-43d3-8426-bd527a970761
	LUSC-US	84e601b7-dfa5-4cd5-9fef-07f03967a0d4
	LUSC-US	89c48e53-c8a9-4518-b3b8-509cdcaff52b
	LUSC-US	8cf9b32d-3d6f-4898-8c7a-89511b754021
	LUSC-US	935b113e-f5ed-4a07-8e1d-1603daba7f40
	LUSC-US	9623d295-c23d-4f2f-827c-69f767a26f1f
	LUSC-US	96dc785c-8417-4813-8d15-c32b22d78b74
	LUSC-US	a762dd44-a8ac-4269-8163-bbf6d0f8d4b3
	LUSC-US	a96eddfc-3afb-4bf8-a440-c91778113fbd
	LUSC-US	abc94013-71f5-4ac6-88a4-01b4ef9f9d2f
	LUSC-US	ad41f1f3-e38e-4418-9c16-52bca5719f39
	LUSC-US	b7a7d93b-38a7-4fc3-a433-3bb0a8cb7c42
	LUSC-US	b88f014e-bc0f-4775-8228-39e0b471c3b0
	LUSC-US	c48d7f4a-e98a-4077-a749-eb9f56f05b84
	LUSC-US	d18c6e64-9598-488a-8ab3-3652072f9277
	LUSC-US	d2ab2555-7288-47a4-a80c-bf62d65b67b8
	LUSC-US	d54ca81c-1bcc-41ea-b17a-9f7249ebe9c1
	LUSC-US	e7ebc6fb-0926-4c8a-a67b-0c6b9c1ffaba
	LUSC-US	e9cb8877-8e83-46c0-93f0-ea20530c9400
	LUSC-US	ee6cc68e-8d2a-41ee-82c6-0fecdf7e6259
	LUSC-US	efe4d5dd-fffb-41df-ab86-be06cc16646f
	LUSC-US	fab3d6f4-de1c-4d6c-bdea-ac39a7884657
	LUSC-US	fb0c6353-a90c-45e2-9355-7cd16cf756ff
	MALY-DE	00b9d0e6-69dc-4345-bffd-ce32880c8eef
	MALY-DE	02917220-6a7a-46a1-8656-907e96bef88e
	MALY-DE	03ad38a6-0902-4aaa-84a3-91ea88fa9883
	MALY-DE	05616329-e7ba-4efd-87b1-d79cd0f7af3d
	MALY-DE	068f4f69-d2fe-4f25-912e-ca7d4623efb6
	MALY-DE	07835447-5d7e-4828-80fd-89b063989c9a
	MALY-DE	0d569bd5-418d-4d72-87ca-8e14668c2119
	MALY-DE	0e7f46ca-6f5c-4538-b6d6-00af65d57fcf
	MALY-DE	124d5b04-4588-44c3-9c00-61e064cf1bdb
	MALY-DE	140d5fa9-afbe-444e-a7e7-6a4cb4ab2923
	MALY-DE	1494bb16-f1f0-42a4-b10e-c383574cbc8b
	MALY-DE	15678c3d-ce61-454d-849e-1d4ca358909b
	MALY-DE	15dd024e-c0da-461a-84db-d01e60a22210
	MALY-DE	1a4633c4-72a0-4e30-8c4c-345e04337627
	MALY-DE	1d1eeba2-4d7b-4380-b0b6-26d246bc4158
	MALY-DE	22578b9f-78dc-464c-9bb9-382f033283d0
	MALY-DE	232b7754-b3c3-4530-9d24-3af40d9b2816
	MALY-DE	2439ec74-1713-4d47-a5d9-886f69dddcb6
	MALY-DE	282b45ee-4af2-4c61-9acc-286eaf8d661a
	MALY-DE	28f8d45f-4763-472e-9c4d-6787ba00164b
	MALY-DE	2b02e3ad-4423-491e-993a-561e80dc7bcf
	MALY-DE	2b36ac4b-eed3-4591-8b4f-b44049dfc5ed
	MALY-DE	2c3ada8b-9650-4859-9857-43209c0f7cea
	MALY-DE	2f0a660c-ba3c-49bb-90f7-39b0034cea82
	MALY-DE	3b55c58d-f95a-4a1d-9aa1-8d2c026656a9
	MALY-DE	3e012b50-06d1-4120-971b-5e54139b00ee
	MALY-DE	3e7ccab5-5b1d-4147-b907-77cab8f0837e
	MALY-DE	3e94aa64-7dd3-4d63-a5de-b4050d3dfafa
	MALY-DE	41dba8d1-8aad-474c-a82b-20b28ab818bd
	MALY-DE	461df2ae-fcf1-4b93-be0a-c14954fe7c42
	MALY-DE	4a4309b0-2aca-4d6a-ac50-039b28406bba
	MALY-DE	4adc846a-42cb-4ebd-a954-e31eb29d7572
	MALY-DE	4d1a4587-adb4-4a65-943e-f19efe8de142
	MALY-DE	4d72d06d-b6af-4294-9eef-6e61e067761f
	MALY-DE	4de7441f-a609-4a75-9fe7-17a647079ac1
	MALY-DE	4e7cdeda-6dc1-4f17-b853-72a68e5aa7e1
	MALY-DE	4e7e6e1f-c648-446f-bdf6-0b1fcc6dfa83
	MALY-DE	56e57223-264e-489d-bc9a-a07789065c40
	MALY-DE	578ba169-1d2f-4187-b174-082bbc6a5bd2
	MALY-DE	5bcf473f-417d-47a5-9745-ac7faf830b1f
	MALY-DE	5f18b334-6616-406f-8f33-0592b56c14e6
	MALY-DE	626c9788-d70c-449b-b9dc-5e3f6fc00991
	MALY-DE	650fe009-da01-4717-89df-9c95fafe3d7e
	MALY-DE	687baf0b-aed9-4ab2-adb6-556a1d177a24
	MALY-DE	71982a1b-52a4-440f-bd5d-62a0e6cc7fd9
	MALY-DE	76788f17-257d-47c7-ad85-ac5f959216b5
	MALY-DE	78bd2aa8-e5f6-4b4b-96f0-d406fbdbcee8
	MALY-DE	79e81ab3-5466-4324-9387-2de00d62315c
	MALY-DE	81b4dd02-34ec-4ddc-8818-ed888a60ad88
	MALY-DE	81cc0f39-6677-4f2e-9a75-d30152b188f3
	MALY-DE	82b8cda8-fbff-455e-b0db-7ff6528bd6c8
	MALY-DE	858631eb-4e91-4aad-809c-c3948519313d
	MALY-DE	866ecfe7-caa6-4565-9418-6b9d6c8a3b43
	MALY-DE	874f64e9-8a0d-4f88-92c4-7e831842b1d1
	MALY-DE	890e840c-1d1d-4874-a8eb-f9d9a2b50a1c
	MALY-DE	8ddcf0d9-312f-4055-8984-55d463face34
	MALY-DE	8fc11cb6-9d79-41c3-bb45-0dadda890e8d
	MALY-DE	929f2216-6ab3-414f-a814-49b69d4b49d9
	MALY-DE	995a1ad2-faca-4a37-a59d-e62455985afb
	MALY-DE	9b3e7a03-cf8c-4da8-bc36-20129d7783ba
	MALY-DE	9c27fedd-b1b3-4af0-9e9b-20271854db08
	MALY-DE	9e842227-2bc6-4185-bedb-abeb03836b51
	MALY-DE	a31b6123-c1b7-4cd0-86d8-b2e640cce9da
	MALY-DE	aa20b9ab-dba9-4002-ad45-cafa2f85cef7
	MALY-DE	abedd46c-47b8-4242-adb6-12835400cb3f
	MALY-DE	ac2c8928-33a2-4aa0-8bc1-cdfa1ca0b56a
	MALY-DE	ad0700e2-048a-4856-a77a-bc0b6f25f0e2
	MALY-DE	b2190e26-1809-4aba-9f45-07c2edb3b4a4
	MALY-DE	b330c50b-c45f-413d-918f-33275d0d8f91
	MALY-DE	b9dbc78e-44ce-427c-bbeb-de8d097bde2c
	MALY-DE	baa02e74-9cae-4996-858e-17d9f52d924b
	MALY-DE	bc1d5327-2e76-4e0e-b749-72a559469d0d
	MALY-DE	bd6bd940-ef06-433a-80d9-dca5683e9cd2
	MALY-DE	bdbcffb0-c7da-4e7d-8002-9feffe48533c
	MALY-DE	c66926a8-474d-482c-bfb7-043029c8b737
	MALY-DE	cc7bba1d-8990-4557-a565-9cff1085f023
	MALY-DE	ce85ccf3-6621-4976-b187-2f28d45dd4d9
	MALY-DE	d31cce9d-1b38-44fd-9378-0d128e12a011
	MALY-DE	d6ee68e5-ceb3-4a63-b3bd-e64fe5398102
	MALY-DE	d733cf1a-4c42-4def-b6cb-5ef2c6a27fcd
	MALY-DE	db9ce6c6-529c-4da6-92c4-f4f3fc3fe109
	MALY-DE	dbae3c4e-6d66-483a-a611-7285067bf85c
	MALY-DE	dc4bc4c4-2cc1-4a2e-a9f2-613088af17bf
	MALY-DE	dd8f3e1c-6ed6-41c2-957d-6f679a3cb3ca
	MALY-DE	df814571-57f1-4e55-bc1a-c892c568c4ba
	MALY-DE	e2b09705-c5c8-48ee-a90e-19648a7bf2cb
	MALY-DE	e2fa7251-507e-4d76-95a3-a228adc3885a
	MALY-DE	e6168db0-d12f-4218-8ab9-bd704201cb2b
	MALY-DE	e84e0649-a2e8-4873-9cb6-1aa65601ae3a
	MALY-DE	e98e4e23-a139-4fff-b017-35f3f976eddd
	MALY-DE	ebe0ed67-2d3f-45cd-8f9b-4912595b16a0
	MALY-DE	f047cb85-8f88-45d5-83c3-0416c9f3fff7
	MALY-DE	f04aecf0-eb12-4ab9-928e-7bcf201b0b40
	MALY-DE	f075dcdb-4b6a-4186-bfc5-c1787c4a14ac
	MALY-DE	f2c08ac1-4755-4c36-a11d-338d8df9fa0d
	MALY-DE	f60007b3-0603-4ad1-8b47-d2d4c4c621e4
	MALY-DE	f9837a56-7244-4846-a63d-266e6a92f168
	MALY-DE	f9dc999f-6dde-448d-9cf1-2897ddcf7b0b
	MALY-DE	fce8d8c6-f2a0-43a8-9a7a-b9c519a6686c
	MALY-DE	fdf7dfb7-9285-46b3-be60-672164507705
	MELA-AU	08b5d0e4-4661-460e-a9f7-f2e687414711
	MELA-AU	0ab4d782-9a50-48b9-96e4-6ce42b2ea034
	MELA-AU	108749d2-5c62-4ef1-92df-aec6941ba53b
	MELA-AU	12f1ae2f-2666-45be-9742-f502d212373d
	MELA-AU	13c62975-9f5e-4d40-a461-dceab08a31ec
	MELA-AU	142b6dbf-c943-4a7d-8ab6-13a975f48d7a
	MELA-AU	16d5519e-ecb9-4fc8-81f1-e0e4adf722a8
	MELA-AU	1ac15380-04a2-42dd-8ade-28556a570e80
	MELA-AU	1cd0acf2-3116-4dfa-a063-0a435b9f6da3
	MELA-AU	1d4a091d-fe65-49c0-8810-5a95243b108a
	MELA-AU	1daefc49-5248-4948-87ce-0ec19a248ef9
	MELA-AU	20e02396-e676-412d-9724-44a428919cdb
	MELA-AU	22d67778-61fc-4f15-95b8-7e7c6cc7112b
	MELA-AU	25103371-28ac-4f43-b0e2-2d376d0dcb84
	MELA-AU	25e20393-752b-4796-9001-0e22ee04c586
	MELA-AU	2790b964-63e3-49aa-bf8c-9a00d3448c25
	MELA-AU	28839c75-90a8-493f-b658-8c63e0ebd324
	MELA-AU	2e76891c-b620-4cc0-9315-6f1217b09b1e
	MELA-AU	30600994-c1ec-44c9-a620-3f6c617eb928
	MELA-AU	3433b1f3-59d1-4ac2-9bbf-e0c4042b4ddc
	MELA-AU	351db483-a70e-496d-b70a-7449875121ee
	MELA-AU	35a74e53-16ff-4764-8397-6a9b02dfe733
	MELA-AU	39c476fd-273b-4136-874c-53352f1be008
	MELA-AU	4e8396f7-9506-4401-96b6-bb2e89557d59
	MELA-AU	51893d3f-e7f3-43f9-9fd0-c0f25ae96804
	MELA-AU	524bbd14-1e1f-479b-9a71-d27fce32d8bc
	MELA-AU	561fd34c-7c7d-4df0-bbfc-3d31147ca562
	MELA-AU	56ddcb96-e90b-4fce-aa4c-c677bbfee488
	MELA-AU	58d3e932-b4a3-4cac-a6ac-73160e354a15
	MELA-AU	5912d4b3-2d5d-4b98-b967-1b4ff177097a
	MELA-AU	5c3def3a-b515-41f6-8157-681b963534e7
	MELA-AU	60413de1-6cd2-4f74-8180-3bdd394d6d16
	MELA-AU	63762458-902a-4329-a823-703b54cb5f9d
	MELA-AU	681e2301-2057-40e4-ab63-934775d63faa
	MELA-AU	6d4a548a-7e30-4b6b-9a13-72827eed439c
	MELA-AU	7117854b-6f0a-4a43-b66c-506a3e29377d
	MELA-AU	72108583-5320-46ec-945f-5ff173d7dc15
	MELA-AU	74e5905f-6350-498a-9454-9ea0593d2f56
	MELA-AU	76a0d9c9-5e69-44e8-9ed2-6d2e387803fc
	MELA-AU	7ba70717-d65e-4a45-af79-60a976770526
	MELA-AU	7e22401d-f4cd-44c5-8a01-b08a439e5a31
	MELA-AU	7edc42d3-d08e-4360-a3e1-aeb57cfc6640
	MELA-AU	7f031d71-3cb7-4744-86bd-a3beecfe166e
	MELA-AU	83a1b304-2ec1-44ae-a9c5-8ad3a2a46a1f
	MELA-AU	897ba508-d74b-46bf-8554-1210a66a36d1
	MELA-AU	8ca665f8-fe78-48bf-8c0f-c606d92885d4
	MELA-AU	98e8f23c-5970-4fce-9551-4b11a772fe1b
	MELA-AU	9e0009d1-c993-4247-9706-88ee84591dec
	MELA-AU	9fc5b5c7-3973-42b4-8710-454de0cb5b50
	MELA-AU	a6e24c2a-26b9-409c-bbcd-a8fcdd1e437c
	MELA-AU	a84915de-6562-4836-86f9-f2a05598296e
	MELA-AU	b35d9a68-29f4-49ab-b83e-b5151679e3af
	MELA-AU	b3befa40-8f44-4eb6-ada0-ec395f460656
	MELA-AU	b42d183c-bc9c-4652-9e56-10c54c5ee96e
	MELA-AU	bcefbf6a-80ff-4825-9d3a-492e2dceb35d
	MELA-AU	bcf76f1a-7109-422d-94c9-5e8364895fa0
	MELA-AU	c95a2b1b-726c-4608-9fff-d57b6f1aa75a
	MELA-AU	ca004926-f3ac-4824-8ed5-d84e62efdfae
	MELA-AU	ca8fa9f5-3190-440d-9879-22e33d05ca6c
	MELA-AU	d2620dab-4319-499a-b8f1-9575aaf8f4f3
	MELA-AU	deb9fbb6-656b-41ce-8299-554efc2379bd
	MELA-AU	e04bcdff-3206-4c25-bae9-09f0222b074a
	MELA-AU	e2b2357c-da6f-4ca3-9c07-a22f0423e8fe
	MELA-AU	ead1bc2e-42c3-46d9-8f6f-8cb16ba9d2c3
	MELA-AU	eb9a8f12-6451-43cc-95b3-2e86cf704c96
	MELA-AU	eeddf701-93f9-4f10-85cb-9dce1760bae8
	MELA-AU	f07b9192-c86f-4ee4-a3b5-feb9c5098bf4
	MELA-AU	f24688a9-7952-49d8-ba80-2bbad472379c
	MELA-AU	f81693ba-09ee-4201-a389-0ceeda8a4636
	MELA-AU	fc009c3d-66fc-4b9c-ae43-014607e3723a
	ORCA-IN	0f9e70b3-24cf-4d76-af7b-84ace66ec5a7
	ORCA-IN	1fdab6a6-7346-4229-aa8d-5dbd258f0c60
	ORCA-IN	1ff155dd-deb4-44e0-b3a2-e4875b618435
	ORCA-IN	34d7b6cc-cfcf-4178-b075-f4d129ab18f7
	ORCA-IN	469eddf2-6e02-46bf-820f-6296a2b776e2
	ORCA-IN	7625877a-7a2b-466f-944b-9e56689ad47b
	ORCA-IN	9650640f-154d-4696-aa96-3611c6fcee7b
	ORCA-IN	9fb6b7be-0084-48f7-a256-6d170e72e97f
	ORCA-IN	bcc819eb-f4d8-4ddc-9fdc-a6307fb6741b
	ORCA-IN	ca137611-533a-4d20-a85d-8e4c3a1eab2d
	ORCA-IN	e2e6a409-b64d-463c-ac3b-e7987a3124f0
	ORCA-IN	f35f7712-d5c6-47f6-98ed-704edbbc1e19
	ORCA-IN	fb8b5ff5-4164-4276-b75b-b0ee6bda7329
	OV-AU	0009b464-b376-4fbc-8a56-da538269a02f
	OV-AU	01df36af-3617-40fc-9892-f54ce433cf71
	OV-AU	09508a0d-ebe0-4fa1-b7b2-1710814181cd
	OV-AU	0d0793c1-df1b-4db1-ba36-adcb960cc0f5
	OV-AU	123c9d1c-72ba-4d82-8e57-d5caa52a40ba
	OV-AU	12874085-a596-41ae-b4cd-817cb1ebb278
	OV-AU	1659bae5-3140-4d05-891c-81b48277b2fc
	OV-AU	25f73b03-4ba8-47ba-ad80-6ccb82105c98
	OV-AU	2a8d63eb-0174-4213-9214-413f391f512c
	OV-AU	2b40a733-7a63-4bb8-a953-95a4ee28f962
	OV-AU	2b4feb84-89e4-4c38-8561-5ffab02c8132
	OV-AU	3a6bce45-0431-49d8-82df-b1d9a738e5a6
	OV-AU	3c2b1509-1eb9-4b79-9569-57810f291499
	OV-AU	42465bbd-289b-4e96-98fe-76809c5e1520
	OV-AU	4679f37a-4f09-449b-a1d8-1f02847996da
	OV-AU	4e913899-eeb8-4630-ba9d-41a81ced8069
	OV-AU	504cdfc5-6721-43ef-b31e-fdf52f0cd9cd
	OV-AU	51b25b37-f75c-4380-a0f6-5273e0b7ee33
	OV-AU	53bcbb68-addd-47fc-9910-cd1d3f38197d
	OV-AU	5b560f4c-d2a3-43fa-b394-abef78bdefc1
	OV-AU	5d922e48-aa70-454d-9417-c9af686feebc
	OV-AU	669f0e01-28f6-4ed8-bdb5-73f84ea28f78
	OV-AU	6821446e-8e76-46fe-b0b9-47feb46d2585
	OV-AU	6c31d730-1734-44ac-92b3-760981528723
	OV-AU	6ce42746-88aa-485f-a1c4-1759aad95914
	OV-AU	6f981023-4269-4e8e-a4ab-2c92bb27273c
	OV-AU	6fffe0cf-bb38-4e77-88ab-a256bd7fbbce
	OV-AU	745b8756-0eab-423f-8cde-e0ff1aaa6596
	OV-AU	7fdd07a4-4a27-40c3-af92-a0074e6391f5
	OV-AU	86f23897-dba0-4e89-8381-d174eaa6fcc1
	OV-AU	8888e808-594b-4c76-b2e4-62aa56736f7c
	OV-AU	89dad92e-5b3f-479a-a6da-a94ee7df7f8a
	OV-AU	8b28f6d2-4b7d-493b-826e-b119a4fb0cb4
	OV-AU	941fcb56-e059-403d-aab1-0692a3ecc45e
	OV-AU	9aecfc8f-62ea-4acf-aa00-d1f0fe6c6556
	OV-AU	9e6806c4-d331-4025-abee-2f576e3bf182
	OV-AU	a3135834-3af0-4e98-bc6f-ad8ddf33db80
	OV-AU	a330a96e-9897-4605-b5f1-5b5ef45cd365
	OV-AU	acd510de-b732-4a1a-8b72-6d22e763540b
	OV-AU	ae82fead-2671-4335-a342-67bb69935ad9
	OV-AU	b75b2663-dcc6-411c-bfcc-574aa33cf388
	OV-AU	b97941dd-9844-4db2-9e25-42c725f47d70
	OV-AU	bbb2cf2f-8f32-43d4-846c-d1020e6329ec
	OV-AU	bbe59385-5f83-43f6-a485-517c860bef6f
	OV-AU	bc9b66f5-fcb8-4545-ab2d-438bb810edc0
	OV-AU	c2ec7f57-8510-4bbf-a2e9-dbd9ce8dcad1
	OV-AU	c767254e-b289-4904-a80f-050cf01ff8ba
	OV-AU	cd9efdef-a7fb-49e5-9515-63606ae8bbfc
	OV-AU	cf6c7066-6611-43ec-aef1-295a976cce5b
	OV-AU	d2e4dc23-992d-4e44-add4-2972718083cb
	OV-AU	d392ded3-afc8-4c79-b278-40245f18f2f8
	OV-AU	d4bf6034-aeae-48a6-907b-10e2cc904015
	OV-AU	d8c2b4b2-e12b-43d2-bafc-87b29f027797
	OV-AU	d9e66fc5-9018-4568-b388-c5eb756f7823
	OV-AU	da43386c-47f8-4e03-b6ca-8b94e13792e7
	OV-AU	dbbd54db-4470-4df6-b5be-3e175c7133b0
	OV-AU	dce54d09-9827-4fe2-abe1-c5b7d528ba7f
	OV-AU	e45f3391-2e74-4767-817a-280cebac7c57
	OV-AU	e4aaca83-3ae9-47f6-a975-c144767ad705
	OV-AU	e6f7344b-951f-4f3f-b140-7bf53164c462
	OV-AU	e84debc4-b47d-48ed-a0d0-2859f0ebf987
	OV-AU	efbec43c-0c16-4006-abe8-c3ec2ec42c05
	OV-AU	efec3225-de07-4559-9a90-95223495cc61
	OV-AU	f1504811-8363-41e6-b43c-62452b1262d3
	OV-AU	f26b1f44-12de-43ba-85bb-bc61741a5a88
	OV-AU	f6189828-eeaa-4d21-b163-53bf3d47a640
	OV-AU	f6c811ff-f22e-490b-9b23-b527d20e6e6d
	OV-AU	f858d813-f3c5-4ad9-8c20-9f231d6624d8
	OV-AU	f988e698-9b34-45ce-ba4c-74e06e9cae4a
	OV-US	052665d1-ab75-4f40-be5a-b88154c8beed
	OV-US	0ae2193f-0d68-485a-b8c2-7568cbcce33e
	OV-US	127b0f7d-d24e-48b7-ac25-d3f14a43952d
	OV-US	1292e13b-d7c6-447b-a227-9a8113215580
	OV-US	129de5b2-d9b0-4762-9ef8-72d98231fb50
	OV-US	14ed7388-41ed-43d4-afb2-04cd6410d5d2
	OV-US	16df7888-2480-4394-8856-d57a6ef371d2
	OV-US	17ed8831-a261-42d9-8ff3-cf75a6cb2a24
	OV-US	1be8fa2c-8fea-4e8c-90db-c04d9fcdbf49
	OV-US	1dc9e7fd-fc62-4b32-9619-4e02a266a385
	OV-US	2c9dc04b-e9ec-4cf1-ab2c-a18edb30dd37
	OV-US	2f2eaecc-6509-423f-b63a-8c3bea1ba4a4
	OV-US	33ea81f2-db2c-4567-bd7b-4cb9aadfef88
	OV-US	35ceba07-0759-4fbe-b076-af821a528cf0
	OV-US	3a5eaed6-fcfd-437a-b61c-fd3725c64717
	OV-US	42af8f74-fd4b-486d-bc11-db53cc471d62
	OV-US	44eebc04-c027-45ae-beca-c4012b494f29
	OV-US	46f19b5c-3eba-4b23-a1ab-9748090ca4e5
	OV-US	5533240d-8fed-440d-b781-6092785a77ce
	OV-US	58faf969-bf37-4180-8807-2f44f2cc8eda
	OV-US	5cc7c966-499e-49e3-b509-4eeb00ee03d4
	OV-US	6797443c-eb4a-4654-b957-c0056e5a4206
	OV-US	7a921087-8e62-4a93-a757-fd8cdbe1eb8f
	OV-US	8093649a-74d6-4832-9154-8cc0182fa381
	OV-US	80f02aec-c07a-4bcb-b547-e60f8c33a7b1
	OV-US	84ca6ab0-9edc-4636-9d27-55cdba334d7d
	OV-US	8658f4f5-9a50-4195-8ea3-227951977647
	OV-US	8a69f3ca-4e17-4daa-8722-a36316e345ba
	OV-US	9020b6a5-8325-4b0d-84d9-04371c857910
	OV-US	95fc38ac-2b36-4c46-abbf-8d2d52ff9626
	OV-US	9a5bb831-8cb8-4de0-b94b-088cb38def1a
	OV-US	a0bbb3b1-e774-4c75-9301-ba43fb803f20
	OV-US	a1fc7064-abf5-477d-983e-576a784e1d40
	OV-US	b243adb4-b3e7-4e0e-bc0d-625aa8dbb1be
	OV-US	bff518fb-6da7-4dfc-ae4c-bd3f641028e2
	OV-US	c691d6b3-8e70-4951-8551-2ee4e4d0d10b
	OV-US	c9959f68-c385-4c1f-9188-8203844d288e
	OV-US	d67cad13-e849-48b0-926c-10b6046ba0b9
	OV-US	e9d98643-01ee-40c3-a617-e004559625cd
	OV-US	fea5827b-251d-474b-8713-fc76db995fe7
	OV-US	ff3fe4a3-7d19-4d4d-81b6-aaa41ba5bf39
	PACA-AU	02e5c36f-5bec-45e2-a048-875653b85ca1
	PACA-AU	03c3c692-8a86-4843-85ae-e045f0fa6f88
	PACA-AU	046d7386-95c8-4501-9e55-c85bec272a7a
	PACA-AU	05070acd-3ec1-44bb-9c32-26d3a483a72a
	PACA-AU	0554ffe5-31f7-43f5-8372-2b73c9cf3527
	PACA-AU	0cf9bbc2-cbd5-4b64-8d90-cfa416307b39
	PACA-AU	0fbd94b1-bb34-4620-841b-861a0b5e0c12
	PACA-AU	1168944c-5451-4a18-8758-88bf5723bdd9
	PACA-AU	12f038e1-00af-4c64-a2e0-9e63323492ef
	PACA-AU	1447c8cb-25d4-4092-8919-4df08f898d2d
	PACA-AU	1a841850-fca0-48ab-8c78-db0bd5a64435
	PACA-AU	1ac54c6e-a1e4-4f3b-b4a5-cdb327e0dca6
	PACA-AU	1c9fbe26-1447-4335-aaab-06d6bb3e2741
	PACA-AU	1e181878-c640-4e91-a620-3fc4b08a4de1
	PACA-AU	1f81a1b0-8089-44ef-87b5-b3359a407ad2
	PACA-AU	20d1b88b-3ff6-4201-a748-6a993500c652
	PACA-AU	2102558b-87b0-447b-bb9a-e4ae9df8b75e
	PACA-AU	21b1a37f-e91e-4ce1-83cf-bb89b8d0fb35
	PACA-AU	241abdfd-e6de-4830-a233-4bbc5f622725
	PACA-AU	25cf7449-8c5b-403e-aa75-e2af158598e8
	PACA-AU	2b6d4d66-7f0b-4bc0-b3d6-171956a937c5
	PACA-AU	33061bf5-9b99-4735-a810-f2d5eeef6873
	PACA-AU	33070975-0f35-4518-9ffb-4c6170c32534
	PACA-AU	3b526846-72d6-4e10-b7cd-8cdb45a92a1c
	PACA-AU	3bfbc33d-804b-4bb3-97ac-97563d77b13d
	PACA-AU	3c86ba21-7b11-4ec7-9d20-a2325197c676
	PACA-AU	3e4d0e50-8cf4-4eb0-a00a-ccf0484ecc2f
	PACA-AU	4cbe411b-b05e-46bd-bea8-126289a0866c
	PACA-AU	4db9e471-0068-4ec6-9bcb-33ef5fdec33e
	PACA-AU	51458c86-0fdd-470e-b059-1ffbffc92a7f
	PACA-AU	5255d645-d3d2-422e-8449-046cd21f4935
	PACA-AU	53534b3c-cd15-4d68-a9b1-6902bb234c45
	PACA-AU	5b41e033-6df8-411e-a13b-59eeb8afbf9b
	PACA-AU	5f94cb62-4019-47ff-bf6a-eeda8e9e033c
	PACA-AU	60aff7a0-4960-4ed1-922b-3233ccbfdba1
	PACA-AU	60e78c80-41a5-456a-9a81-9007d18fd72c
	PACA-AU	654dba9f-cfe5-4121-97c7-868613cdef53
	PACA-AU	68ba1105-569a-4209-9b45-0e2d64931806
	PACA-AU	6bdf00f6-670f-466e-87fb-e853e41f000e
	PACA-AU	71ef8379-03a0-4b81-92c9-1ba666fe4d7a
	PACA-AU	72a5e569-99d4-47bc-be1b-6296a5025080
	PACA-AU	7410c00d-ed0b-48dc-a4bf-eb76ac613980
	PACA-AU	748d3ff3-8699-4519-8e0f-26b6a0581bff
	PACA-AU	75fac59c-3346-4c5a-bb9f-fb67fec8d13b
	PACA-AU	78100212-65aa-4365-8b64-4b33f77732d5
	PACA-AU	7b318282-5df4-42bc-b1e0-0e4a66ba9204
	PACA-AU	7cb71498-6ada-43c6-912b-bad4f93cf580
	PACA-AU	7ccb9a4d-6f48-41c2-a630-27fde8c67d60
	PACA-AU	7f42e118-aab6-438a-9e84-e7451fe12d7e
	PACA-AU	7fcd8af9-4d73-4c97-95cc-b30b09f21bb2
	PACA-AU	8454fe53-869d-41c8-b0c8-a7929d00eec3
	PACA-AU	84a6ea88-eeb8-4060-a90c-e4abac013ad4
	PACA-AU	88bc38ba-ad1d-431e-a67e-0a5a23678386
	PACA-AU	88d5a8b2-daba-45ce-90bf-480fac85bf1d
	PACA-AU	8d67c121-37d0-4fc0-a349-2c9452589d65
	PACA-AU	90b3c237-29a4-48b3-90b3-9f2c0ccb5928
	PACA-AU	9c399826-087f-44b9-98c0-bd881646b0f4
	PACA-AU	9c857452-c81d-4b9e-87a8-5b41f4394f7c
	PACA-AU	9df57388-7de1-4c90-910e-ef63a246dff1
	PACA-AU	9ebac79d-8b38-4469-837e-b834725fe6d5
	PACA-AU	a2238b5f-0513-487a-9b1b-7bef85ebf336
	PACA-AU	a3edc9cc-f54a-4459-a5d0-097879c811e5
	PACA-AU	a492a32b-bf2f-4f8c-b06e-794a4baa2fe7
	PACA-AU	a5346247-3f30-470a-b4ab-732180786291
	PACA-AU	a5d5c238-0447-47fa-9a81-3b823cbdcea6
	PACA-AU	aa4a868a-df23-4eef-a618-e945aa2ce98a
	PACA-AU	b37d6283-6f95-4975-a794-f3d5c4bbc7b3
	PACA-AU	b47aa163-eec9-4225-940b-4373e78152e2
	PACA-AU	b5dd0bc9-6c1c-4272-b920-744de37d0aee
	PACA-AU	b7008a98-5aa0-4cc9-9bee-af2a422266db
	PACA-AU	bb8176a7-ea7c-42d7-a85a-cec1ca386f2e
	PACA-AU	bbbc531a-dd41-40b7-ae59-e35508aea0c7
	PACA-AU	cafe9603-a804-48fb-9217-e2d1c3c346c5
	PACA-AU	cf072bfe-3191-4a71-9e0b-decaa28365e1
	PACA-AU	cfe0bf13-2ff4-4164-9b6a-cd3615bf3ddc
	PACA-AU	d4907a1b-8b06-47c5-8bca-c781d9cddaf8
	PACA-AU	d91f487e-0895-44ef-aeb1-a62bd576f8b0
	PACA-AU	dc856038-f5f7-4dfc-a0a4-3e3a6b8d160f
	PACA-AU	e0aa815f-668a-4de9-bb32-3f215bb7f843
	PACA-AU	e56b0990-ff67-47c1-b9ad-87ef1d4aa2ae
	PACA-AU	e97ea3d7-9fcd-4df1-9ea8-587cb3be75ec
	PACA-AU	ec646623-6d33-4fbd-888e-89f55d82eb11
	PACA-AU	edac1323-2497-45e6-9148-e9c955292ba2
	PACA-AU	ee5d5e7d-78cf-4a29-a9ee-56aa3da877dd
	PACA-AU	ee8ba991-8c96-476e-b096-49f3aaaffc2f
	PACA-AU	ef3a0ccd-85bc-4e5f-a8c6-5a2e2d9e6717
	PACA-AU	f1d9124e-dfa2-415e-b8b8-dd872fd3e2cb
	PACA-AU	f4e926fd-006e-4c85-b71c-1433c325acb0
	PACA-AU	f5bb7ae4-4bb4-4e87-b83c-bc8620584989
	PACA-AU	f7702c0c-9636-4700-a8ae-7a58afd9fa71
	PACA-AU	fa54205f-7e51-4e5a-9f0a-5e8a2e40235f
	PACA-AU	fbea74b5-b1a8-4767-af7c-e179ce8da071
	PACA-CA	01b0848c-ae36-4ade-a3da-d297b003c99f
	PACA-CA	02c97e2b-914e-4afc-bf50-78f0cfbfa67b
	PACA-CA	079bcb09-a075-4313-9a3e-dd67734a8c5d
	PACA-CA	0972bfcf-c6c6-48cc-b820-cdfa6279a4f3
	PACA-CA	09cb8bc5-13ac-44ac-9b7d-6de143373570
	PACA-CA	09e1fe3e-bfd8-4175-ac42-0e1bf0ba5523
	PACA-CA	0b29c893-03bf-4131-b192-c14a2788d411
	PACA-CA	0efee3f3-313b-44eb-b3b0-af975a1ded82
	PACA-CA	0fc63b79-7fff-441d-88fc-922d53c787ab
	PACA-CA	129459c1-38be-45da-bb87-18848c97c544
	PACA-CA	1327bbd4-a466-4e26-905f-cf91315f1cc8
	PACA-CA	170ad241-9e24-469b-b7ca-3fd783a89b21
	PACA-CA	1776f326-b12f-4355-8107-80fa6fcd2159
	PACA-CA	183b04f5-107f-496c-8e9a-8263dd00cffa
	PACA-CA	1a0ef226-41a5-4b56-9078-4b7834f0c976
	PACA-CA	1b0fe1d5-b286-4f49-ae92-94d9c6db9657
	PACA-CA	1c28e44a-6e6c-44ed-b58a-e3262c0e6759
	PACA-CA	228fb827-c05e-494c-8a21-e1d925e100cb
	PACA-CA	230f53ef-be3f-495e-9b95-b0f670bd6908
	PACA-CA	2564a262-03e8-467b-9ea2-f3ab38d75ae1
	PACA-CA	25c32aca-6738-43ef-a103-243f2f9a3b43
	PACA-CA	28f41a20-b6d6-4ecc-888f-72f779ad9af7
	PACA-CA	29a00d78-b9bb-4c6b-b142-d5b8bfa63455
	PACA-CA	2b3837b3-ee29-4a08-848e-1206404da986
	PACA-CA	2bd9ccca-3fae-4b66-a762-6f30d6276222
	PACA-CA	2bf5b018-9f19-4fbd-9e1f-7d958aabe5d1
	PACA-CA	2c48eefe-2a08-47bf-8e4d-cbaab6777150
	PACA-CA	2e43e0ca-54ea-482e-acf2-0048d9187a5c
	PACA-CA	2fdfb06c-0d2f-4e1d-9756-bcb08a7f90af
	PACA-CA	31c75873-abb4-4d88-9e2f-07497a6c892d
	PACA-CA	32fa6457-c8bd-4d26-8106-925baf13df68
	PACA-CA	33bcd589-80db-4a58-8f83-a48cb60e0fda
	PACA-CA	368e592d-260c-4f58-81c4-a9f1e6177a4b
	PACA-CA	3933c60d-73d6-4f74-ae02-fd545fc1f092
	PACA-CA	39c6c3b3-4683-4d11-984c-ed589188da65
	PACA-CA	39d38c06-3779-4ca4-b103-1d096f93dae8
	PACA-CA	3ed783cf-2248-44a1-a2a2-d6b6519b91ef
	PACA-CA	3fb8f017-576f-4901-b8bf-3a58e5d43de3
	PACA-CA	3fba4880-cb7b-4ac5-ab5f-728614faa1ea
	PACA-CA	40378b7a-a65d-4510-aaba-a34c4058fac7
	PACA-CA	42f00950-09c9-461a-8423-d5b04a96af10
	PACA-CA	441d2f21-b448-4fc8-8c54-9b85aca56237
	PACA-CA	4652ae03-b096-42d0-bdfa-3f6281d4f023
	PACA-CA	46e166fe-3b20-49ad-98db-42c854c61c93
	PACA-CA	4a4e0397-8702-46ef-aaa8-3980f03a40bf
	PACA-CA	4a88981e-e409-440f-9bf0-71ca1bab8b4e
	PACA-CA	4aa7eabc-0419-4897-b7af-5dcccfd6ac2f
	PACA-CA	4c027164-12de-456f-b933-6bc91f70b46f
	PACA-CA	4c4aa1b1-fda3-4c5b-b588-68aa727500ad
	PACA-CA	5187e77d-f412-4303-8049-11d1aa1a0235
	PACA-CA	52f43b72-15ea-40a0-a3b4-4bf22bc0bf25
	PACA-CA	53e6a756-bdcc-4217-afe7-27d776159544
	PACA-CA	54195db3-94a9-4538-8bb8-9953d936acd4
	PACA-CA	5650dc4e-8bce-4716-9199-cd5750d7a888
	PACA-CA	569ff1b4-de87-4309-8484-80549aaf9485
	PACA-CA	5d9ff58c-5702-48fc-a66a-d1276327fd49
	PACA-CA	60c33e32-7e19-4e71-b075-a63fcf27e660
	PACA-CA	6297aa77-37a0-4f46-987b-32bd8653c0c2
	PACA-CA	631ab9d0-5400-400c-b0bc-c3e576bcfe06
	PACA-CA	644c669b-937b-4adc-81b9-6a1811cba9da
	PACA-CA	65d2dbc3-a163-4696-b246-47a430e66572
	PACA-CA	66290cc6-1f1f-4a0b-83d1-423952da4840
	PACA-CA	6867811f-ac89-47da-b5dc-1270033c36e7
	PACA-CA	6ad44218-d34e-4126-bf56-1be2140cd3fb
	PACA-CA	6b20f942-7b89-497c-8a2e-ccce74d20ca9
	PACA-CA	6fc0cb07-9713-4355-8543-f85d1c5505c2
	PACA-CA	70dd8453-11d3-4105-a8d0-6a755c52495d
	PACA-CA	7266ec7b-4824-4b88-910e-e9bfb848d55f
	PACA-CA	72f82fbd-9838-4082-b605-bc3d80226f16
	PACA-CA	73058c80-607e-4b55-b112-8f8f6775d014
	PACA-CA	754d26af-f184-497c-856a-cd1ea7a5115c
	PACA-CA	75cd90ef-e884-4812-bbf3-5a524d95147e
	PACA-CA	78103d9b-0b8a-431e-bb58-5c99fbea12e4
	PACA-CA	7981bbf3-dceb-4d89-900c-555967e97921
	PACA-CA	7c43c006-d917-4915-b304-65995b6c0d46
	PACA-CA	7ccee959-1e87-4a39-b6b3-840ddcb94995
	PACA-CA	7d04f401-3505-410c-8def-0348ecd8aae2
	PACA-CA	7d7fff91-3f69-4123-b514-140ed3d9cd66
	PACA-CA	7ef9fd9b-d349-4ec3-ab4d-1a1d11c0204b
	PACA-CA	7f5fd36f-6e30-45ca-92a5-d8a8a8ee1bc2
	PACA-CA	81bc7f0c-865d-4801-a935-2ab04170df53
	PACA-CA	8282283d-247a-431d-9421-0fcc52f0a897
	PACA-CA	89195d56-1ef2-41df-b200-9f18e38f574a
	PACA-CA	8be6b14d-286a-471b-a282-ab98bc6050c3
	PACA-CA	8c233a11-3b2e-4273-bbe1-b5a5f5a351d5
	PACA-CA	9011cf17-0783-4f9d-b355-4f0fc1a2e78b
	PACA-CA	9078333d-73d3-496a-9fc3-a94353b7e107
	PACA-CA	91b6fd6b-547a-47e4-8ecb-a6f1826ccfd3
	PACA-CA	94652d14-2e4d-4f4a-a4f7-8df77df788c0
	PACA-CA	95cc9620-7686-4805-a96c-cf8e659847c3
	PACA-CA	96ba50eb-3c12-41ad-ac7b-d23b2001fe44
	PACA-CA	96cca60e-17dc-44c3-90f7-1b57b0e08e5f
	PACA-CA	97c46ede-b280-4344-8dbb-e860c6472239
	PACA-CA	9ffe694e-b488-489e-bdbe-0800e505eec4
	PACA-CA	a3210fd0-344c-468e-8ff2-2d0869a2fb75
	PACA-CA	a7a56d67-1bd7-4d69-9237-34c2d261261b
	PACA-CA	ac02c38e-5fca-4995-b0cc-39b6189976a3
	PACA-CA	af9cfac8-7fbe-49cb-aeca-8d68aea57994
	PACA-CA	b04624d2-d8f8-4b51-be1b-72c73d8055f9
	PACA-CA	b54b9433-ec10-4cb5-a860-4555da64917b
	PACA-CA	b5cabba2-30a4-458e-897c-00ec3fefa6d2
	PACA-CA	b710b214-5666-4054-97ef-3b9ac2bd90ac
	PACA-CA	b80ca528-2c5f-400c-8df3-9c47869a64c2
	PACA-CA	b8270565-9e02-4d46-9534-08206bfd027a
	PACA-CA	bbdd7393-024b-4073-b5bc-ef7a68c15b8a
	PACA-CA	bbff7954-95ec-455c-b0bc-92f67a09ee77
	PACA-CA	bcef0b6c-6584-4090-9d28-ef784a7e5fbb
	PACA-CA	c0523251-3ac2-4292-bb00-9ae9ea9009f6
	PACA-CA	c13fb736-614c-4d5f-83bf-2d7586f4fb53
	PACA-CA	c15a51cc-4fdc-4343-a410-13ddc238dac8
	PACA-CA	c3679262-63d7-463e-9501-6ab3f177aee8
	PACA-CA	c741fb12-8160-43a7-bc70-2c545ea0031d
	PACA-CA	c9e7c629-7b57-4ede-b315-0cea8c97c48e
	PACA-CA	ca284012-bd06-47a3-8a9d-c6b185d87d85
	PACA-CA	cb4608a7-6aec-4cba-b20f-489e214c9dbd
	PACA-CA	cba4de91-cce7-4edc-8450-d0a52c959586
	PACA-CA	cc7af465-22ed-485d-a78c-282b840bf7c9
	PACA-CA	d05ea63c-86a3-463a-a790-2edaa74b4da7
	PACA-CA	d1804679-e728-4597-ac69-49554c087b9e
	PACA-CA	d333b55b-8bac-4a99-9d23-3cc0c25057bf
	PACA-CA	d5796835-d6cd-427e-a398-5fbef88b0648
	PACA-CA	d8de6de6-4cfe-4239-9ebd-3437aa65efb2
	PACA-CA	da1ed4b9-f428-48aa-834d-1d9673999044
	PACA-CA	db2a1df8-487d-4dad-a347-5c5ed539d5ad
	PACA-CA	ded2689b-8e37-480c-b37c-acc538e54ddf
	PACA-CA	e1df938f-1f23-4291-98ef-13db6debb796
	PACA-CA	e4c8c7f0-5bac-4d59-91c4-c98207150548
	PACA-CA	e5193d7e-e8b7-4098-bf98-8b3a62781d13
	PACA-CA	e6eda5db-4d4f-418e-b0d4-ed9b3e5259d3
	PACA-CA	e7048a93-a1ed-4cdc-a1ab-fa507408ca77
	PACA-CA	e7603fc8-9b73-4c17-86f9-46ca1bceeb1d
	PACA-CA	ecfe388a-99f5-44b9-9226-a6ae6d892538
	PACA-CA	ef002c3d-358f-4fc0-98f3-2f8b89de4374
	PACA-CA	efacd7d6-56cf-4f6a-87f0-1a7ab6b1a643
	PACA-CA	efc39172-083c-4297-b922-3f58df781332
	PACA-CA	f283ed80-8302-4f26-99ed-ea20d101289d
	PACA-CA	f4ada7a2-c4ac-4f89-ada7-4645861002cb
	PACA-CA	f4e673a9-5b85-46e7-bcac-2ce6e1026896
	PACA-CA	f94c4f69-8119-4eaf-97c1-5106890c14d4
	PACA-CA	fa9a3247-a465-4fdf-bb64-5afaa83a5d76
	PACA-CA	fdbd0277-ddbf-4cc5-8ec3-3644b9553627
	PACA-CA	fe96d91c-3686-4125-af71-b8703a011ad4
	PACA-CA	ffe4bb51-e98a-41a7-a4e1-c3970386889c
	PAEN-AU	00508f2b-36bf-44fc-b66b-97e1f3e40bfa
	PAEN-AU	01c8e465-2b4e-4519-bdef-c3ac06b43eeb
	PAEN-AU	0363fe2c-d765-450e-8b1a-d13a23d9af2a
	PAEN-AU	051cb117-16fd-459e-81e5-002eca2b7eea
	PAEN-AU	05c487aa-72d8-42e6-aa2b-b9b5ce273f5c
	PAEN-AU	074fd614-5d9c-4bcc-96ad-351aa14387e3
	PAEN-AU	0bafd9ae-64b3-492d-a6fd-12aa8edefcbe
	PAEN-AU	0e7ac212-0469-4f17-9432-205ab1831257
	PAEN-AU	16c6f975-48fd-4cda-946a-777cb922949d
	PAEN-AU	1a5bf97e-3d49-4d3f-b385-ffa7a295be9c
	PAEN-AU	1b7838c9-c685-41c3-b184-a2e40c7c4dc7
	PAEN-AU	1eb1bc62-18f6-4bcb-a16d-aa6a91914031
	PAEN-AU	2660825c-68f0-4631-948e-6da158edbe9e
	PAEN-AU	274723ac-2bc1-4e2c-b31a-1907217b9f84
	PAEN-AU	29127cde-548f-4c42-96cf-6f0020c3db9a
	PAEN-AU	3189bc97-afd8-4daf-80c9-2d78a08228d3
	PAEN-AU	33b99e90-741d-43f2-804b-75721199a0dc
	PAEN-AU	3728982b-4547-4249-bd42-72a91d3fda8c
	PAEN-AU	3ad44032-01fb-4f84-b880-f01bb13a4359
	PAEN-AU	3ae3ce4a-54ec-4c3b-83f2-845696ea0fa1
	PAEN-AU	3bb25b72-ceb1-4169-891e-339f22cb0f03
	PAEN-AU	44406493-37f4-48c7-961b-8714be50773a
	PAEN-AU	48b15122-b1e9-4c30-8fc5-70a07686779a
	PAEN-AU	4b5d9d8c-ff95-45f4-9287-2804e8a98ade
	PAEN-AU	5174f450-0bf7-4237-a53e-844064f0e701
	PAEN-AU	559c30f2-8ae7-43c8-819c-800261065e06
	PAEN-AU	56425c2e-6bbf-4b20-ba07-79a526dd4603
	PAEN-AU	5702affd-eafe-42a4-8f56-c1f22f8f184d
	PAEN-AU	589e0aea-9057-4b8c-8af1-74c74fe46a38
	PAEN-AU	5935dd9d-d411-48f8-8512-aa73a63878b0
	PAEN-AU	59e2d6d1-debd-4796-ab0c-6a5673a990fc
	PAEN-AU	5ee28a35-7aa0-48e3-9c14-daca7b0241fe
	PAEN-AU	5f13e9b8-6c8e-4fd7-aef1-da4e5d5e2a5e
	PAEN-AU	606d7f5e-ff98-4245-a9ac-281f5074f97a
	PAEN-AU	63a907ff-1042-4f9c-a385-55a32b3e103b
	PAEN-AU	69fe982d-6ab8-49b7-9efa-8349d60eb076
	PAEN-AU	6c8f3dc9-21bf-4859-9599-231ac040eb7d
	PAEN-AU	6dc43234-4f07-4c53-8b07-8d78d9dbad3b
	PAEN-AU	6e776415-ddf4-4060-953f-08ef22441234
	PAEN-AU	7243992d-0763-4b75-8066-e8e5309d0193
	PAEN-AU	724bf2b8-a246-4b6f-85f8-95824c03896e
	PAEN-AU	79353875-9d86-4063-a8ea-1d998acb1e81
	PAEN-AU	7ae3671f-bf98-4693-8f35-3b762c9121d4
	PAEN-AU	7c477f01-8000-49dc-a692-e47fc15e0b4f
	PAEN-AU	857a8354-9589-424e-98f4-98b9bfd6dcb0
	PAEN-AU	8c443bd0-7987-44de-b312-5b859e6d13a9
	PAEN-AU	8c4ebff2-8318-4046-98f5-da8f6b1a9e3b
	PAEN-AU	8cbd1752-7eea-46d3-8623-09e96dfb1fdf
	PAEN-AU	958d4d1d-25e2-43f2-a18b-59b2c66f0c05
	PAEN-AU	96e99cf0-707e-49f3-9ec6-cb4f90ecf7e4
	PAEN-AU	9cfa4e8f-ea4d-433b-8c2c-54f66ecb7e43
	PAEN-AU	a4beedc3-0e96-4e1c-90b4-3674dfc01786
	PAEN-AU	aa215f18-ae1f-4f0e-89dd-ac59ee8c8c44
	PAEN-AU	acb5e263-111b-43d8-9bd1-adb9a54e0fc0
	PAEN-AU	b24feafa-f2e9-4498-8471-a9e42c80cc9f
	PAEN-AU	b27b569a-2c79-4453-8a2d-41fd0b4dd28d
	PAEN-AU	b4860b5f-0a80-4fb2-81e1-4bafeb525b1c
	PAEN-AU	b499032c-6cb8-4646-a95b-10af2a21a289
	PAEN-AU	b4e5626b-44fe-4cdb-a7d5-42028e0dbc4d
	PAEN-AU	b5cc4a6d-93a9-497c-a7bb-a5db82edc176
	PAEN-AU	b8068cbb-4523-4ac9-ab17-edd4eb0e2975
	PAEN-AU	bf91afc4-aa2b-4365-80c5-b98c9d118e10
	PAEN-AU	c766274a-3c1e-443f-9ed4-c0e2b9c904d1
	PAEN-AU	c9e7cff0-aec2-4ff2-8091-7cbea2bf5991
	PAEN-AU	cef1fb1c-18fa-453a-b87f-295d3b0bc12b
	PAEN-AU	d404ac28-da11-4746-9c3b-cf0b1888f67b
	PAEN-AU	d515c7d2-2314-46bf-9736-ff3f3d2ab599
	PAEN-AU	d6faafa5-7279-4dc3-be71-45af5c855b34
	PAEN-AU	dc4ba4bc-6333-4fe9-8805-e058cc9e6e18
	PAEN-AU	dc57c2e7-4c5b-4e2b-93c6-f032fcebc2fa
	PAEN-AU	dc7faf84-4438-447b-abcf-a3af87043654
	PAEN-AU	de4d6f9f-d64a-41b9-a928-64e79b9f7d5f
	PAEN-AU	df2d41c4-7e79-4a46-aa4a-2a11c051ac40
	PAEN-AU	e07affb1-b6b2-40a4-9c54-0e72f5ea5045
	PAEN-AU	e3eb5217-50e4-49e2-a6fa-f847d091f3c9
	PAEN-AU	e541b5b9-546d-47bc-acd6-4006ce0eec1d
	PAEN-AU	ed4b53cb-5473-4bc1-9d84-0b0ad93cbd57
	PAEN-AU	ee368301-b2f7-428f-9330-67c054c1a09d
	PAEN-AU	f89ef95e-6e39-420b-a3c2-ccebcc69ce3b
	PAEN-AU	fe63d42b-d471-45b6-9bdf-1a3b55465d37
	PBCA-DE	003819bc-c415-4e76-887c-931d60ed39e7
	PBCA-DE	02078f77-2b35-4fa3-ab02-2c017181295e
	PBCA-DE	02706819-bcab-4c49-a569-a4a8c60db1c0
	PBCA-DE	0292a46f-a282-4b7f-a7d6-ac55cc7324fb
	PBCA-DE	031962d6-fc7d-4c6c-9d47-ffa45997b249
	PBCA-DE	03b5268e-881e-49e7-824f-170c3fc8b11b
	PBCA-DE	04b9837e-9ab5-4eb9-9a9c-ef49e3a62662
	PBCA-DE	06018aae-1107-4899-bd24-14e6b1f94709
	PBCA-DE	0609b182-0396-4755-b463-10f949c5b8bb
	PBCA-DE	0624eb1d-3aff-4037-a3c5-fc363a9edd02
	PBCA-DE	0ba8f2e2-935a-4123-86aa-6e7f5de85bf4
	PBCA-DE	0c8f7e63-7a3e-42e8-9408-c5cbd2f52f9d
	PBCA-DE	0db9309e-7b95-4ae3-b0ed-dfd4f38d11b0
	PBCA-DE	0e1e628b-823a-4861-aa95-bed2fada7349
[truncated: 711 more rows]

## Sheet: Cell line classification 
Abbreviation	Cell line classification
ACC	Adrenocortical carcinoma
ALL	Acute lymphoblastic leukemia
BLCA	Bladder urothelial carcinoma
BLOOD_OTHER	Hematological maligncies other/not classified further
BONE	Bone cancer other/not classified further
BRCA	Breast invasive carcinoma
BTCA	Billiary tract carcinoma
BURKITT	Burkitt's lymphoma
CESC	Cervical squamous cell carcinoma and endocervical adenocarcinoma
COREAD	Colon adenocarcinoma and rectum adenocarcinoma
DUODENDUM	Dudendum carcinoma
ESCA	Esophageal carcinoma
EWING	Ewing's sarcoma
GLIOMA	Glioma
HL	Hodgkin's lymphoma
HNSC	Head and neck squamous cell carcinoma
KIDNEY	Kidney carcinoma
LAML	Acute myeloid leukemia
LCC	Laung large cell carcinoma
LCML	Chronic myelogenous leukemia
LEUK_OTHER	Leukemia other/not classified further
LIHC	Liver hepatocellular carcinoma
LUAD	Lung adenocarcinoma
LUNG_OTHER	Lung other/not classified
LUSC	Lung squamous cell carcinoma
LYMP	Lymphoma
MB	Medulloblastoma
MESO	Mesothelioma
MM	Multiple myeloma
NB	Neuroblastoma
OV	Ovarian serous cystadenocarcinoma
PAAD	Pancreatic adenocarcinoma
PRAD	Prostate adenocarcinoma
SARC	Sarcoma other/not classified further
SCLC	Small cell lung cancer
SKCM	Skin cutaneous melanoma
SKIN	Skin carcinoma
SOFT_OTHER	Soft tissue other/not classified further
STAD	Stomach adenocarcinoma
THCA	Thyroid carcinoma
UCEC	Uterine corpus endometrial carcinoma
UG_OTHER	Urogenital system other/not classified further

## Sheet: 1,001 COSMIC cell lines
1,001 cell lines from COSMIC Cell Line Project: mutational catalogs (https://cancer.sanger.ac.uk/cell_lines; v.83), expression and methylation datasets (Iorio et al., 2016) were downloaded.
Sample	COSMIC annotation	Cell line classification
697	lymphoblastic_leukemia	ALL
5637	Bladder	BLCA
201T	lung_NSCLC_adenocarcinoma	LUAD
22RV1	prostate	PRAD
23132-87	stomach	STAD
42-MG-BA	glioma	GLIOMA
451Lu	melanoma	SKCM
639-V	Bladder	BLCA
647-V	Bladder	BLCA
769-P	kidney	KIDNEY
786-0	kidney	KIDNEY
8-MG-BA	glioma	GLIOMA
8305C	thyroid	THCA
8505C	thyroid	THCA
A101D	melanoma	SKCM
A172	glioma	GLIOMA
A204	rhabdomyosarcoma	SARC
A2058	melanoma	SKCM
A253	head and neck	HNSC
A2780	ovary	OV
A3-KAW	B_cell_lymphoma	LYMP
A375	melanoma	SKCM
A388	skin_other	SKIN
A4-Fuk	B_cell_lymphoma	LYMP
A427	lung_NSCLC_not specified	LUNG_OTHER
A431	skin_other	SKIN
A498	kidney	KIDNEY
A549	lung_NSCLC_adenocarcinoma	LUAD
A673	rhabdomyosarcoma	SARC
A704	kidney	KIDNEY
ABC-1	lung_NSCLC_adenocarcinoma	LUAD
ACHN	kidney	KIDNEY
AGS	stomach	STAD
ALL-PO	lymphoblastic_leukemia	ALL
ALL-SIL	T_cell_leukemia	ALL
AM-38	glioma	GLIOMA
AMO-1	haematopoietic_neoplasm other	MM
AN3-CA	endometrium	UCEC
ARH-77	myeloma	MM
ASH-3	thyroid	THCA
AsPC-1	pancreas	PAAD
ATN-1	lymphoblastic_T_cell_leukaemia	ALL
AU565	breast	BRCA
BALL-1	B_cell_leukemia	ALL
BB30-HNC	head and neck	HNSC
BB49-HNC	head and neck	HNSC
BB65-RCC	kidney	KIDNEY
BC-1	B_cell_lymphoma	LYMP
BC-3	B_cell_lymphoma	LYMP
BCPAP	thyroid	THCA
BE-13	lymphoblastic_leukemia	ALL
BE2-M17	neuroblastoma	NB
Becker	glioma	GLIOMA
BEN	lung_NSCLC_not specified	LUNG_OTHER
BFTC-905	Bladder	BLCA
BFTC-909	kidney	KIDNEY
BHT-101	thyroid	THCA
BHY	head and neck	HNSC
BICR10	head and neck	HNSC
BICR22	head and neck	HNSC
BICR31	head and neck	HNSC
BICR78	head and neck	HNSC
BL-41	Burkitt_lymphoma	BURKITT
BONNA-12	hairy_cell_leukaemia	LEUK_OTHER
BPH-1	prostate	PRAD
BT-20	breast	BRCA
BT-474	breast	BRCA
BT-483	breast	BRCA
BT-549	breast	BRCA
BV-173	chronic_myeloid_leukaemia	LCML
BxPC-3	pancreas	PAAD
C-33-A	cervix	CESC
C-4-I	cervix	CESC
C2BBe1	large_intestine	COREAD
C32	melanoma	SKCM
C3A	liver	LIHC
Ca-Ski	cervix	CESC
CA46	Burkitt_lymphoma	BURKITT
Ca9-22	head and neck	HNSC
CADO-ES1	ewings_sarcoma	EWING
CAKI-1	kidney	KIDNEY
CAL-120	breast	BRCA
CAL-12T	lung_NSCLC_not specified	LUNG_OTHER
CAL-148	breast	BRCA
CAL-27	head and neck	HNSC
CAL-29	Bladder	BLCA
CAL-33	head and neck	HNSC
CAL-39	cervix	CESC
CAL-51	breast	BRCA
CAL-54	kidney	KIDNEY
CAL-62	thyroid	THCA
CAL-72	osteosarcoma	BONE
CAL-78	chondrosarcoma	BONE
CAL-85-1	breast	BRCA
Calu-3	lung_NSCLC_adenocarcinoma	LUAD
Calu-6	lung_NSCLC_adenocarcinoma	LUAD
CAMA-1	breast	BRCA
Caov-3	ovary	OV
Caov-4	ovary	OV
CAPAN-1	pancreas	PAAD
Capan-2	pancreas	PAAD
CaR-1	large_intestine	COREAD
CAS-1	glioma	GLIOMA
CCF-STTG1	glioma	GLIOMA
CCK-81	large_intestine	COREAD
CCRF-CEM	lymphoblastic_leukemia	ALL
CESS	acute_myeloid_leukaemia	LAML
CFPAC-1	pancreas	PAAD
CGTH-W-1	thyroid	THCA
ChaGo-K-1	lung_NSCLC_not specified	LUNG_OTHER
CHL-1	melanoma	SKCM
CHP-126	neuroblastoma	NB
CHP-134	neuroblastoma	NB
CHP-212	neuroblastoma	NB
CHSA0011	chondrosarcoma	BONE
CHSA0108	chondrosarcoma	BONE
CHSA8926	chondrosarcoma	BONE
CL-11	large_intestine	COREAD
CL-34	large_intestine	COREAD
CL-40	large_intestine	COREAD
CMK	acute_myeloid_leukaemia	LAML
CML-T1	chronic_myeloid_leukaemia	LCML
COLO-205	large_intestine	COREAD
COLO-320-HSR	large_intestine	COREAD
COLO-668	lung_small_cell_carcinoma	SCLC
COLO-678	large_intestine	COREAD
COLO-679	melanoma	SKCM
COLO-680N	oesophagus	ESCA
COLO-684	endometrium	UCEC
COLO-783	melanoma	SKCM
COLO-792	melanoma	SKCM
COLO-800	melanoma	SKCM
COLO-824	breast	BRCA
COLO-829	melanoma	SKCM
COR-L105	lung_NSCLC_adenocarcinoma	LUAD
COR-L23	lung_NSCLC_large cell	LCC
COR-L279	lung_small_cell_carcinoma	SCLC
COR-L303	lung_small_cell_carcinoma	SCLC
COR-L311	lung_small_cell_carcinoma	SCLC
COR-L32	lung_small_cell_carcinoma	SCLC
COR-L321	Lung_other	LUNG_OTHER
COR-L88	lung_small_cell_carcinoma	SCLC
COR-L95	lung_small_cell_carcinoma	SCLC
CP50-MEL-B	melanoma	SKCM
CP66-MEL	melanoma	SKCM
CP67-MEL	melanoma	SKCM
CPC-N	lung_small_cell_carcinoma	SCLC
CRO-AP2	B_cell_lymphoma	LYMP
CS1	bone_other	BONE
CTB-1	B_cell_lymphoma	LYMP
CTV-1	acute_myeloid_leukaemia	LAML
CW-2	large_intestine	COREAD
D-245MG	glioma	GLIOMA
D-247MG	glioma	GLIOMA
D-263MG	glioma	GLIOMA
D-283MED	medulloblastoma	MB
D-336MG	glioma	GLIOMA
D-392MG	glioma	GLIOMA
D-423MG	glioma	GLIOMA
D-502MG	glioma	GLIOMA
D-542MG	glioma	GLIOMA
D-566MG	glioma	GLIOMA
DAN-G	pancreas	PAAD
Daoy	medulloblastoma	MB
Daudi	Burkitt_lymphoma	BURKITT
DB	B_cell_lymphoma	LYMP
DBTRG-05MG	glioma	GLIOMA
DEL	lymphoid_neoplasm other	BLOOD_OTHER
Detroit562	head and neck	HNSC
DG-75	Burkitt_lymphoma	BURKITT
DIFI	large_intestine	COREAD
DJM-1	skin_other	SKIN
DK-MG	glioma	GLIOMA
DMS-114	lung_small_cell_carcinoma	SCLC
DMS-273	lung_small_cell_carcinoma	SCLC
DMS-53	lung_small_cell_carcinoma	SCLC
DMS-79	lung_small_cell_carcinoma	SCLC
DND-41	T_cell_leukemia	ALL
DOHH-2	B_cell_lymphoma	LYMP
DOK	head and neck	HNSC
DoTc2-4510	cervix	CESC
DOV13	ovary	OV
DSH1	Bladder	BLCA
DU-145	prostate	PRAD
DU-4475	breast	BRCA
EB-3	Burkitt_lymphoma	BURKITT
EB2	Burkitt_lymphoma	BURKITT
EBC-1	lung_NSCLC_squamous_cell_carcinoma	LUSC
EC-GI-10	oesophagus	ESCA
ECC10	stomach	STAD
ECC12	stomach	STAD
EFM-19	breast	BRCA
EFM-192A	breast	BRCA
EFO-21	ovary	OV
EFO-27	ovary	OV
EGI-1	biliary_tract	BTCA
EHEB	lymphoid_neoplasm other	BLOOD_OTHER
EJM	lymphoid_neoplasm other	MM
EKVX	lung_NSCLC_adenocarcinoma	LUAD
EM-2	chronic_myeloid_leukaemia	LCML
EMC-BAC-1	lung_NSCLC_adenocarcinoma	LUAD
EMC-BAC-2	lung_NSCLC_adenocarcinoma	LUAD
EN	endometrium	UCEC
EoL-1-cell	haematopoietic_neoplasm other	BLOOD_OTHER
EPLC-272H	lung_NSCLC_squamous_cell_carcinoma	LUSC
ES-2	ovary	OV
ES1	ewings_sarcoma	EWING
ES3	ewings_sarcoma	EWING
ES4	ewings_sarcoma	EWING
ES5	ewings_sarcoma	EWING
ES6	ewings_sarcoma	EWING
ES7	ewings_sarcoma	EWING
ES8	ewings_sarcoma	EWING
ESO26	oesophagus	ESCA
ESO51	oesophagus	ESCA
ESS-1	endometrium	UCEC
ETK-1	biliary_tract	BTCA
EVSA-T	breast	BRCA
EW-1	ewings_sarcoma	EWING
EW-11	ewings_sarcoma	EWING
EW-12	ewings_sarcoma	EWING
EW-13	ewings_sarcoma	EWING
EW-16	ewings_sarcoma	EWING
EW-18	ewings_sarcoma	EWING
EW-22	ewings_sarcoma	EWING
EW-24	ewings_sarcoma	EWING
EW-3	ewings_sarcoma	EWING
EW-7	ewings_sarcoma	EWING
FADU	head and neck	HNSC
Farage	B_cell_lymphoma	LYMP
FLO-1	oesophagus	ESCA
FTC-133	thyroid	THCA
FU-OV-1	ovary	OV
FU97	stomach	STAD
G-292 Clone A141B1	osteosarcoma	BONE
G-361	melanoma	SKCM
G-401	kidney	KIDNEY
G-402	soft_tissue_other	SOFT_OTHER
G-MEL	melanoma	SKCM
GA-10	Burkitt_lymphoma	BURKITT
GAK	melanoma	SKCM
GAMG	glioma	GLIOMA
GB-1	glioma	GLIOMA
GCIY	stomach	STAD
GCT	soft_tissue_other	SOFT_OTHER
GDM-1	acute_myeloid_leukaemia	LAML
GI-1	glioma	GLIOMA
GI-ME-N	neuroblastoma	NB
GMS-10	glioma	GLIOMA
GOTO	neuroblastoma	NB
GP5d	large_intestine	COREAD
GR-ST	lymphoblastic_leukemia	ALL
GRANTA-519	B_cell_lymphoma	LYMP
GT3TKB	stomach	STAD
H-EMC-SS	chondrosarcoma	BONE
H2369	mesothelioma	MESO
H2373	mesothelioma	MESO
H2461	mesothelioma	MESO
H2591	mesothelioma	MESO
H2595	mesothelioma	MESO
H2722	mesothelioma	MESO
H2731	mesothelioma	MESO
H2795	mesothelioma	MESO
H2803	mesothelioma	MESO
H2804	mesothelioma	MESO
H2810	mesothelioma	MESO
H2818	mesothelioma	MESO
H2869	mesothelioma	MESO
H290	mesothelioma	MESO
H3118	head and neck	HNSC
H3255	lung_NSCLC_adenocarcinoma	LUAD
H4	glioma	GLIOMA
H513	mesothelioma	MESO
H9	lymphoid_neoplasm other	BLOOD_OTHER
HA7-RCC	kidney	KIDNEY
HAL-01	lymphoblastic_leukemia	ALL
HARA	lung_NSCLC_squamous_cell_carcinoma	LUSC
HC-1	hairy_cell_leukaemia	LEUK_OTHER
HCC-15	lung_NSCLC_squamous_cell_carcinoma	LUSC
HCC-33	lung_small_cell_carcinoma	SCLC
HCC-366	lung_NSCLC_not specified	LUNG_OTHER
HCC-44	lung_NSCLC_adenocarcinoma	LUAD
HCC-56	large_intestine	COREAD
HCC-78	lung_NSCLC_adenocarcinoma	LUAD
HCC-827	lung_NSCLC_adenocarcinoma	LUAD
HCC1143	breast	BRCA
HCC1187	breast	BRCA
HCC1395	breast	BRCA
HCC1419	breast	BRCA
HCC1428	breast	BRCA
HCC1500	breast	BRCA
HCC1569	breast	BRCA
HCC1599	breast	BRCA
HCC1806	breast	BRCA
HCC1937	breast	BRCA
HCC1954	breast	BRCA
HCC202	breast	BRCA
HCC2157	breast	BRCA
HCC2218	breast	BRCA
HCC2998	large_intestine	COREAD
HCC38	breast	BRCA
HCC70	breast	BRCA
HCE-4	oesophagus	ESCA
HCT-116	large_intestine	COREAD
HCT-15	large_intestine	COREAD
HD-MY-Z	Hodgkin_lymphoma	HL
HDLM-2	Hodgkin_lymphoma	HL
HDQ-P1	breast	BRCA
HEC-1	endometrium	UCEC
HEL	acute_myeloid_leukaemia	LAML
HeLa	cervix	CESC
Hep 3B2_1-7	liver	LIHC
Hey	ovary	OV
HGC-27	stomach	STAD
HH	T_cell_leukemia	ALL
HL-60	acute_myeloid_leukaemia	LAML
HLE	liver	LIHC
HMV-II	melanoma	SKCM
HN	head and neck	HNSC
HO-1-N-1	head and neck	HNSC
HO-1-u-1	head and neck	HNSC
HOP-62	lung_NSCLC_adenocarcinoma	LUAD
HOP-92	lung_NSCLC_large cell	LCC
HOS	osteosarcoma	BONE
HPAC	pancreas	PAAD
HPAF-II	pancreas	PAAD
Hs-445	Hodgkin_lymphoma	HL
Hs-578-T	breast	BRCA
Hs633T	fibrosarcoma	SARC
Hs683	glioma	GLIOMA
Hs746T	stomach	STAD
Hs766T	pancreas	PAAD
Hs939-T	melanoma	SKCM
Hs940-T	melanoma	SKCM
HSC-2	head and neck	HNSC
HSC-3	head and neck	HNSC
HSC-39	stomach	STAD
HSC-4	head and neck	HNSC
HT	B_cell_lymphoma	LYMP
HT-1080	fibrosarcoma	SARC
HT-115	large_intestine	COREAD
HT-1197	Bladder	BLCA
HT-1376	Bladder	BLCA
HT-144	melanoma	SKCM
HT-29	large_intestine	COREAD
HT-3	cervix	CESC
HT55	large_intestine	COREAD
HTC-C3	thyroid	THCA
HuCCT1	biliary_tract	BTCA
huH-1	liver	LIHC
HuH-7	liver	LIHC
HuO-3N1	osteosarcoma	BONE
HuO9	osteosarcoma	BONE
HuP-T3	pancreas	PAAD
HuP-T4	pancreas	PAAD
HUTU-80	digestive_system_other	DUODENDUM
IA-LM	lung_NSCLC_large cell	LCC
IGR-1	melanoma	SKCM
IGR-37	melanoma	SKCM
IGROV-1	ovary	OV
IHH-4	thyroid	THCA
IM-9	myeloma	MM
IM-95	stomach	STAD
IMR-5	neuroblastoma	NB
IPC-298	melanoma	SKCM
IST-MEL1	melanoma	SKCM
IST-MES1	mesothelioma	MESO
IST-SL1	lung_small_cell_carcinoma	SCLC
IST-SL2	lung_small_cell_carcinoma	SCLC
J82	Bladder	BLCA
JAR	urogenital_system_other	UG_OTHER
JEG-3	urogenital_system_other	UG_OTHER
JEKO-1	B_cell_lymphoma	LYMP
JHH-1	liver	LIHC
JHH-2	liver	LIHC
JHH-4	liver	LIHC
JHH-6	liver	LIHC
JHH-7	liver	LIHC
JHOS-2	ovary	OV
JHOS-3	ovary	OV
JHOS-4	ovary	OV
JHU-011	head and neck	HNSC
JHU-022	head and neck	HNSC
JHU-029	head and neck	HNSC
JIMT-1	breast	BRCA
JiyoyeP-2003	Burkitt_lymphoma	BURKITT
JJN-3	haematopoietic_neoplasm other	MM
JM1	B_cell_lymphoma	LYMP
JSC-1	B_cell_lymphoma	LYMP
Jurkat	T_cell_leukemia	ALL
JURL-MK1	chronic_myeloid_leukaemia	LCML
JVM-2	lymphoid_neoplasm other	BLOOD_OTHER
JVM-3	lymphoid_neoplasm other	BLOOD_OTHER
K-562	chronic_myeloid_leukaemia	LCML
K2	melanoma	SKCM
K5	thyroid	THCA
KALS-1	glioma	GLIOMA
KARPAS-1106P	B_cell_lymphoma	LYMP
KARPAS-231	B_cell_leukemia	ALL
KARPAS-299	anaplastic_large_cell_lymphoma	LYMP
KARPAS-422	B_cell_lymphoma	LYMP
KARPAS-45	lymphoblastic_leukemia	ALL
KARPAS-620	haematopoietic_neoplasm other	MM
KASUMI-1	acute_myeloid_leukaemia	LAML
KATOIII	stomach	STAD
KCL-22	chronic_myeloid_leukaemia	LCML
KE-37	lymphoblastic_leukemia	ALL
KELLY	neuroblastoma	NB
KG-1	acute_myeloid_leukaemia	LAML
KGN	ovary	OV
KINGS-1	glioma	GLIOMA
KLE	endometrium	UCEC
KM-H2	Hodgkin_lymphoma	HL
KM12	large_intestine	COREAD
KMH-2	thyroid	THCA
KMOE-2	acute_myeloid_leukaemia	LAML
KMRC-1	kidney	KIDNEY
KMRC-20	kidney	KIDNEY
KMS-11	myeloma	MM
KMS-12-BM	myeloma	MM
KNS-42	glioma	GLIOMA
KNS-62	lung_NSCLC_squamous_cell_carcinoma	LUSC
KNS-81-FD	glioma	GLIOMA
KO52	acute_myeloid_leukaemia	LAML
KON	head and neck	HNSC
KOPN-8	B_cell_leukemia	ALL
KOSC-2	head and neck	HNSC
KP-1N	pancreas	PAAD
KP-2	pancreas	PAAD
KP-3	pancreas	PAAD
KP-4	pancreas	PAAD
KP-N-RT-BM-1	neuroblastoma	NB
KP-N-YN	neuroblastoma	NB
KP-N-YS	neuroblastoma	NB
KS-1	glioma	GLIOMA
KU-19-19	Bladder	BLCA
KU812	chronic_myeloid_leukaemia	LCML
KURAMOCHI	ovary	OV
KY821	leukemia	LEUK_OTHER
KYAE-1	oesophagus	ESCA
KYM-1	rhabdomyosarcoma	SARC
KYSE-140	oesophagus	ESCA
KYSE-150	oesophagus	ESCA
KYSE-180	oesophagus	ESCA
KYSE-220	oesophagus	ESCA
KYSE-270	oesophagus	ESCA
KYSE-410	oesophagus	ESCA
KYSE-450	oesophagus	ESCA
KYSE-50	oesophagus	ESCA
KYSE-510	oesophagus	ESCA
KYSE-520	oesophagus	ESCA
KYSE-70	oesophagus	ESCA
L-1236	Hodgkin_lymphoma	HL
L-363	myeloma	MM
L-428	Hodgkin_lymphoma	HL
L-540	Hodgkin_lymphoma	HL
LAMA-84	chronic_myeloid_leukaemia	LCML
LAN-6	neuroblastoma	NB
LB1047-RCC	kidney	KIDNEY
LB2241-RCC	kidney	KIDNEY
LB2518-MEL	melanoma	SKCM
LB373-MEL-D	melanoma	SKCM
LB647-SCLC	lung_small_cell_carcinoma	SCLC
LB771-HNC	head and neck	HNSC
LB831-BLC	Bladder	BLCA
LB996-RCC	kidney	KIDNEY
LC-1-sq	lung_NSCLC_squamous_cell_carcinoma	LUSC
LC-2-ad	lung_NSCLC_adenocarcinoma	LUAD
LC4-1	lymphoblastic_leukemia	ALL
LCLC-103H	lung_NSCLC_large cell	LCC
LCLC-97TM1	lung_NSCLC_large cell	LCC
LK-2	lung_NSCLC_squamous_cell_carcinoma	LUSC
LN-18	glioma	GLIOMA
LN-229	glioma	GLIOMA
LN-405	glioma	GLIOMA
LNCaP-Clone-FGC	prostate	PRAD
LNZTA3WT4	glioma	GLIOMA
LOU-NH91	lung_NSCLC_squamous_cell_carcinoma	LUSC
LOUCY	lymphoblastic_T_cell_leukaemia	ALL
LoVo	large_intestine	COREAD
LOXIMVI	melanoma	SKCM
LP-1	myeloma	MM
LS-1034	large_intestine	COREAD
LS-123	large_intestine	COREAD
LS-180	large_intestine	COREAD
LS-411N	large_intestine	COREAD
LS-513	large_intestine	COREAD
LU-134-A	lung_small_cell_carcinoma	SCLC
LU-135	lung_small_cell_carcinoma	SCLC
LU-139	lung_small_cell_carcinoma	SCLC
LU-165	lung_small_cell_carcinoma	SCLC
LU-65	lung_NSCLC_large cell	LCC
LU-99A	lung_NSCLC_large cell	LCC
LXF-289	lung_NSCLC_adenocarcinoma	LUAD
M059J	glioma	GLIOMA
M14	melanoma	SKCM
MC-CAR	haematopoietic_neoplasm other	MM
MC-IXC	neuroblastoma	NB
MC116	B_cell_lymphoma	LYMP
MCF7	breast	BRCA
MDA-MB-157	breast	BRCA
MDA-MB-175-VII	breast	BRCA
MDA-MB-231	breast	BRCA
MDA-MB-330	breast	BRCA
MDA-MB-361	breast	BRCA
MDA-MB-415	breast	BRCA
MDA-MB-436	breast	BRCA
MDA-MB-453	breast	BRCA
MDA-MB-468	breast	BRCA
MDST8	large_intestine	COREAD
ME-1	acute_myeloid_leukaemia	LAML
ME-180	cervix	CESC
MEG-01	chronic_myeloid_leukaemia	LCML
MEL-HO	melanoma	SKCM
MEL-JUSO	melanoma	SKCM
MES-SA	uterus	UG_OTHER
Mewo	melanoma	SKCM
MFE-280	endometrium	UCEC
MFE-296	endometrium	UCEC
MFE-319	endometrium	UCEC
MFH-ino	soft_tissue_other	SOFT_OTHER
MFM-223	breast	BRCA
MG-63	osteosarcoma	BONE
MHH-CALL-2	B_cell_leukemia	ALL
MHH-CALL-4	B_cell_leukemia	ALL
MHH-ES-1	ewings_sarcoma	EWING
MHH-NB-11	neuroblastoma	NB
MHH-PREB-1	B_cell_leukemia	LYMP
MIA-PaCa-2	pancreas	PAAD
MKN1	stomach	STAD
MKN28	stomach	STAD
MKN45	stomach	STAD
MKN7	stomach	STAD
ML-1	thyroid	THCA
ML-2	acute_myeloid_leukaemia	LAML
MLMA	hairy_cell_leukaemia	LEUK_OTHER
MM1S	myeloma	MM
MMAC-SF	melanoma	SKCM
MN-60	B_cell_leukemia	ALL
Mo-T	hairy_cell_leukaemia	LEUK_OTHER
MOG-G-CCM	glioma	GLIOMA
MOG-G-UVW	glioma	GLIOMA
MOLM-13	acute_myeloid_leukaemia	LAML
MOLM-16	acute_myeloid_leukaemia	LAML
MOLP-8	myeloma	MM
MOLT-13	lymphoblastic_T_cell_leukaemia	ALL
MOLT-16	lymphoblastic_T_cell_leukaemia	ALL
MOLT-4	lymphoblastic_leukemia	ALL
MONO-MAC-6	acute_myeloid_leukaemia	LAML
MPP-89	mesothelioma	MESO
MRK-nu-1	breast	BRCA
MS-1	lung_small_cell_carcinoma	SCLC
MS751	cervix	CESC
MSTO-211H	mesothelioma	MESO
MV-4-11	leukemia	LEUK_OTHER
MY-M12	leukemia	LEUK_OTHER
MZ1-PC	pancreas	PAAD
MZ2-MEL	melanoma	SKCM
MZ7-mel	melanoma	SKCM
NALM-6	B_cell_leukemia	ALL
NAMALWA	Burkitt_lymphoma	BURKITT
NB-4	acute_myeloid_leukaemia	LAML
NB(TU)1-10	neuroblastoma	NB
NB1	neuroblastoma	NB
NB10	neuroblastoma	NB
NB12	neuroblastoma	NB
NB13	neuroblastoma	NB
NB14	neuroblastoma	NB
NB17	neuroblastoma	NB
NB5	neuroblastoma	NB
NB6	neuroblastoma	NB
NB69	neuroblastoma	NB
NB7	neuroblastoma	NB
NCC010	kidney	KIDNEY
NCC021	kidney	KIDNEY
NCCIT	testis	UG_OTHER
NCI-H1048	lung_small_cell_carcinoma	SCLC
NCI-H1092	lung_small_cell_carcinoma	SCLC
NCI-H1105	lung_small_cell_carcinoma	SCLC
NCI-H1155	lung_NSCLC_large cell	LCC
NCI-H128	lung_small_cell_carcinoma	SCLC
NCI-H1299	lung_NSCLC_large cell	LCC
NCI-H1304	lung_small_cell_carcinoma	SCLC
NCI-H1341	lung_small_cell_carcinoma	SCLC
NCI-H1355	lung_NSCLC_adenocarcinoma	LUAD
NCI-H1395	lung_NSCLC_adenocarcinoma	LUAD
NCI-H1417	lung_small_cell_carcinoma	SCLC
NCI-H1435	lung_NSCLC_adenocarcinoma	LUAD
NCI-H1436	lung_small_cell_carcinoma	SCLC
NCI-H1437	lung_NSCLC_adenocarcinoma	LUAD
NCI-H146	lung_small_cell_carcinoma	SCLC
NCI-H1563	lung_NSCLC_adenocarcinoma	LUAD
NCI-H1568	lung_NSCLC_adenocarcinoma	LUAD
NCI-H1573	lung_NSCLC_adenocarcinoma	LUAD
NCI-H1581	lung_NSCLC_large cell	LCC
NCI-H1623	lung_NSCLC_adenocarcinoma	LUAD
NCI-H1648	lung_NSCLC_adenocarcinoma	LUAD
NCI-H1650	lung_NSCLC_adenocarcinoma	LUAD
NCI-H1651	lung_NSCLC_adenocarcinoma	LUAD
NCI-H1666	lung_NSCLC_adenocarcinoma	LUAD
NCI-H1688	lung_small_cell_carcinoma	SCLC
NCI-H1693	lung_NSCLC_adenocarcinoma	LUAD
NCI-H1694	lung_small_cell_carcinoma	SCLC
NCI-H1703	lung_NSCLC_adenocarcinoma	LUAD
NCI-H1734	lung_NSCLC_adenocarcinoma	LUAD
NCI-H1755	lung_NSCLC_adenocarcinoma	LUAD
NCI-H1770	lung_NSCLC_not specified	LUNG_OTHER
NCI-H1781	lung_NSCLC_adenocarcinoma	LUAD
NCI-H1792	lung_NSCLC_adenocarcinoma	LUAD
NCI-H1793	lung_NSCLC_adenocarcinoma	LUAD
NCI-H1836	lung_small_cell_carcinoma	SCLC
NCI-H1838	lung_NSCLC_adenocarcinoma	LUAD
NCI-H1869	lung_NSCLC_squamous_cell_carcinoma	LUSC
NCI-H187	lung_small_cell_carcinoma	SCLC
NCI-H1876	lung_small_cell_carcinoma	SCLC
NCI-H1915	lung_NSCLC_large cell	LCC
NCI-H1944	lung_NSCLC_adenocarcinoma	LUAD
NCI-H196	lung_small_cell_carcinoma	SCLC
NCI-H1963	lung_small_cell_carcinoma	SCLC
NCI-H1975	lung_NSCLC_adenocarcinoma	LUAD
NCI-H1993	lung_NSCLC_adenocarcinoma	LUAD
NCI-H2009	lung_NSCLC_adenocarcinoma	LUAD
NCI-H2023	lung_NSCLC_adenocarcinoma	LUAD
NCI-H2029	lung_small_cell_carcinoma	SCLC
NCI-H2030	lung_NSCLC_adenocarcinoma	LUAD
NCI-H2052	mesothelioma	MESO
NCI-H2066	lung_small_cell_carcinoma	SCLC
NCI-H2081	lung_small_cell_carcinoma	SCLC
NCI-H2085	lung_NSCLC_adenocarcinoma	LUAD
NCI-H2087	lung_NSCLC_adenocarcinoma	LUAD
NCI-H209	lung_small_cell_carcinoma	SCLC
NCI-H211	lung_small_cell_carcinoma	SCLC
NCI-H2110	lung_NSCLC_not specified	LUNG_OTHER
NCI-H2122	lung_NSCLC_adenocarcinoma	LUAD
NCI-H2135	lung_NSCLC_not specified	LUNG_OTHER
NCI-H2141	lung_small_cell_carcinoma	SCLC
NCI-H2170	lung_NSCLC_squamous_cell_carcinoma	LUSC
NCI-H2171	lung_small_cell_carcinoma	SCLC
NCI-H2172	lung_NSCLC_not specified	LUNG_OTHER
NCI-H2196	lung_small_cell_carcinoma	SCLC
NCI-H2227	lung_small_cell_carcinoma	SCLC
NCI-H2228	lung_NSCLC_adenocarcinoma	LUAD
NCI-H226	lung_NSCLC_squamous_cell_carcinoma	LUSC
NCI-H2291	lung_NSCLC_adenocarcinoma	LUAD
NCI-H23	lung_NSCLC_adenocarcinoma	LUAD
NCI-H2342	lung_NSCLC_adenocarcinoma	LUAD
NCI-H2347	lung_NSCLC_adenocarcinoma	LUAD
NCI-H2405	lung_NSCLC_adenocarcinoma	LUAD
NCI-H2444	lung_NSCLC_not specified	LUNG_OTHER
NCI-H2452	mesothelioma	MESO
NCI-H250	lung_small_cell_carcinoma	SCLC
NCI-H28	mesothelioma	MESO
NCI-H292	lung_NSCLC_adenocarcinoma	LUAD
NCI-H3122	lung_NSCLC_adenocarcinoma	LUAD
NCI-H322M	lung_NSCLC_adenocarcinoma	LUAD
NCI-H345	lung_small_cell_carcinoma	SCLC
NCI-H358	lung_NSCLC_adenocarcinoma	LUAD
NCI-H378	lung_small_cell_carcinoma	SCLC
NCI-H441	lung_NSCLC_adenocarcinoma	LUAD
NCI-H446	lung_small_cell_carcinoma	SCLC
NCI-H460	lung_NSCLC_large cell	LCC
NCI-H508	large_intestine	COREAD
NCI-H510A	lung_small_cell_carcinoma	SCLC
NCI-H520	lung_NSCLC_squamous_cell_carcinoma	LUSC
NCI-H522	lung_NSCLC_adenocarcinoma	LUAD
NCI-H524	lung_small_cell_carcinoma	SCLC
NCI-H526	lung_small_cell_carcinoma	SCLC
NCI-H596	lung_NSCLC_adenocarcinoma	LUAD
NCI-H630	large_intestine	COREAD
NCI-H64	lung_small_cell_carcinoma	SCLC
NCI-H647	lung_NSCLC_not specified	LUNG_OTHER
NCI-H650	lung_NSCLC_adenocarcinoma	LUAD
NCI-H660	prostate	PRAD
NCI-H661	lung_NSCLC_large cell	LCC
NCI-H69	lung_small_cell_carcinoma	SCLC
NCI-H716	large_intestine	COREAD
NCI-H720	lung_NSCLC_carcinoid	LUNG_OTHER
NCI-H727	lung_NSCLC_carcinoid	LUNG_OTHER
NCI-H740	lung_small_cell_carcinoma	SCLC
NCI-H747	large_intestine	COREAD
NCI-H748	lung_small_cell_carcinoma	SCLC
NCI-H810	lung_NSCLC_large cell	LCC
NCI-H82	lung_small_cell_carcinoma	SCLC
NCI-H835	lung_NSCLC_carcinoid	LUNG_OTHER
NCI-H838	lung_NSCLC_adenocarcinoma	LUAD
NCI-H841	lung_small_cell_carcinoma	SCLC
NCI-H847	lung_small_cell_carcinoma	SCLC
NCI-H929	myeloma	MM
NCI-N87	stomach	STAD
NCI-SNU-1	stomach	STAD
NCI-SNU-16	stomach	STAD
NCI-SNU-5	stomach	STAD
NEC8	testis	UG_OTHER
NH-12	neuroblastoma	NB
NK-92MI	lymphoid_neoplasm other	BLOOD_OTHER
NKM-1	acute_myeloid_leukaemia	LAML
NMC-G1	glioma	GLIOMA
no-10	glioma	GLIOMA
no-11	glioma	GLIOMA
NOMO-1	acute_myeloid_leukaemia	LAML
NOS-1	osteosarcoma	BONE
NTERA-2 cl.D1	testis	UG_OTHER
NU-DUL-1	B_cell_lymphoma	LYMP
NUGC-3	stomach	STAD
NUGC-4	stomach	STAD
NY	osteosarcoma	BONE
OACM5-1	oesophagus	ESCA
OACp4C	oesophagus	ESCA
OAW-28	ovary	OV
OAW-42	ovary	OV
OC-314	ovary	OV
OCI-AML2	acute_myeloid_leukaemia	LAML
OCI-AML3	acute_myeloid_leukaemia	LAML
OCI-AML5	acute_myeloid_leukaemia	LAML
OCI-LY-19	B_cell_lymphoma	LYMP
OCI-LY7	B_cell_lymphoma	LYMP
OCI-M1	acute_myeloid_leukaemia	LAML
OCUB-M	breast	BRCA
OCUM-1	stomach	STAD
OE19	oesophagus	ESCA
OE21	oesophagus	ESCA
OE33	oesophagus	ESCA
OMC-1	cervix	CESC
ONS-76	medulloblastoma	MB
OPM-2	myeloma	MM
OS-RC-2	kidney	KIDNEY
OSC-19	head and neck	HNSC
OSC-20	head and neck	HNSC
OV-17R	ovary	OV
OV-56	ovary	OV
OV-7	ovary	OV
OV-90	ovary	OV
OVCA420	ovary	OV
OVCA433	ovary	OV
OVCAR-3	ovary	OV
OVCAR-4	ovary	OV
OVCAR-5	ovary	OV
OVCAR-8	ovary	OV
OVISE	ovary	OV
OVK-18	ovary	OV
OVKATE	ovary	OV
OVMIU	ovary	OV
OVTOKO	ovary	OV
P12-ICHIKAWA	lymphoblastic_T_cell_leukaemia	ALL
P30-OHK	lymphoblastic_leukemia	ALL
P31-FUJ	acute_myeloid_leukaemia	LAML
P32-ISH	Burkitt_lymphoma	BURKITT
PA-1	ovary	OV
PA-TU-8902	pancreas	PAAD
PA-TU-8988T	pancreas	PAAD
PANC-02-03	pancreas	PAAD
PANC-03-27	pancreas	PAAD
PANC-04-03	pancreas	PAAD
PANC-08-13	pancreas	PAAD
PANC-10-05	pancreas	PAAD
PC-14	lung_NSCLC_adenocarcinoma	LUAD
PC-3	prostate	PRAD
PC-3 [JPC-3]	lung_NSCLC_adenocarcinoma	LUAD
PCI-15A	head and neck	HNSC
PCI-30	head and neck	HNSC
PCI-38	head and neck	HNSC
PCI-4B	head and neck	HNSC
PCI-6A	head and neck	HNSC
PE/CA-PJ15	head and neck	HNSC
PEO1	ovary	OV
PF-382	lymphoblastic_T_cell_leukaemia	ALL
PFSK-1	medulloblastoma	MB
PL-21	acute_myeloid_leukaemia	LAML
PL18	pancreas	PAAD
PL4	pancreas	PAAD
PSN1	pancreas	PAAD
PWR-1E	prostate	PRAD
QGP-1	pancreas	PAAD
QIMR-WIL	acute_myeloid_leukaemia	LAML
Raji	Burkitt_lymphoma	BURKITT
Ramos-2G6-4C10	Burkitt_lymphoma	BURKITT
RC-K8	B_cell_lymphoma	LYMP
RCC-AB	kidney	KIDNEY
RCC-ER	kidney	KIDNEY
RCC-FG2	kidney	KIDNEY
RCC-JF	kidney	KIDNEY
RCC-JW	kidney	KIDNEY
RCC-MF	kidney	KIDNEY
RCC10RGB	kidney	KIDNEY
RCH-ACV	B_cell_leukemia	ALL
RCM-1	large_intestine	COREAD
RD	rhabdomyosarcoma	SARC
REH	B_cell_leukemia	ALL
RERF-GC-1B	stomach	STAD
RERF-LC-FM	lung_small_cell_carcinoma	SCLC
RERF-LC-KJ	lung_NSCLC_adenocarcinoma	LUAD
RERF-LC-MS	lung_NSCLC_adenocarcinoma	LUAD
RERF-LC-Sq1	lung_NSCLC_squamous_cell_carcinoma	LUSC
RF-48	stomach	STAD
RH-1	rhabdomyosarcoma	SARC
RH-18	rhabdomyosarcoma	SARC
RH-41	rhabdomyosarcoma	SARC
RKN	ovary	OV
RKO	large_intestine	COREAD
RL	B_cell_lymphoma	LYMP
RL95-2	endometrium	UCEC
RMG-I	ovary	OV
RO82-W-1	thyroid	THCA
ROS-50	B_cell_leukemia	ALL
RPMI-2650	head and neck	HNSC
RPMI-6666	Hodgkin_lymphoma	HL
RPMI-7951	melanoma	SKCM
RPMI-8226	myeloma	MM
RPMI-8402	lymphoblastic_T_cell_leukaemia	ALL
RPMI-8866	chronic_myeloid_leukaemia	LCML
RS4-11	leukemia	LEUK_OTHER
RT-112	Bladder	BLCA
RT4	Bladder	BLCA
RVH-421	melanoma	SKCM
RXF393	kidney	KIDNEY
Saos-2	osteosarcoma	BONE
SAS	head and neck	HNSC
SAT	head and neck	HNSC
SBC-1	lung_small_cell_carcinoma	SCLC
SBC-3	lung_small_cell_carcinoma	SCLC
SBC-5	lung_small_cell_carcinoma	SCLC
SC-1	B_cell_lymphoma	LYMP
SCC-15	head and neck	HNSC
SCC-25	head and neck	HNSC
SCC-3	B_cell_lymphoma	LYMP
SCC-4	head and neck	HNSC
SCC-9	head and neck	HNSC
SCC90	head and neck	HNSC
SCH	stomach	STAD
SF126	glioma	GLIOMA
SF268	glioma	GLIOMA
SF295	glioma	GLIOMA
SF539	glioma	GLIOMA
SH-4	melanoma	SKCM
SHP-77	lung_small_cell_carcinoma	SCLC
SIG-M5	acute_myeloid_leukaemia	LAML
SiHa	cervix	CESC
SIMA	neuroblastoma	NB
SISO	cervix	CESC
SJRH30	rhabdomyosarcoma	SARC
SJSA-1	bone_other	BONE
SK-CO-1	large_intestine	COREAD
SK-ES-1	ewings_sarcoma	EWING
SK-GT-2	stomach	STAD
SK-GT-4	oesophagus	ESCA
SK-HEP-1	liver	LIHC
SK-LMS-1	soft_tissue_other	SOFT_OTHER
SK-LU-1	lung_NSCLC_adenocarcinoma	LUAD
SK-MEL-1	melanoma	SKCM
SK-MEL-2	melanoma	SKCM
SK-MEL-24	melanoma	SKCM
SK-MEL-28	melanoma	SKCM
SK-MEL-3	melanoma	SKCM
SK-MEL-30	melanoma	SKCM
SK-MEL-31	melanoma	SKCM
SK-MEL-5	melanoma	SKCM
SK-MES-1	lung_NSCLC_squamous_cell_carcinoma	LUSC
SK-MG-1	glioma	GLIOMA
SK-MM-2	myeloma	MM
SK-N-AS	neuroblastoma	NB
SK-N-DZ	neuroblastoma	NB
SK-N-FI	neuroblastoma	NB
SK-N-SH	neuroblastoma	NB
SK-OV-3	ovary	OV
SK-PN-DW	ewings_sarcoma	EWING
SK-UT-1	soft_tissue_other	SOFT_OTHER
SKG-IIIa	cervix	CESC
SKM-1	haematopoietic_neoplasm other	BLOOD_OTHER
SKN	uterus	UG_OTHER
SKN-3	head and neck	HNSC
SLVL	B_cell_lymphoma	LYMP
SN12C	kidney	KIDNEY
SNB75	glioma	GLIOMA
SNG-M	endometrium	UCEC
SNU-1040	large_intestine	COREAD
SNU-175	large_intestine	COREAD
SNU-182	liver	LIHC
SNU-283	large_intestine	COREAD
SNU-387	liver	LIHC
SNU-398	liver	LIHC
SNU-407	large_intestine	COREAD
SNU-423	liver	LIHC
SNU-449	liver	LIHC
SNU-475	liver	LIHC
SNU-61	large_intestine	COREAD
SNU-81	large_intestine	COREAD
SNU-C1	large_intestine	COREAD
SNU-C2B	large_intestine	COREAD
SNU-C5	large_intestine	COREAD
SR	lymphoid_neoplasm other	BLOOD_OTHER
ST486	Burkitt_lymphoma	BURKITT
STS-0421	soft_tissue_other	SOFT_OTHER
SU-DHL-1	anaplastic_large_cell_lymphoma	LYMP
SU-DHL-10	B_cell_lymphoma	LYMP
SU-DHL-16	B_cell_lymphoma	LYMP
SU-DHL-4	B_cell_lymphoma	LYMP
SU-DHL-5	B_cell_lymphoma	LYMP
SU-DHL-6	B_cell_lymphoma	LYMP
SU-DHL-8	B_cell_lymphoma	LYMP
SU8686	pancreas	PAAD
SUIT-2	pancreas	PAAD
SUP-B15	lymphoblastic_leukemia	ALL
SUP-B8	B_cell_leukemia	LYMP
SUP-HD1	Hodgkin_lymphoma	HL
SUP-M2	anaplastic_large_cell_lymphoma	LYMP
SUP-T1	lymphoblastic_T_cell_leukaemia	ALL
SW1088	glioma	GLIOMA
SW1116	large_intestine	COREAD
SW1271	lung_small_cell_carcinoma	SCLC
SW13	adrenal_gland	ACC
SW1417	large_intestine	COREAD
SW1463	large_intestine	COREAD
SW156	kidney	KIDNEY
SW1573	lung_NSCLC_adenocarcinoma	LUAD
SW1710	Bladder	BLCA
SW1783	glioma	GLIOMA
SW1990	pancreas	PAAD
SW48	large_intestine	COREAD
SW620	large_intestine	COREAD
SW626	ovary	OV
SW684	fibrosarcoma	SARC
SW756	cervix	CESC
SW780	Bladder	BLCA
SW837	large_intestine	COREAD
SW872	soft_tissue_other	SOFT_OTHER
SW900	lung_NSCLC_squamous_cell_carcinoma	LUSC
SW948	large_intestine	COREAD
SW954	urogenital_system_other	UG_OTHER
SW962	urogenital_system_other	UG_OTHER
SW982	soft_tissue_other	SOFT_OTHER
T-24	Bladder	BLCA
T-T	oesophagus	ESCA
T47D	breast	BRCA
T84	large_intestine	COREAD
T98G	glioma	GLIOMA
TALL-1	lymphoblastic_T_cell_leukaemia	ALL
TC-71	ewings_sarcoma	EWING
TC-YIK	cervix	CESC
TCCSUP	Bladder	BLCA
TE-1	oesophagus	ESCA
TE-10	oesophagus	ESCA
TE-11	oesophagus	ESCA
TE-12	oesophagus	ESCA
TE-15	oesophagus	ESCA
TE-4	oesophagus	ESCA
TE-441-T	rhabdomyosarcoma	SARC
TE-5	oesophagus	ESCA
TE-6	oesophagus	ESCA
TE-8	oesophagus	ESCA
TE-9	oesophagus	ESCA
TGBC11TKB	stomach	STAD
TGBC1TKB	biliary_tract	BTCA
TGBC24TKB	biliary_tract	BTCA
TGW	neuroblastoma	NB
THP-1	acute_myeloid_leukaemia	LAML
TK	B_cell_lymphoma	LYMP
TK10	kidney	KIDNEY
TMK-1	stomach	STAD
TOV-112D	ovary	OV
TOV-21G	ovary	OV
TT	thyroid	THCA
TT2609-C02	thyroid	THCA
TUR	B_cell_lymphoma	LYMP
TYK-nu	ovary	OV
U-118-MG	glioma	GLIOMA
U-2-OS	osteosarcoma	BONE
U-266	myeloma	MM
U-698-M	B_cell_leukemia	LYMP
U-87-MG	glioma	GLIOMA
U-CH2	bone_other	BONE
U031	kidney	KIDNEY
U251	glioma	GLIOMA
UACC-257	melanoma	SKCM
UACC-62	melanoma	SKCM
UACC-812	breast	BRCA
UACC-893	breast	BRCA
UM-UC-3	Bladder	BLCA
UMC-11	lung_NSCLC_carcinoid	LUNG_OTHER
UWB1.289	ovary	OV
VA-ES-BJ	soft_tissue_other	SOFT_OTHER
VAL	B_cell_lymphoma	LYMP
VCaP	prostate	PRAD
VM-CUB-1	Bladder	BLCA
VMRC-LCD	lung_NSCLC_adenocarcinoma	LUAD
VMRC-MELG	melanoma	SKCM
VMRC-RCW	kidney	KIDNEY
VMRC-RCZ	kidney	KIDNEY
WIL2-NS	lymphoid_neoplasm other	BLOOD_OTHER
WM-115	melanoma	SKCM
WM1552C	melanoma	SKCM
WM278	melanoma	SKCM
WM35	melanoma	SKCM
WM793B	melanoma	SKCM
WSU-DLCL2	B_cell_lymphoma	LYMP
WSU-NHL	lymphoid_neoplasm other	BLOOD_OTHER
YAPC	pancreas	PAAD
YH-13	glioma	GLIOMA
YKG-1	glioma	GLIOMA
YMB-1-E	breast	BRCA
YT	lymphoid_neoplasm other	BLOOD_OTHER
ZR-75-30	breast	BRCA

## Sheet: 602 NCI PDX  
577 PDX models and 25 available tumors of origin: mutational catalogs downloaded from National Cancer Institute’s Patient-Derived Models Repository v1.3 (https://pdmr.cancer.gov/default.htm)
Sample	NCBI CTEP SDCDescription
114434_197-R_A35YC3	Non-Rhabdo. soft tissue sarcoma
114434_197-R_A36YC9	Non-Rhabdo. soft tissue sarcoma
114434_197-R_A38WG5	Non-Rhabdo. soft tissue sarcoma
114434_197-R_ORIGINATOR	Non-Rhabdo. soft tissue sarcoma
114868_125-R_FCWC50	Pharyngeal squam. cell carcinoma
114868_125-R_FCWC69	Pharyngeal squam. cell carcinoma
114868_125-R_FEWC21	Pharyngeal squam. cell carcinoma
114868_125-R_FEWC31	Pharyngeal squam. cell carcinoma
114868_125-R_ORIGINATOR	Pharyngeal squam. cell carcinoma
128128_338-R_L42	Melanoma
128128_338-R_L43	Melanoma
128128_338-R_L43MZ1	Melanoma
128128_338-R_L43MZ4	Melanoma
128128_338-R_L44NT6	Melanoma
128128_338-R_L44NT9_RG-Q18	Melanoma
128128_338-R_ORIGINATOR	Melanoma
135848_042-T_JI5	Adenocarcinoma - colon
135848_042-T_JI5M632	Adenocarcinoma - colon
135848_042-T_JI5M633KB9	Adenocarcinoma - colon
135848_042-T_JI6	Adenocarcinoma - colon
135848_042-T_JI6_RG-KD3	Adenocarcinoma - colon
135848_042-T_JI6K88	Adenocarcinoma - colon
137849_337-R_TW7	Melanoma
137849_337-R_TW7VT3	Melanoma
137849_337-R_TW7VT4_RG-M188	Melanoma
137849_337-R_TW8	Melanoma
137849_337-R_TW8VT5	Melanoma
137849_337-R_TW8VT6M270	Melanoma
139182_063-R_IL3M362_RG-YD1	Transitional cell car. - uroth.
139182_063-R_IL3M363	Transitional cell car. - uroth.
139182_063-R_IL4M367	Transitional cell car. - uroth.
139182_063-R_IL5	Transitional cell car. - uroth.
139182_063-R_IL6	Transitional cell car. - uroth.
139182_063-R_IL6M499J82	Transitional cell car. - uroth.
146476_266-R_E19YJ0	Urothelial/bladder cancer, NOS
146476_266-R_E20F07	Urothelial/bladder cancer, NOS
146476_266-R_E20F08F67	Urothelial/bladder cancer, NOS
146476_266-R_ORIGINATOR	Urothelial/bladder cancer, NOS
156681_154-R_A26	Melanoma
156681_154-R_A26A88AJ3AW1	Melanoma
156681_154-R_A26A88AJ4I88_RG	Melanoma
156681_154-R_A26A89AJ5AW4	Melanoma
156681_154-R_A26A89AJ6AU1	Melanoma
158597_082-R_ME7	Adenocarcinoma - colon
158597_082-R_ME7NU6_RG-Q29	Adenocarcinoma - colon
158597_082-R_MF1NV9P95	Adenocarcinoma - colon
158597_082-R_MF1NW1	Adenocarcinoma - colon
165739_295-R_AM1	Adenocarcinoma - pancreas
165739_295-R_AM1I30	Adenocarcinoma - pancreas
165739_295-R_AM2	Adenocarcinoma - pancreas
165739_295-R_AM2I33	Adenocarcinoma - pancreas
165739_295-R_AM3IA7	Adenocarcinoma - pancreas
165739_295-R_AM4IJ6	Adenocarcinoma - pancreas
165739_295-R_ORIGINATOR	Adenocarcinoma - pancreas
172845_121-T_M776	Adenocarcinoma - colon
172845_121-T_M776M1151	Adenocarcinoma - colon
172845_121-T_M776M1152J66	Adenocarcinoma - colon
172845_121-T_M776M1153J58	Adenocarcinoma - colon
172845_121-T_M776M1154J15	Adenocarcinoma - colon
172845_121-T_M776M1155J93	Adenocarcinoma - colon
172845_142-T_M80	Adenocarcinoma - colon
172845_142-T_M80J07JA4	Adenocarcinoma - colon
172845_142-T_M80J08	Adenocarcinoma - colon
172845_142-T_M80J08J61	Adenocarcinoma - colon
172845_142-T_M80J09J83	Adenocarcinoma - colon
172845_142-T_M80J09J86	Adenocarcinoma - colon
172845_288-R_J35	Adenocarcinoma - colon
172845_288-R_J38JF0	Adenocarcinoma - colon
172845_288-R_J38JF7	Adenocarcinoma - colon
172845_288-R_ORIGINATOR	Adenocarcinoma - colon
174941_126-T_DA3	Melanoma
174941_126-T_DA3DW5YB6	Melanoma
174941_126-T_DA3DW5YB6Z33	Melanoma
174941_126-T_DA3DW6	Melanoma
174941_126-T_DA4DZ5	Melanoma
174941_126-T_DA4DZ7WS8	Melanoma
176247_063-R_IK9	Adenocarcinoma - colon
176247_063-R_IK9W16M798	Adenocarcinoma - colon
176247_063-R_IK9W17	Adenocarcinoma - colon
176247_063-R_IL1	Adenocarcinoma - colon
176247_063-R_IL1M965	Adenocarcinoma - colon
176247_063-R_IL1M965J04	Adenocarcinoma - colon
186413_043-R_UQ6QC6	Adenocarcinoma - colon
186413_043-R_UQ7	Adenocarcinoma - colon
186413_043-R_UQ7VT8W69	Adenocarcinoma - colon
186413_043-R_UQ7VU0	Adenocarcinoma - colon
186413_043-R_UQ8Q44QR5	Adenocarcinoma - colon
193399_133-R_JW0KK4	Adenocarcinoma - pancreas
193399_133-R_JW0KK7	Adenocarcinoma - pancreas
193399_133-R_JW1_RG-M307	Adenocarcinoma - pancreas
193399_133-R_JW1_RG-M308	Adenocarcinoma - pancreas
193399_133-R_JW1KQ4	Adenocarcinoma - pancreas
193399_133-R_JW3	Adenocarcinoma - pancreas
193399_133-R_JW4	Adenocarcinoma - pancreas
197837_219-T_E00	Gastric cancer, NOS
197837_219-T_E00E82EP5F24	Gastric cancer, NOS
197837_219-T_E00E82EP9	Gastric cancer, NOS
197837_219-T_E00E84EN5M814FH9	Gastric cancer, NOS
199195_117-R_VP2	Adenocarcinoma - colon
199195_117-R_VP2E12M236	Adenocarcinoma - colon
199195_117-R_VP2E12M238M193	Adenocarcinoma - colon
222454_113-R_A00	Transitional cell car. - uroth.
222454_113-R_A00_RG-W58M196	Transitional cell car. - uroth.
222454_113-R_A00_RG-W58M199	Transitional cell car. - uroth.
222454_113-R_A00W56	Transitional cell car. - uroth.
226611_082-R_XF6V27	H & N squamous cell car., NOS
226611_082-R_XF6V30U25	H & N squamous cell car., NOS
226611_082-R_XF7VA2	H & N squamous cell car., NOS
226611_082-R_XF8	H & N squamous cell car., NOS
226611_082-R_XF8V33_RG-VZ9	H & N squamous cell car., NOS
227169_078-T_JN2	Urothelial/bladder cancer, NOS
227169_078-T_JN2KM6	Urothelial/bladder cancer, NOS
227169_078-T_JN4	Urothelial/bladder cancer, NOS
227169_078-T_JN4K38	Urothelial/bladder cancer, NOS
227169_078-T_JN4K38KL3	Urothelial/bladder cancer, NOS
227169_078-T_JN4K42	Urothelial/bladder cancer, NOS
237351_077-R_AL-IR0	Ewing sarcoma/Peripheral PNET
237351_077-R_AL-IR0_AL-M977	Ewing sarcoma/Peripheral PNET
237351_077-R_AL-IR0_AL-M977_AL-M302	Ewing sarcoma/Peripheral PNET
237351_077-R_AL-IR0_AL-M977_AL-M303_AL-ER0	Ewing sarcoma/Peripheral PNET
241356_047-R_IF2	Pharyngeal squam. cell carcinoma
241356_047-R_IF3NK2	Pharyngeal squam. cell carcinoma
241356_047-R_IF3NK2_RG-JE9KX6	Pharyngeal squam. cell carcinoma
241356_047-R_IF4NC3	Pharyngeal squam. cell carcinoma
243952_196-R_A20	Urothelial/bladder cancer, NOS
243952_196-R_A20M882	Urothelial/bladder cancer, NOS
243952_196-R_A20M883	Urothelial/bladder cancer, NOS
243952_196-R_A20M884M242	Urothelial/bladder cancer, NOS
243952_196-R_A20M886M999	Urothelial/bladder cancer, NOS
246569_268-R_FE9	Laryngeal squamous cell carcinoma
246569_268-R_FE9WE1M277	Laryngeal squamous cell carcinoma
246569_268-R_FE9WE2_RG-W11	Laryngeal squamous cell carcinoma
246569_268-R_FE9WE4M889M938	Laryngeal squamous cell carcinoma
246569_268-R_FE9WE4M890	Laryngeal squamous cell carcinoma
246569_268-R_FE9WE5_RG-W15	Laryngeal squamous cell carcinoma
252836_082-R_ORIGINATOR	H & N squamous cell car., NOS
252836_082-R_P64PJ3	H & N squamous cell car., NOS
252836_082-R_P66	H & N squamous cell car., NOS
252836_082-R_P66PS4K36	H & N squamous cell car., NOS
252836_082-R_P66PS5_RG-M24	H & N squamous cell car., NOS
253994_281-T_E85M207E17	Colorectal cancer, NOS
253994_281-T_E85M208	Colorectal cancer, NOS
253994_281-T_E85M209	Colorectal cancer, NOS
253994_281-T_E85M209EE3F36A35	Colorectal cancer, NOS
258747_076-R_XB9	Squamous cell lung carcinoma
258747_076-R_XB9WS8	Squamous cell lung carcinoma
258747_076-R_XB9WS9	Squamous cell lung carcinoma
258747_076-R_XB9WT1	Squamous cell lung carcinoma
258747_076-R_XB9WT1Y20	Squamous cell lung carcinoma
261386_189-R_N69	Urothelial/bladder cancer, NOS
261386_189-R_N69M989	Urothelial/bladder cancer, NOS
261386_189-R_N70	Urothelial/bladder cancer, NOS
261386_189-R_N70P05	Urothelial/bladder cancer, NOS
261386_189-R_ORIGINATOR	Urothelial/bladder cancer, NOS
272462_364-R_APP	RCC, clear cell adenocarcinoma
272462_364-R_APPM876	RCC, clear cell adenocarcinoma
272462_364-R_APQ	RCC, clear cell adenocarcinoma
272462_364-R_APQM807	RCC, clear cell adenocarcinoma
272462_364-R_APT	RCC, clear cell adenocarcinoma
272462_364-R_APTM813	RCC, clear cell adenocarcinoma
286954_287-R_ORIGINATOR	Liposarcoma
286954_287-R_Z86	Liposarcoma
286954_287-R_Z86T60QU7	Liposarcoma
286954_287-R_Z87VY5UW3	Liposarcoma
286954_287-R_Z87VY8	Liposarcoma
287954_098-R_H55HD9	Ewing sarcoma/Peripheral PNET
287954_098-R_H55HE1M864	Ewing sarcoma/Peripheral PNET
287954_098-R_H56	Ewing sarcoma/Peripheral PNET
287954_098-R_H56HJ9	Ewing sarcoma/Peripheral PNET
287954_098-R_H57	Ewing sarcoma/Peripheral PNET
287954_098-R_H57HK5	Ewing sarcoma/Peripheral PNET
292921_168-R_WS0	Adenocarcinoma - pancreas
292921_168-R_WS0Y22	Adenocarcinoma - pancreas
292921_168-R_WS0Y23Y42	Adenocarcinoma - pancreas
292921_168-R_WS1V43	Adenocarcinoma - pancreas
292921_168-R_WS1V44VC0	Adenocarcinoma - pancreas
292921_168-R_WS2	Adenocarcinoma - pancreas
295223_140-R_CS3G61	H & N squamous cell car., NOS
295223_140-R_CS5GA2	H & N squamous cell car., NOS
295223_140-R_CS6G66	H & N squamous cell car., NOS
295223_140-R_CS7G71	H & N squamous cell car., NOS
296347_364-R_U76	Adenocarcinoma - colon
296347_364-R_U76V70QC7E19	Adenocarcinoma - colon
296347_364-R_U77	Adenocarcinoma - colon
296347_364-R_U77V73	Adenocarcinoma - colon
296347_364-R_U77V73PT4K85	Adenocarcinoma - colon
296347_364-R_U77V74	Adenocarcinoma - colon
317291_083-R_EFUCF9	Malignant fibrous histiocytoma
317291_083-R_ORIGINATOR	Malignant fibrous histiocytoma
323965_272-R_E53	Pancreatic cancer (not Islets)
323965_272-R_E53M889_RG-07A	Pancreatic cancer (not Islets)
323965_272-R_E55M28625A	Pancreatic cancer (not Islets)
323965_272-R_E55M288	Pancreatic cancer (not Islets)
328373_195-R_G47GE9	H & N squamous cell car., NOS
328373_195-R_G47GF1GP6	H & N squamous cell car., NOS
328373_195-R_G48GJ3	H & N squamous cell car., NOS
328373_195-R_G49GM6GT6Y25	H & N squamous cell car., NOS
328373_195-R_G50	H & N squamous cell car., NOS
328373_195-R_ORIGINATOR	H & N squamous cell car., NOS
359531_246-R_TA9	Lip/oral cavity squam. cell car.
359531_246-R_TA9UA0VC0	Lip/oral cavity squam. cell car.
359531_246-R_TA9UA1VC3QD1DZ3Z02	Lip/oral cavity squam. cell car.
359531_246-R_TA9UA1VC4_RG-E70	Lip/oral cavity squam. cell car.
372686_303-R_AN4WB7	RCC, clear cell adenocarcinoma
372686_303-R_AN5	RCC, clear cell adenocarcinoma
372686_303-R_AN5W29M485	RCC, clear cell adenocarcinoma
372686_303-R_AN5W30	RCC, clear cell adenocarcinoma
372686_303-R_AN5W31M937	RCC, clear cell adenocarcinoma
372686_303-R_AN7NV1	RCC, clear cell adenocarcinoma
381576_328-R_J29M573	Adenocarcinoma - pancreas
381576_328-R_J29M575	Adenocarcinoma - pancreas
381576_328-R_J30	Adenocarcinoma - pancreas
381576_328-R_J30M844	Adenocarcinoma - pancreas
381576_328-R_J31	Adenocarcinoma - pancreas
381576_328-R_J31M848	Adenocarcinoma - pancreas
391396_364-R_I18	Pharyngeal squam. cell carcinoma
391396_364-R_I18NA5	Pharyngeal squam. cell carcinoma
391396_364-R_I18NA5E16	Pharyngeal squam. cell carcinoma
391396_364-R_I18NA6M938M93	Pharyngeal squam. cell carcinoma
391396_364-R_I18NA6M938M93M817	Pharyngeal squam. cell carcinoma
391396_364-R_I18NA7E17	Pharyngeal squam. cell carcinoma
394591_219-R_KC4KR2	Lip/oral cavity squam. cell car.
394591_219-R_KC4KR4	Lip/oral cavity squam. cell car.
394591_219-R_KC5KZ2	Lip/oral cavity squam. cell car.
394591_219-R_KC6	Lip/oral cavity squam. cell car.
394591_219-R_KC7M852	Lip/oral cavity squam. cell car.
394591_219-R_KC8	Lip/oral cavity squam. cell car.
416634_122-T_A08	Transitional cell car. - uroth.
416634_122-T_A08A75	Transitional cell car. - uroth.
416634_122-T_A08A75AQ2IB2	Transitional cell car. - uroth.
416634_122-T_A08A76	Transitional cell car. - uroth.
416634_122-T_A08A76AU5IC9_RG	Transitional cell car. - uroth.
416634_122-T_A08A77AQ6	Transitional cell car. - uroth.
417821_307-R_TO3	Squamous cell lung carcinoma
417821_307-R_TO3US9	Squamous cell lung carcinoma
417821_307-R_TO3UT0VL0	Squamous cell lung carcinoma
417821_307-R_TO3UT1VL1Q87	Squamous cell lung carcinoma
417821_307-R_TO3UT2VL5Q89	Squamous cell lung carcinoma
417821_307-R_TO3UT3VL8	Squamous cell lung carcinoma
431354_103-R_ORIGINATOR	Adenocarcinoma - colon
431354_103-R_VI2	Adenocarcinoma - colon
431354_103-R_VI2M190K12	Adenocarcinoma - colon
431354_103-R_VI2M190K13M744	Adenocarcinoma - colon
431354_103-R_VI2M192	Adenocarcinoma - colon
431354_103-R_VI3	Adenocarcinoma - colon
431354_103-R_VI3M54	Adenocarcinoma - colon
435261_313-R_H22KM3	Adenocarcinoma - colon
435261_313-R_H23	Adenocarcinoma - colon
435261_313-R_H24M828	Adenocarcinoma - colon
435261_313-R_H25M89	Adenocarcinoma - colon
455511_112-R_ORIGINATOR	Malignant fibrous histiocytoma
455511_112-R_W18	Malignant fibrous histiocytoma
455511_112-R_W18WX7	Malignant fibrous histiocytoma
455511_112-R_W18WX8_RG-VG7	Malignant fibrous histiocytoma
455511_112-R_W18WY1	Malignant fibrous histiocytoma
455511_112-R_W20	Malignant fibrous histiocytoma
455511_112-R_W20WU4	Malignant fibrous histiocytoma
457572_356-R_U68	Adenocarcinoma - stomach
457572_356-R_U68QS1E41WT1	Adenocarcinoma - stomach
457572_356-R_U68QS1E42WT7_RG-F36	Adenocarcinoma - stomach
457572_356-R_U68QS1E43	Adenocarcinoma - stomach
459534_040-R_C4H	Urothelial/bladder cancer, NOS
459534_040-R_C4HU49	Urothelial/bladder cancer, NOS
459534_040-R_C4N	Urothelial/bladder cancer, NOS
459534_040-R_C4NUC4	Urothelial/bladder cancer, NOS
463931_005-R_I38	Adenocarcinoma - pancreas
463931_005-R_I38NH4_RG-W56	Adenocarcinoma - pancreas
463931_005-R_I38NH5W97	Adenocarcinoma - pancreas
463931_005-R_I38NH5W97M672	Adenocarcinoma - pancreas
463931_005-R_I38NH5W98EB1	Adenocarcinoma - pancreas
463931_005-R_I40M470	Adenocarcinoma - pancreas
466636_057-R_IJ4M100KC8	Adenocarcinoma - pancreas
466636_057-R_IJ4M96	Adenocarcinoma - pancreas
466636_057-R_IJ4M96KE2	Adenocarcinoma - pancreas
466636_057-R_IJ4M97	Adenocarcinoma - pancreas
466732_252-T_TB5TU5	Adenocarcinoma - small intest.
466732_252-T_TB5TU6UA7	Adenocarcinoma - small intest.
466732_252-T_TB6	Adenocarcinoma - small intest.
466732_252-T_TB6TP2	Adenocarcinoma - small intest.
466732_252-T_TB6TP4UC0	Adenocarcinoma - small intest.
471365_239-R_FB5	Non-Rhabdo. soft tissue sarcoma
471365_239-R_FB5P14	Non-Rhabdo. soft tissue sarcoma
471365_239-R_FB5P17	Non-Rhabdo. soft tissue sarcoma
471365_239-R_FB5P18PF4	Non-Rhabdo. soft tissue sarcoma
471365_239-R_FB5P20	Non-Rhabdo. soft tissue sarcoma
471365_239-R_FB5P21	Non-Rhabdo. soft tissue sarcoma
479181_293-R_TG3	Adenocarcinoma - colon
479181_293-R_TG3U88VJ1	Adenocarcinoma - colon
479181_293-R_TG3U89	Adenocarcinoma - colon
479181_293-R_TG4	Adenocarcinoma - colon
479181_293-R_TG4U97	Adenocarcinoma - colon
479181_293-R_TG4U98UZ8	Adenocarcinoma - colon
497265_261-R_GP9XU2	Leiomyosarcoma - uterus
497265_261-R_GQ0	Leiomyosarcoma - uterus
497265_261-R_GQ1	Leiomyosarcoma - uterus
497265_261-R_GQ1W35	Leiomyosarcoma - uterus
497265_261-R_GQ2WP8	Leiomyosarcoma - uterus
497265_261-R_GQ3Y23	Leiomyosarcoma - uterus
512744_197-R_T58TV0UZ1	Urothelial/bladder cancer, NOS
512744_197-R_T59	Urothelial/bladder cancer, NOS
512744_197-R_T59TM8	Urothelial/bladder cancer, NOS
512744_197-R_T59TM9UN5	Urothelial/bladder cancer, NOS
512744_197-R_T59TN0UC1VC9	Urothelial/bladder cancer, NOS
512744_197-R_T59TN0UC2	Urothelial/bladder cancer, NOS
515677_202-R_A05M255	Melanoma
515677_202-R_A06M259	Melanoma
515677_202-R_A07	Melanoma
515677_202-R_A07M216	Melanoma
515677_202-R_A08M221	Melanoma
515677_202-R_ORIGINATOR	Melanoma
519858_162-T_T24	Adenocarcinoma - colon
519858_162-T_T24TK6UD6V01	Adenocarcinoma - colon
519858_162-T_T24TK6UD8	Adenocarcinoma - colon
519858_162-T_T24TK7U91V04	Adenocarcinoma - colon
519858_162-T_T24TK8U94V07	Adenocarcinoma - colon
519858_162-T_T24TK8U95	Adenocarcinoma - colon
521389_187-R_PR1	Adenocarcinoma - colon
521389_187-R_PR1K70	Adenocarcinoma - colon
521389_187-R_PR1K72KB9KM6	Adenocarcinoma - colon
521389_187-R_PR3	Adenocarcinoma - colon
558786_286-R_FI8	Urothelial/bladder cancer, NOS
558786_286-R_FI8D05D58	Urothelial/bladder cancer, NOS
558786_286-R_FI8D07	Urothelial/bladder cancer, NOS
558786_286-R_FJ0D01	Urothelial/bladder cancer, NOS
558786_286-R_FJ2D10	Urothelial/bladder cancer, NOS
558786_286-R_FJ2D12D65	Urothelial/bladder cancer, NOS
558786_286-R_ORIGINATOR	Urothelial/bladder cancer, NOS
562742_068-R_H24WF0M892	Lip/oral cavity squam. cell car.
562742_068-R_H24WF0M894X07	Lip/oral cavity squam. cell car.
562742_068-R_H25	Lip/oral cavity squam. cell car.
562742_068-R_H25HE5	Lip/oral cavity squam. cell car.
562742_068-R_H25HE8	Lip/oral cavity squam. cell car.
562742_068-R_H26HF3M876	Lip/oral cavity squam. cell car.
563396_261-R_KN9L92	Melanoma
563396_261-R_KN9L97_RG-M706	Melanoma
563396_261-R_KN9L97_RG-M710	Melanoma
563396_261-R_KP0	Melanoma
563396_261-R_KP1LD4	Melanoma
563396_261-R_KP1LD5	Melanoma
582836_169-R_A37	Pharyngeal squam. cell carcinoma
582836_169-R_A37AA1	Pharyngeal squam. cell carcinoma
582836_169-R_A38AC6	Pharyngeal squam. cell carcinoma
582836_169-R_A38AC8	Pharyngeal squam. cell carcinoma
582836_169-R_A39	Pharyngeal squam. cell carcinoma
582836_169-R_A39AH5	Pharyngeal squam. cell carcinoma
582836_169-R_ORIGINATOR	Pharyngeal squam. cell carcinoma
592915_224-R_A96	Adenocarcinoma - stomach
592915_224-R_A96AZ3IN3	Adenocarcinoma - stomach
592915_224-R_A96AZ4IF6NM3	Adenocarcinoma - stomach
592915_224-R_A96AZ4IF8	Adenocarcinoma - stomach
592915_224-R_A96AZ5	Adenocarcinoma - stomach
592915_224-R_A96AZ5IN5	Adenocarcinoma - stomach
593322_323-R_AT4NU7M391	Urothelial/bladder cancer, NOS
593322_323-R_AT4NU8_RG-ED1	Urothelial/bladder cancer, NOS
593322_323-R_AT4NU8M478	Urothelial/bladder cancer, NOS
593322_323-R_AT5	Urothelial/bladder cancer, NOS
625472_104-R_H67WG0	Adenocarcinoma - colon
625472_104-R_H68	Adenocarcinoma - colon
625472_104-R_H68WG3	Adenocarcinoma - colon
625472_104-R_H69	Adenocarcinoma - colon
625472_104-R_H69HC1	Adenocarcinoma - colon
625472_104-R_H70HC4	Adenocarcinoma - colon
633993_097-R_VI5E39F06	Melanoma
633993_097-R_VI7	Melanoma
633993_097-R_VI7QT0	Melanoma
633993_097-R_VI8	Melanoma
633993_097-R_VI8M979	Melanoma
636974_082-R_GPY	Gastrointestinal stromal tumor
636974_082-R_GPYVJ3	Gastrointestinal stromal tumor
636974_082-R_GPYVK0	Gastrointestinal stromal tumor
636974_082-R_GQC	Gastrointestinal stromal tumor
665939_344-R_ORIGINATOR	Urothelial/bladder cancer, NOS
665939_344-R_YH0XJ4	Urothelial/bladder cancer, NOS
665939_344-R_YH1	Urothelial/bladder cancer, NOS
665939_344-R_YH1W67	Urothelial/bladder cancer, NOS
665939_344-R_YH2X72	Urothelial/bladder cancer, NOS
665939_344-R_YH2X73	Urothelial/bladder cancer, NOS
665939_344-R_YH3XJ7	Urothelial/bladder cancer, NOS
668155_338-R_YE7	H & N squamous cell car., NOS
668155_338-R_YE7X34	H & N squamous cell car., NOS
668155_338-R_YE8XD4	H & N squamous cell car., NOS
668155_338-R_YF0XE0	H & N squamous cell car., NOS
692163_330-T_C56	Leiomyosarcoma - uterus
692163_330-T_C56C88	Leiomyosarcoma - uterus
692163_330-T_C56C88CE5	Leiomyosarcoma - uterus
692163_330-T_C56C91	Leiomyosarcoma - uterus
692163_330-T_C56C96	Leiomyosarcoma - uterus
692163_330-T_C57L	Leiomyosarcoma - uterus
692163_330-T_C57L2	Leiomyosarcoma - uterus
692163_330-T_C57L2CB6	Leiomyosarcoma - uterus
692163_330-T_C57LC98	Leiomyosarcoma - uterus
692585_246-R_AB7	Squamous cell lung carcinoma
692585_246-R_AB7IJ0	Squamous cell lung carcinoma
692585_246-R_AB7IJ0NH9QS9	Squamous cell lung carcinoma
692585_246-R_AB7IJ0NI0	Squamous cell lung carcinoma
692585_246-R_AB7IJ1NK6M780	Squamous cell lung carcinoma
692585_246-R_ORIGINATOR	Squamous cell lung carcinoma
695221_133-T_VV9	Melanoma
695221_133-T_VV9M16	Melanoma
695221_133-T_VV9M18M836	Melanoma
695221_133-T_VV9M19	Melanoma
695221_133-T_VV9M19M98	Melanoma
695669_166-R_WR6	Melanoma
695669_166-R_WR6VC5	Melanoma
695669_166-R_WR6VC6	Melanoma
695669_166-R_WR7	Melanoma
695669_166-R_WR7V96	Melanoma
695669_166-R_WR8VB8	Melanoma
713595_302-R_FL7	Fibrosarcoma - not infantile
713595_302-R_FL7DM1	Fibrosarcoma - not infantile
713595_302-R_FL9	Fibrosarcoma - not infantile
713595_302-R_FL9D77DK1	Fibrosarcoma - not infantile
713595_302-R_FL9D78	Fibrosarcoma - not infantile
713595_302-R_FL9D79DH7	Fibrosarcoma - not infantile
713595_302-R_ORIGINATOR	Fibrosarcoma - not infantile
714841_288-R_KV6	Adenocarcinoma - colon
714841_288-R_KV6MF7NX6M067	Adenocarcinoma - colon
714841_288-R_KV6MF7NX7	Adenocarcinoma - colon
714841_288-R_KV6MG5	Adenocarcinoma - colon
714841_288-R_KV7	Adenocarcinoma - colon
714841_288-R_KV9MH0	Adenocarcinoma - colon
743489_274-T_J11JR7	Renal cell carcinoma, NOS
743489_274-T_J11K93	Renal cell carcinoma, NOS
743489_274-T_J12	Renal cell carcinoma, NOS
743489_274-T_J13JP3	Renal cell carcinoma, NOS
743489_281-T_J33	Renal cell carcinoma, NOS
743489_281-T_J33JX3	Renal cell carcinoma, NOS
743489_281-T_J33JX5KI7	Renal cell carcinoma, NOS
743489_281-T_J33JX8_RG-M208	Renal cell carcinoma, NOS
743489_281-T_J33JY1KN3	Renal cell carcinoma, NOS
746538_026-R_ORIGINATOR	Adenocarcinoma - colon
746538_026-R_YR4	Adenocarcinoma - colon
746538_026-R_YR4W41	Adenocarcinoma - colon
746538_026-R_YR5XK1	Adenocarcinoma - colon
746538_026-R_YR5XK2	Adenocarcinoma - colon
746538_026-R_YR6XW8	Adenocarcinoma - colon
746538_026-R_YR7XR3	Adenocarcinoma - colon
746718_042-R_ORIGINATOR	Transitional cell car. - uroth.
746718_042-R_X20	Transitional cell car. - uroth.
746718_042-R_X21XL0	Transitional cell car. - uroth.
746718_042-R_X22	Transitional cell car. - uroth.
746718_042-R_X23XL1	Transitional cell car. - uroth.
746718_042-R_X24	Transitional cell car. - uroth.
746718_042-R_X24WG7	Transitional cell car. - uroth.
756784_338-R_FU8	Adenocarcinoma - colon
756784_338-R_FU8DY0	Adenocarcinoma - colon
756784_338-R_FU8DY2WR7	Adenocarcinoma - colon
756784_338-R_FU8DY4WU1	Adenocarcinoma - colon
756784_338-R_FV0WF4	Adenocarcinoma - colon
762968_020-R_YP8	Adenocarcinoma - colon
762968_020-R_YP8WE6	Adenocarcinoma - colon
762968_020-R_YP9WU8	Adenocarcinoma - colon
762968_020-R_YQ0	Adenocarcinoma - colon
762968_020-R_YQ0W10	Adenocarcinoma - colon
762968_020-R_YQ1WF8	Adenocarcinoma - colon
765638_272-R_AG1	Squamous cell lung carcinoma
765638_272-R_AG2	Squamous cell lung carcinoma
765638_272-R_AG2I09	Squamous cell lung carcinoma
765638_272-R_AG3AX5	Squamous cell lung carcinoma
765638_272-R_AG4I01IB7	Squamous cell lung carcinoma
773659_155-R_NQ6	Melanoma
773659_155-R_NQ6E39	Melanoma
773659_155-R_NQ8	Melanoma
773659_155-R_NQ8K16	Melanoma
773659_155-R_NQ8K17	Melanoma
773659_155-R_NQ8K19M745	Melanoma
782815_120-R_ORIGINATOR	Adenocarcinoma - colon
782815_120-R_W55	Adenocarcinoma - colon
782815_120-R_W56V91	Adenocarcinoma - colon
782815_120-R_W57	Adenocarcinoma - colon
782815_120-R_W58V09	Adenocarcinoma - colon
782815_120-R_W58V10	Adenocarcinoma - colon
782815_120-R_W59V13	Adenocarcinoma - colon
784116_028-R_H04	Laryngeal squamous cell carcinoma
784116_028-R_H04M898M143	Laryngeal squamous cell carcinoma
784116_028-R_H04M900	Laryngeal squamous cell carcinoma
784116_028-R_H06	Laryngeal squamous cell carcinoma
784116_028-R_H06HF7W51	Laryngeal squamous cell carcinoma
784116_028-R_H06HG0	Laryngeal squamous cell carcinoma
832693_133-R_VW3	Lip/oral cavity squam. cell car.
832693_133-R_VW3M168	Lip/oral cavity squam. cell car.
832693_133-R_VW5	Lip/oral cavity squam. cell car.
832693_133-R_VW5PV2F44M91	Lip/oral cavity squam. cell car.
832693_133-R_VW5PV2F46	Lip/oral cavity squam. cell car.
832693_133-R_VW5PV3	Lip/oral cavity squam. cell car.
833975_119-R_EN1	Adenocarcinoma - pancreas
833975_119-R_EN1L20X95	Adenocarcinoma - pancreas
833975_119-R_EN3	Adenocarcinoma - pancreas
833975_119-R_EN3YN2	Adenocarcinoma - pancreas
845751_090-R_XM7	Lip/oral cavity squam. cell car.
845751_090-R_XM7AY1	Lip/oral cavity squam. cell car.
845751_090-R_XM7AY3V42	Lip/oral cavity squam. cell car.
845751_090-R_XM8	Lip/oral cavity squam. cell car.
845751_090-R_XM8AA5_RG-VH4	Lip/oral cavity squam. cell car.
855422_203-R_A65	Urothelial/bladder cancer, NOS
855422_203-R_A65M128	Urothelial/bladder cancer, NOS
855422_203-R_A65M129M318	Urothelial/bladder cancer, NOS
855422_203-R_A65M129M320	Urothelial/bladder cancer, NOS
855422_203-R_A67	Urothelial/bladder cancer, NOS
855422_203-R_A67K89	Urothelial/bladder cancer, NOS
862259_027-R_IA1	Adenocarcinoma - colon
862259_027-R_IA1M440	Adenocarcinoma - colon
862259_027-R_IA1M440M881X32	Adenocarcinoma - colon
862259_027-R_IA1M440M883	Adenocarcinoma - colon
862259_027-R_IA1M440M884X90	Adenocarcinoma - colon
862259_027-R_IA1M442	Adenocarcinoma - colon
871537_170-R_T31	Pharyngeal squam. cell carcinoma
871537_170-R_T31TN4	Pharyngeal squam. cell carcinoma
871537_170-R_T31TN5UN9	Pharyngeal squam. cell carcinoma
871537_170-R_T32	Pharyngeal squam. cell carcinoma
871537_170-R_T32TQ4_RG-UU5	Pharyngeal squam. cell carcinoma
871537_170-R_T32TQ5UO4	Pharyngeal squam. cell carcinoma
871537_170-R_T32TQ6UO5	Pharyngeal squam. cell carcinoma
885724_159-R_NS2	Adenocarcinoma - pancreas
885724_159-R_NS2M288M891	Adenocarcinoma - pancreas
885724_159-R_NS2M289	Adenocarcinoma - pancreas
885724_159-R_NS2M289_RG-M636	Adenocarcinoma - pancreas
885724_159-R_NS2M290	Adenocarcinoma - pancreas
885724_159-R_NS2M290M948	Adenocarcinoma - pancreas
889142_216-R_T53	Urothelial/bladder cancer, NOS
889142_216-R_T53TC4	Urothelial/bladder cancer, NOS
889142_216-R_T63	Urothelial/bladder cancer, NOS
889142_216-R_T63TC7TS1U23UL4	Urothelial/bladder cancer, NOS
889142_216-R_T64TF0TL0U26	Urothelial/bladder cancer, NOS
889142_216-R_T64TF1	Urothelial/bladder cancer, NOS
891866_317-R_AR2	Melanoma
891866_317-R_AR2E10	Melanoma
891866_317-R_AR2E10M82M831E07	Melanoma
891866_317-R_AR2E10M83	Melanoma
891866_317-R_AR2E10M85	Melanoma
915372_287-R_FJ4	Pharyngeal squam. cell carcinoma
915372_287-R_FJ4P73	Pharyngeal squam. cell carcinoma
915372_287-R_FJ4P75	Pharyngeal squam. cell carcinoma
915372_287-R_FJ6	Pharyngeal squam. cell carcinoma
915372_287-R_FJ6P86PG1M165	Pharyngeal squam. cell carcinoma
915372_287-R_FJ6P86PG5	Pharyngeal squam. cell carcinoma
918122_036-R_LR0	Fibrosarcoma - not infantile
918122_036-R_LR0MX6	Fibrosarcoma - not infantile
918122_036-R_LR0MY1	Fibrosarcoma - not infantile
918122_036-R_LR2	Fibrosarcoma - not infantile
918122_036-R_LR2MY8	Fibrosarcoma - not infantile
918122_036-R_ORIGINATOR	Fibrosarcoma - not infantile
929823_356-R_I02	Lip/oral cavity squam. cell car.
929823_356-R_I02N45NK3	Lip/oral cavity squam. cell car.
929823_356-R_I02N45NK3WA6	Lip/oral cavity squam. cell car.
929823_356-R_I02N45NK4	Lip/oral cavity squam. cell car.
929823_356-R_I03	Lip/oral cavity squam. cell car.
929823_356-R_I03NP1E09	Lip/oral cavity squam. cell car.
932174_294-R_KX3N20	Pharyngeal squam. cell carcinoma
932174_294-R_KX3N24Q81	Pharyngeal squam. cell carcinoma
932174_294-R_KX4	Pharyngeal squam. cell carcinoma
932174_294-R_KX4MN9	Pharyngeal squam. cell carcinoma
944381_210-T_KA8	Adenocarcinoma - colon
944381_210-T_KA8MA7N48Q77	Adenocarcinoma - colon
944381_210-T_KA8MB0	Adenocarcinoma - colon
944381_210-T_KA9	Adenocarcinoma - colon
944381_210-T_KA9F08LQ2	Adenocarcinoma - colon
944381_210-T_KA9FP2	Adenocarcinoma - colon
949433_175-R_W12M288	Pharyngeal squam. cell carcinoma
949433_175-R_W12M289	Pharyngeal squam. cell carcinoma
949433_175-R_W13	Pharyngeal squam. cell carcinoma
949433_175-R_W13M460E87	Pharyngeal squam. cell carcinoma
949433_175-R_W13M463	Pharyngeal squam. cell carcinoma
949433_175-R_W14	Pharyngeal squam. cell carcinoma
958767_090-R_H50	Lip/oral cavity squam. cell car.
958767_090-R_H50WF1HJ3	Lip/oral cavity squam. cell car.
958767_090-R_H50WF1HJ6M187	Lip/oral cavity squam. cell car.
958767_090-R_H50WF2HK9	Lip/oral cavity squam. cell car.
958767_090-R_H50WF2HL0M193	Lip/oral cavity squam. cell car.
958767_090-R_H50WF4HL6	Lip/oral cavity squam. cell car.
959717_210-R_A57AG6AV2I60	Lip/oral cavity squam. cell car.
959717_210-R_A57AG6AV2I62IH4N31NL1	Lip/oral cavity squam. cell car.
959717_210-R_A58AG7AV6I69	Lip/oral cavity squam. cell car.
959717_210-R_A59AG8AV8I72IM6N78NT1	Lip/oral cavity squam. cell car.
961994_133-R_EQ0F53	RCC, clear cell adenocarcinoma
961994_133-R_EQ1	RCC, clear cell adenocarcinoma
961994_133-R_EQ2	RCC, clear cell adenocarcinoma
961994_133-R_EQ2F03FC8	RCC, clear cell adenocarcinoma
961994_133-R_EQ2F03FC9	RCC, clear cell adenocarcinoma
961994_133-R_EQ2F06FB1	RCC, clear cell adenocarcinoma
981375_231-R_ORIGINATOR	Lip/oral cavity squam. cell car.
981375_231-R_T92TV1_RG-M34	Lip/oral cavity squam. cell car.
981375_231-R_T92TV2	Lip/oral cavity squam. cell car.
981375_231-R_T94UD3_R	Lip/oral cavity squam. cell car.
981375_231-R_T95TV6VM3M177	Lip/oral cavity squam. cell car.
994434_217-R_AK0	Ewing sarcoma/Peripheral PNET
994434_217-R_AK0YG0C44	Ewing sarcoma/Peripheral PNET
994434_217-R_AK0YG3	Ewing sarcoma/Peripheral PNET
994434_217-R_AK3	Ewing sarcoma/Peripheral PNET
994434_217-R_AK3YH6C40	Ewing sarcoma/Peripheral PNET
994434_217-R_AK3YH7	Ewing sarcoma/Peripheral PNET
997537_175-T_HN1	Adenocarcinoma - colon
997537_175-T_HN1G62	Adenocarcinoma - colon
997537_175-T_HP1	Adenocarcinoma - colon
997537_175-T_HP1G72	Adenocarcinoma - colon
997726_040-R_ORIGINATOR	Squamous cell lung carcinoma
997726_040-R_X15W14	Squamous cell lung carcinoma
997726_040-R_X16XX3	Squamous cell lung carcinoma
997726_040-R_X17	Squamous cell lung carcinoma
997726_040-R_X18	Squamous cell lung carcinoma
997726_040-R_X18W29	Squamous cell lung carcinoma
997726_040-R_X19XY3	Squamous cell lung carcinoma

## Sheet: Cell line clones (WES)
Sequencing data and mutational catalogs from all samples, other than the stock cell lines (‡), were generated as part of this study. Stock cell line (‡) data was generated previously, as part of the COSMIC Cell Line Projectthe: the sequence data was available in-house and was realigned here for consistency with other samples; the corresponding mutational catalogs were downloaded from COSMIC (v.83…
Cell Line	Cell line classification	In vitro days between two single-cell cloning steps	ID	Sample Name	Reference sequence name	Mean read coverage	% of exome covered by ≥ 30 reads
CW-2	COREAD	127	daughter_A1a	CW-2_26_C11	CW-2_26	144.629	91.74
		127	daughter_A1b	CW-2_26_E8	CW-2_26	148.789	92.56
		127	daughter_B1a	CW-2_9_C9	CW-2_9	127.022	89.55
		127	daughter_B1b	CW-2_9_F7	CW-2_9	144.624	92.56
		NA	parent_A	CW-2_26	‡CW-2	61.0716	58.29
		NA	parent_B	CW-2_9	‡CW-2	65.3171	61.94
		NA	‡ stock	CW-2	‡	148.926	73.27
ESS-1	UCEC	112	daughter_A1a	ESS-1_34.2F13	ESS-1_34	128.883	87.08
		112	daughter_A1b	ESS-1_34.2F20	ESS-1_34	118.628	84.07
		113	daughter_B1a	ESS-1_38_D13	ESS-1_38	192.478	95.18
		113	daughter_B1b	ESS-1_38_F10	ESS-1_38	133.152	89.76
		NA	parent_A	ESS-1_34	‡ESS-1	72.1595	66.01
		NA	parent_B	ESS-1_38	‡ESS-1	72.141	66.33
		NA	‡ stock	ESS-1	‡	147.314	74.92
GR-ST	ALL	113	daughter_A1a	GR-ST_13.1	GR-ST_13	113.99	84.06
		113	daughter_A1b	GR-ST_13.3	GR-ST_13	133.961	89.33
		113	daughter_B1a	GR-ST_21.1	GR-ST_21	123.084	86.94
		113	daughter_B1b	GR-ST_21.2	GR-ST_21	133.917	86.32
		NA	parent_A	GR-ST_13	‡GR-ST	77.7235	68.94
		NA	parent_B	GR-ST_21	‡GR-ST	75.7905	67.16
		NA	‡ stock	GR-ST	‡	194.711	79.59
HEC-1	UCEC	113	daughter_A1a	HEC-1_10.2	HEC-1_10	148.188	91.15
		113	daughter_A1b	HEC-1_10.3	HEC-1_10	142.766	87.32
		113	daughter_B1a	HEC-1_7.2	HEC-1_7	134.02	87.09
		113	daughter_B1b	HEC-1_7.3	HEC-1_7	150.41	88.57
		NA	parent_A	HEC-1_10	‡HEC-1	78.9507	68.08
		NA	parent_B	HEC-1_7	‡HEC-1	69.4665	61.79
		NA	‡ stock	HEC-1	‡	223.413	80.81
HT-115	COREAD	117	daughter_A1a	HT115_2.2	HT115_2	152.846	89.67
		117	daughter_A1b	HT115_2.3	HT115_2	132.405	86.57
		117	daughter_B1a	HT115_8.1	HT115_8	131.156	86.82
		117	daughter_B1b	HT-115_8.2	HT115_8	131.491	87.21
		NA	parent_A	HT115_2	‡HT115	80.117	69.09
		NA	parent_B	HT115_8	‡HT115	78.0987	68.52
		NA	‡ stock	HT-115	‡	278.988	82.84
LS-180	COREAD	120	daughter_A1a	LS-180_1B10.1A3	LS-180_1B10	113.423	82.17
		120	daughter_A1b	LS-180_1B10.1B20	LS-180_1B10	121.928	78.84
		119	daughter_B1b	LS-180_1H7.1F13	LS-180_1H7	139.693	90.29
		NA	parent_A	LS-180_1B10	‡LS-180	192.695	91.03
		NA	parent_B	LS-180_1H7	‡LS-180	165.406	90.3
		NA	‡ stock	LS-180	‡	267	81.56
MFE-319	UCEC	113	daughter_A1a	MFE-319_4.1	MFE-319_4	138.3	90.49
		113	daughter_A1b	MFE-319_4.2	MFE-319_4	147.976	92.03
		113	daughter_B1a	MFE-319_5.1	MFE-319_5	138.926	90.46
		113	daughter_B1b	MFE-319_5.3	MFE-319_5	137.841	90.12
		NA	parent_A	MFE-319_4	‡MFE-319	88.6913	77.8
		NA	parent_B	MFE-319_5	‡MFE-319	98.861	80.31
		NA	‡ stock	MFE-319	‡	268.107	82.69
MHH-PREB-1	LYMP	111	daughter_A1a	MHH-PREB-1_1.1	MHH-PREB-1_1	144.511	91.82
		111	daughter_A1b	MHH-PREB-1_1.3	MHH-PREB-1_1	142.84	90.61
		111	daughter_B1a	MHH-PREB-1_8.2	MHH-PREB-1_8	164.862	93.28
		111	daughter_B1b	MHH-PREB-1_8.3	MHH-PREB-1_8	164.85	93.14
		NA	parent_A	MHH-PREB-1_1	‡MHH-PREB-1	105.124	82.35
		NA	parent_B	MHH-PREB-1_8	‡MHH-PREB-1	100.696	80.6
		NA	‡ stock	MHH-PREB-1	‡	143.733	71.44
MOLT-4	ALL	110	daughter_A1a	MOLT-4_18.2	MOLT-4_18	158.503	92.41
		110	daughter_A1b	MOLT-4_18.3	MOLT-4_18	153.02	91.93
		110	daughter_B1a	MOLT-4_23.2	MOLT-4_23	136.956	89.87
		110	daughter_B1b	MOLT-4_23.3	MOLT-4_23	136.91	90.23
		NA	parent_A	MOLT-4_18	‡MOLT-4	101.997	80.41
		NA	parent_B	MOLT-4_23	‡MOLT-4	95.4012	82.25
		NA	‡ stock	MOLT-4	‡	159.886	74.56
NUGC-3	STAD	123	daughter_A1a	NUGC-3_21.1	NUGC-3_21	147.18	90.62
		123	daughter_A1b	NUGC-3_21.2	NUGC-3_21	120.077	85.66
		123	daughter_B1a	NUGC-3_24.2C12rpt	NUGC-3_24	125.786	83.71
		123	daughter_B1b	NUGC-3_24.2H21rpt	NUGC-3_24	131.672	82.9
		NA	parent_A	NUGC-3_21	‡NUGC-3	99.5313	84.95
		NA	parent_B	NUGC-3_24	‡NUGC-3	88.6117	82.08
		NA	‡ stock	NUGC-3	‡	149.978	68.39
SNU-81	COREAD	117	daughter_A1a	SNU-81_5.1F10	SNU-81_5	111.459	83.38
		117	daughter_A1b	SNU-81_5.1H17	SNU-81_5	131.973	87.77
		NA	parent_A	SNU-81_5	‡SNU-81	105.852	80.68
		NA	parent_B	SNU-81_29	‡SNU-81	129.065	86.72
		NA	‡ stock	SNU-81	‡	183.553	75.98

## Sheet: Cell line clones (WGS and RNA)
Sequencing data from all samples were generated as part of this study. ‡ Coverage obtained following random downsampling of sequencing reads from the original BAM files for experimental consistency between related samples.
Cell Line	Cell line classification	In vitro days between two single-cell cloning steps	ID	Sample Name (WGS)	Sample Name (RNA-seq)	Reference sequence	Mean read coverage (WGS)
A388	SKIN	NA	parent_A	‡ A388_3A13	NA	PD23344b	17.9132
		70	daughter_A1a	A388_3A13.2B5	NA	A388_3A13	17.5242
		70	daughter_A1b	A388_3A13.2I24	NA	A388_3A13	17.6363
		NA	parent_B	‡ A388_3C22	NA	PD23344b	17.9323
		70	daughter_B1a	A388_3C22.4H5	NA	A388_3C22	17.7349
		70	daughter_B1b	A388_3C22.4L4	NA	A388_3C22	14.0214
AGS	STAD	NA	parent_A	AGS_11	NA	PD23344b	36.4002
		111	daughter_A1a	AGS_11.4	NA	AGS_11	34.7559
		111	daughter_A1b	AGS_11.6	NA	AGS_11	37.1866
		NA	parent_B	AGS_3	NA	PD23344b	38.3404
		111	daughter_B1a	AGS_3.5	NA	AGS_3	38.2053
		111	daughter_B1b	AGS_3.6	NA	AGS_3	38.3633
AU565	BRCA	NA	parent_A	AU565_12	NA	PD23344b	36.1693
		132	daughter_A1a	AU565_12.1C19	NA	AU565_12	37.9552
		132	daughter_A1b	AU565_12.1K11	NA	AU565_12	35.9
BC-1	LYMP	NA	parent_A	BC-1_1E20	NA	PD23344b	34.8002
		82	daughter_A1a	BC-1_1E20.2K2	BC-1_1E20.2K2	BC-1_1E20	35.8715
		82	granddaughter_A2a	BC-1_1E20.2K2s1N7	BC-1_1E20.2K2q1N7	BC-1_1E20.2K2	36.0947
		82	granddaughter_A2b	BC-1_1E20.2K2s1O11	BC-1_1E20.2K2q1011	BC-1_1E20.2K2	34.4928
		NA	parent_B	BC-1_3B18	NA	PD23344b	36.2231
		84	daughter_B1a	BC-1_3B18.3N6	BC-1_3B18.3N6	BC-1_3B18	37.3882
		82	granddaughter_B2a	BC-1_3B18.3N6s1B22	BC-1_3B18.3N6q1B22	BC-1_3B18.3N6	32.08
		82	granddaughter_B2b	BC-1_3B18.3N6s1C5	BC-1_3B18.3N6q1C5	BC-1_3B18.3N6	32.8874
		20	granddaughter_A4a	BC-1_1E20.2K2s1N7q1E10wB12	NA	BC-1_1E20.2K2s1N7qE10	43.0382
		20	granddaughter_A4b	BC-1_1E20.2K2s1N7q1E10wC18	NA	BC-1_1E20.2K2s1N7qE10	36.599
		20	granddaughter_A4c	BC-1_1E20.2K2s1N7q1E10wC21	NA	BC-1_1E20.2K2s1N7qE10	36.1526
		20	granddaughter_A4d	BC-1_1E20.2K2s1N7q1E10wF3	NA	BC-1_1E20.2K2s1N7qE10	34.769
		20	granddaughter_A4e	BC-1_1E20.2K2s1N7q1E10wF6	NA	BC-1_1E20.2K2s1N7qE10	31.6663
		20	granddaughter_A4f	BC-1_1E20.2K2s1N7q1E10wI15	NA	BC-1_1E20.2K2s1N7qE10	38.0043
		20	granddaughter_A4g	BC-1_1E20.2K2s1N7q1E10wI4	NA	BC-1_1E20.2K2s1N7qE10	32.188
		20	granddaughter_A4h	BC-1_1E20.2K2s1N7q1E10wK23	NA	BC-1_1E20.2K2s1N7qE10	40.1733
		20	granddaughter_A4i	BC-1_1E20.2K2s1N7q1E10wN11	NA	BC-1_1E20.2K2s1N7qE10	35.9492
		20	granddaughter_A4j	BC-1_1E20.2K2s1N7q1E10wR14	NA	BC-1_1E20.2K2s1N7qE10	36.2899
		65	granddaughter_A3a	BC-1_1E20.2K2s1N7qE10	NA	BC-1_1E20.2K2s1N7	37.3822
		65	granddaughter_A3b	BC-1_1E20.2K2s1N7qM12	NA	BC-1_1E20.2K2s1N7	36.8886
		20	granddaughter_A4k	BC-1_1E20.2K2s1N7qM12w1K6	NA	BC-1_1E20.2K2s1N7qM12	34.7234
		20	granddaughter_A4l	BC-1_1E20.2K2s1N7qM12w2G19	NA	BC-1_1E20.2K2s1N7qM12	38.4185
		20	granddaughter_A4m	BC-1_1E20.2K2s1N7qM12w2J20	NA	BC-1_1E20.2K2s1N7qM12	31.852
		20	granddaughter_A4n	BC-1_1E20.2K2s1N7qM12w2O7	NA	BC-1_1E20.2K2s1N7qM12	27.9983
BE2-M17	NB	NA	parent_A	BE2-M17_13	NA	PD23344b	30.9208
		109	daughter_A1b	BE2-M17_13.2	NA	BE2-M17_13	30.9383
		NA	parent_B	BE2-M17_20	NA	PD23344b	31.2738
		109	daughter_B1b	BE2-M17_20.3	NA	BE2-M17_20	32.9598
BT-474	BRCA	NA	parent_A	BT-474_3K16	NA	PD23344b	33.223
		116	daughter_A1a	BT-474_3K16.1K23	BT-474_3K16.1K23	BT-474_3K16	37.1422
		159	granddaughter_A2a	BT-474_3K16.1K23s1G12	BT-474_3K16.1K23q1G12	BT-474_3K16.1K23	36.4078
		159	granddaughter_A2b	BT-474_3K16.1K23s1I12	BT-474_3K16.1K23q1I12	BT-474_3K16.1K23	33.5262
		116	daughter_A1b	BT-474_3K16.1L10	NA	BT-474_3K16	39.2116
		NA	parent_B	BT-474_3M18	NA	PD23344b	35.3887
		116	daughter_B1b	BT-474_3M18.1D4	BT-474_3M18.1D4	BT-474_3M18	34.4137
		116	daughter_B1a	BT-474_3M18.1H18	BT-474_3KM18.1H18	BT-474_3M18	31.4304
		161	granddaughter_B2a	BT-474_3M18.1H18s2C5	BT-474_3M18.1H18q2C5	BT-474_3M18.1H18	32.7973
		161	granddaughter_B2b	BT-474_3M18.1H18s2D12	BT-474_3M18.1H18q2D12	BT-474_3M18.1H18	34.5854
CAL-27	HNSC	NA	parent_A	‡ CAL-27_E16	NA	PD23344b	17.9324
		26	granddaughter_A4a	‡ CAL-27_E16.A16sB9qJ8wP15	NA	CAL-27_E16.A20sH12qE11	17.9343
		28	granddaughter_A5a	CAL-27_E16.A16sB9qJ8wP15rM5	NA	CAL-27_E16.A16sB9qJ8wP15	18.4503
		58	granddaughter_A6a	CAL-27_E16.A16sB9qJ8wP15rM5tB3	NA	CAL-27_E16.A16sB9qJ8wP15rM5	17.8443
		25	daughter_A1a	‡ CAL-27_E16.A20	NA	CAL-27_E16	17.9258
		29	granddaughter_A2a	‡ CAL-27_E16.A20sH12	NA	CAL-27_E16.A20	17.9345
		23	granddaughter_A3a	‡ CAL-27_E16.A20sH12qE11	NA	CAL-27_E16.A20sH12	17.9343
		NA	parent_B	‡ CAL-27_E23	NA	PD23344b	17.9343
		25	daughter_B1a	‡ CAL-27_E23.A16	NA	CAL-27_E23	17.9334
		29	granddaughter_B2a	‡ CAL-27_E23.A16sB9	NA	CAL-27_E23.A16	17.926
		23	granddaughter_B3a	‡ CAL-27_E23.A16sB9qJ8	NA	CAL-27_E23.A16sB9	17.9278
		26	granddaughter_B4a	‡ CAL-27_E23.A20sH12qE11wC2	NA	CAL-27_E23.A16sB9qJ8	17.9278
		25	granddaughter_B5a	CAL-27_E23.A20sH12qE11wC2rI4	NA	CAL-27_E23.A20sH12qE11wC2	17.1367
		58	granddaughter_B6a	CAL-27_E23.A20sH12qE11wC2rI4tN4	NA	CAL-27_E23.A20sH12qE11wC2rI4	15.2977
HCC38	BRCA	NA	parent_A	HCC38_1M8	NA	PD23344b	31.8919
		122	daughter_A1a	HCC38_1M8.3I10	NA	HCC38_1M8	30.629
		NA	parent_B	HCC38_2G21	NA	PD23344b	33.3227
		151	daughter_B1a	HCC38_2G21.1I23	NA	HCC38_2G21	33.0254
HT-115	COREAD	NA	parent_A	HT-115_8.1	NA	PD23344b	38.7097
		45	daughter_A1a	HT-115_8.1s1	NA	HT-115_8.1	37.5665
		45	daughter_A1b	HT-115_8.1s2	NA	HT-115_8.1	37.9582
		45	daughter_A1c	HT-115_8.1s3	NA	HT-115_8.1	36.5745
		45	daughter_A1d	HT-115_8.1s4	NA	HT-115_8.1	37.568
		45	daughter_A1e	HT-115_8.1s5	NA	HT-115_8.1	38.4444
JSC-1	LYMP	NA	parent_A	JSC-1_13	NA	PD23344b	27.9222
		76	daughter_A1a	JSC-1_13.3repeat	JSC-1_13.3RPT	JSC-1_13	33.6451
		65	granddaughter_A2a	JSC-1_13.3repeats1A16	JSC-1_13.3RPTq1A16	JSC-1_13	34.3781
		65	granddaughter_A2b	JSC-1_13.3repeats1I3	NA	JSC-1_13	32.4498
		NA	parent_B	JSC-1_30	NA	PD23344b	35.6322
		76	daughter_B1a	JSC-1_30.6rpt2	JSC-1_30.6RPT2	JSC-1_30	31.1246
		65	granddaughter_B2a	JSC-1_30.6rpt2s1B16	JSC-1_30.6RPT2q1B16	JSC-1_30	32.8075
		65	granddaughter_B2b	JSC-1_30.6rpt2s1D16	JSC-1_30.6RPT2q1D16	JSC-1_30	35.3534
LS-180	COREAD	NA	parent_A	LS-180_1B10.1A3	NA	PD23344b	37.5363
		44	daughter_A1a	LS-180_1B10.1A3s1	NA	LS-180_1B10.1A3	37.2649
		44	daughter_A1b	LS-180_1B10.1A3s2	NA	LS-180_1B10.1A3	35.1701
		44	daughter_A1c	LS-180_1B10.1A3s3	NA	LS-180_1B10.1A3	37.3253
		44	daughter_A1d	LS-180_1B10.1A3s4	NA	LS-180_1B10.1A3	35.946
		44	daughter_A1e	LS-180_1B10.1A3s5	NA	LS-180_1B10.1A3	35.6726
MDA-MB-436	BRCA	NA	parent_A	MDA-MB-436_1rpt	NA	PD23344b	28.657
		104	daughter_A1a	MDA-MB-436_1rpt.1C3	NA	MDA-MB-436_1rpt	31.6929
		NA	parent_B	MDA-MB-436_2rpt	NA	PD23344b	31.2834
		104	daughter_B1a	MDA-MB-436_2rpt.1I9	NA	MDA-MB-436_2rpt	32.7769
MDA-MB-453	BRCA	NA	parent_A	MDA-MB-453_2A11	NA	PD23344b	36.7627
		114	daughter_A1a	MDA-MB-453_2A11.1A10	MDA-MB-453_2A11.1A10	MDA-MB-453_2A11	36.2975
		95	granddaughter_A2a	MDA-MB-453_2A11.1A10s1G9	MDA-MB-453_2A11.1A10q1G9	MDA-MB-453_2A11.1A10	34.4365
		95	granddaughter_A2b	MDA-MB-453_2A11.1A10s3H11	MDA-MB-453_2A11.1A10q3H11	MDA-MB-453_2A11.1A10	38.0874
		114	daughter_A1b	MDA-MB-453_2A11.1B6	MDA-MB-453_2A11.1B6	MDA-MB-453_2A11	36.2147
		NA	parent_B	MDA-MB-453_2A2	NA	PD23344b	26.9911
		114	daughter_B1a	MDA-MB-453_2A2.1C10	MDA-MB-453_2A2.1C10	MDA-MB-453_2A2	33.194
		95	granddaughter_B2a	MDA-MB-453_2A2.1C10s1B8	MDA-MB-453_2A2.1C10q1B8	MDA-MB-453_2A2.1C10	33.417
		95	granddaughter_B2b	MDA-MB-453_2A2.1C10s1F9	MDA-MB-453_2A2.1C10q1F9	MDA-MB-453_2A2.1C10	31.0374
		114	daughter_B1b	MDA-MB-453_2A2.1D20	MDA-MB-453_2A2.1D20	MDA-MB-453_2A2	32.6406
Mewo	SKCM	NA	parent_A	MEWO_28	NA	PD23344b	33.5295
		126	daughter_A1a	MEWO_28_D11	NA	MEWO_28	34.3264
		NA	parent_B	MEWO_44	NA	PD23344b	34.3632
		126	daughter_B1a	MEWO_44.1E7	NA	MEWO_44	32.9047
NB13	NB	NA	parent_A	NB13_5	NA	PD23344b	33.9128
		108	daughter_A1b	NB13_5.3	NA	NB13_5	30.2503
		NA	parent_B	NB13_6	NA	PD23344b	33.0752
		108	daughter_B1b	NB13_6.3	NA	NB13_6	33.1675
NCI-H650	LUAD	NA	parent_A	NCI-H650_21	NA	PD23344b	32.819
		117	daughter_A1a	NCI-H650_21.1E7rpt	NA	NCI-H650_21	35.2134
		NA	parent_B	NCI-H650_57	NA	PD23344b	32.7275
		117	daughter_B1a	NCI-H650_57.1G16rpt	NA	NCI-H650_57	37.5062
OVCAR-8	OV	NA	parent_A	OVCAR-8_13	NA	PD23344b	31.9394
		103	daughter_A1a	OVCAR-8_13.1	NA	OVCAR-8_13	30.6549
		NA	parent_B	OVCAR-8_22	NA	PD23344b	29.9443
		103	daughter_B1b	OVCAR-8_22.2	NA	OVCAR-8_22	30.6821
SiHa	CESC	NA	parent_A	SiHa_1J3	NA	PD23344b	17.4457
		56	daughter_A1a	SiHa_1J3.E3	NA	SiHa_1J3	17.8939
		56	daughter_A1b	SiHa_1J3.M8	NA	SiHa_1J3	17.8254
		NA	parent_B	SiHa_1J6	NA	PD23344b	17.1403
		56	daughter_B1a	SiHa_1J6.G5	NA	SiHa_1J6	19.3197
		56	daughter_B1b	SiHa_1J6.M15	NA	SiHa_1J6	17.4622
SW756	CESC	NA	parent_C	SW756_1	NA	PD23344b	36.4169
		106	daughter_C1a	SW756_1.1B7	NA	SW756_1	33.5894
		105	daughter_C1b	SW756_2.1K2	NA	SW756_1	35.7872
		NA	parent_A	SW756_3	NA	PD23344b	32.196
		107	daughter_A1a	SW756_3.1	NA	SW756_3	28.1004
		107	daughter_A1b	SW756_3.2	NA	SW756_3	29.2659
		NA	parent_B	SW756_5	NA	PD23344b	32.8272
		107	daughter_B1a	SW756_5.1	NA	SW756_5	33.1661
		107	daughter_B1b	SW756_5.2	NA	SW756_5	32.6399

## Sheet: Single cells and stocks (WGS)
Sequencing data from all samples were generated as part of this study.
Cell Line	Cell line classification	ID	Sample Name	Reference sequence	Mean read coverage
A388	SKIN	stock	A388	PD23344b	36.0795
		single cell	A388_sc3	A388	39.5569
		single cell	A388_sc4	A388	36.6739
BFTC-909	BONE	stock	BFTC-909	PD23344b	35.892
		single cell	BFTC-909_sc1	BFTC-909	45.486
		single cell	BFTC-909_sc4	BFTC-909	29.3809
BT-483	BRCA	stock	BT-483	PD23344b	34.7709
		single cell	BT-483_sc1	BT-483	46.3922
		single cell	BT-483_sc4	BT-483	33.4989
CAL-148	BRCA	stock	CAL-148	PD23344b	34.3522
		single cell	CAL-148_sc3	CAL-148	40.5047
		single cell	CAL-148_sc6	CAL-148	40.6496
CAL-27	HNSC	stock	CAL-27	PD23344b	34.6773
		single cell	CAL-27_sc3	CAL-27	30.2155
		single cell	CAL-27_sc4	CAL-27	38.9282
DJM-1	SKIN	stock	DJM-1	PD23344b	35.8491
		single cell	DJM-1_sc2	DJM-1	36.0091
		single cell	DJM-1_sc5	DJM-1	39.1544
EJM	MM	stock	EJM	PD23344b	33.7765
		single cell	EJM_sc2	EJM	40.167
		single cell	EJM_sc3	EJM	41.4636
ESS-1	UCEC	stock	ESS-1	PD23344b	34.0701
		single cell	ESS-1_34_sc2	ESS-1	46.9606
		single cell	ESS-1_34_sc3	ESS-1	38.1341
G-292-clone-A141B1	BONE	stock	G-292-clone-A141B1	PD23344b	32.8907
		single cell	G-292-clone-A141B1_sc3	G-292-clone-A141B1	35.5563
		single cell	G-292-clone-A141B1_sc6	G-292-clone-A141B1	34.5153
HCC-78	LUAD	stock	HCC-78	PD23344b	35.0927
		single cell	HCC-78_sc2	HCC-78	42.0325
		single cell	HCC-78_sc4	HCC-78	37.5947
HCE-4	ESCA	stock	HCE-4	PD23344b	33.5866
		single cell	HCE-4_sc1	HCE-4	49.7714
		single cell	HCE-4_sc4	HCE-4	41.7524
HSC-4	HNSC	stock	HSC-4	PD23344b	32.8756
		single cell	HSC-4_sc1	HSC-4	40.6081
		single cell	HSC-4_sc2	HSC-4	40.3423
HT-1197	BLCA	stock	HT-1197	PD23344b	30.445
		single cell	HT-1197_sc1	HT-1197	38.9964
		single cell	HT-1197_sc5	HT-1197	41.2058
HT-1376	BLCA	stock	HT-1376	PD23344b	28.0144
		single cell	HT-1376_sc1	HT-1376	39.2056
		single cell	HT-1376_sc2	HT-1376	46.2981
JSC-1	LYMP	stock	JSC-1	PD23344b	29.4869
		single cell	JSC-1_sc6	JSC-1	34.2028
		single cell	JSC-1_sc8	JSC-1	35.1576
NCI-H2087	LUAD	stock	NCI-H2087	PD23344b	32.7724
		single cell	NCI-H2087_sc3	NCI-H2087	39.7357
		single cell	NCI-H2087_sc4	NCI-H2087	40.5953
OMC-1	CESC	stock	OMC-1	PD23344b	33.3497
		single cell	OMC-1_sc1	OMC-1	39.4416
		single cell	OMC-1_sc5	OMC-1	45.6267
SiHa	CESC	stock	SiHa	PD23344b	34.3733
		single cell	SiHa_sc1	SiHa	43.5458
		single cell	SiHa_sc2	SiHa	40.6611
