# Supplementary material for: Characterizing Mutational Signatures in Human Cancer Cell Lines Reveals Episodic APOBEC Mutagenesis
Source: Cell. 2019 Mar 7;176(6):1282–1294.e20. doi: 10.1016/j.cell.2019.02.012 (PMC6424819; doi:10.1016/j.cell.2019.02.012)
Supplement: Table S4: Possibly Deleterious Aberrations in DNA Replication and Repair Mechanisms Associated with Mutational Signatures in Examined Cell Lines, Related to Figures 3 and 4 [file mmc4.xlsx]

## Sheet: Coding mutations
Coding mutations and methylation datasets downloaded from Iorio et al., 2016 and COSMIC Cell Line Project v. 83
Examined signatures and associated etiologies	Cell Line	Genomic coordinate (GRCh37)	Gene	cDNA	AA	Classification	Zygosity
SBS3 (BRCA1 mutations)	MDA-MB-436	17:41209068-41209068	BRCA1	c.5277+1G>A	p.?	Unknown	homozygous
SBS10a-b (POLE mutations)	SNU-81	12:133253184-133253184	POLE	c.857C>G	p.P286R	Substitution - Missense	heterozygous
	ESS-1	12:133226007-133226007	POLE	c.3890C>T	p.S1297L	Substitution - Missense	heterozygous
	ESS-1	12:133249857-133249857	POLE	c.1366G>C	p.A456P	Substitution - Missense	heterozygous
SBS6, SBS14, SBS21, SBS26 (Mismatch repair deficiency) SBS15 (concurrent POLE mutation and mismatch repair deficiency) SBS20 (concurrent POLD1 mutation and mismatch repair deficiency)	HT-115	12:133226355-133226355	POLE	c.3703C>A	p.L1235I	Substitution - Missense	heterozygous
	HT-115	19:50916781-50916781	POLD1	c.2250+3C>T	p.?	Unknown	heterozygous
	HT-115	7:6045579-6045579	PMS2	c.107G>A	p.S36N	Substitution - Missense	heterozygous
	HT-115	2:48033753-48033753	MSH6	c.3964G>T	p.E1322*	Substitution - Nonsense	heterozygous
	HT-115	2:48027854-48027854	MSH6	c.2732G>A	p.R911Q	Substitution - Missense	heterozygous
	HT-115	5:79970894-79970894	MSH3	c.1120A>C	p.N374H	Substitution - Missense	heterozygous
	CW-2	12:133249419-133249419	POLE	c.1480C>T	p.R494W	Substitution - Missense	heterozygous
	CW-2	19:50917071-50917071	POLD1	c.2323G>A	p.G775R	Substitution - Missense	heterozygous
	CW-2	19:50912778-50912778	POLD1	c.2009C>T	p.A670V	Substitution - Missense	heterozygous
	CW-2	19:50910345-50910345	POLD1	c.1600G>T	p.E534*	Substitution - Nonsense	heterozygous
	CW-2	2:190719800-190719800	PMS1	c.1802C>T	p.A601V	Substitution - Missense	heterozygous
	CW-2	2:190718967-190718967	PMS1	c.969A>T	p.E323D	Substitution - Missense	heterozygous
	CW-2	5:80171639-80171639	MSH3	c.3345G>T	p.E1115D	Substitution - Missense	heterozygous
	CW-2	2:48028285-48028285	MSH6	c.3163G>A	p.A1055T	Substitution - Missense	heterozygous
	CW-2	2:48030647-48030648	MSH6	c.3261_3262insCC	p.F1088fs*3	Insertion - Frameshift	heterozygous
	CW-2	2:48025895-48025895	MSH6	c.773T>C	p.I258T	Substitution - Missense	heterozygous
	CW-2	14:75515063-75515064	MLH3	c.1295_1296insA	p.N434fs*4	Insertion - Frameshift	heterozygous
	CW-2	3:37050305-37050305	MLH1	c.454G>A	p.V152M	Substitution - Missense	heterozygous
	GR-ST	19:50905543-50905543	POLD1	c.671G>A	p.R224H	Substitution - Missense	heterozygous
	GR-ST	7:6027157-6027157	PMS2	c.1239delA	p.D414fs*34	Deletion - Frameshift	heterozygous
	GR-ST	2:47698129-47698129	MSH2	c.1687T>C	p.Y563H	Substitution - Missense	heterozygous
	GR-ST	14:75514799-75514799	MLH3	c.1560G>T	p.E520D	Substitution - Missense	heterozygous
	GR-ST	3:37056036-37056036	MLH1	c.790+1G>A	p.?	Unknown	homozygous
	HEC-1	19:50905537-50905537	POLD1	c.665C>T	p.P222L	Substitution - Missense	heterozygous
	HEC-1	2:48033791-48033791	MSH6	c.4001+1G>T	p.?	Unknown	heterozygous
	LS-180	2:47641560-47641573	MSH2	c.942+3_942+16delAAAAAAAAAAAAAA	p.?	Unknown	heterozygous
	LS-180	3:37045935-37045935	MLH1	c.350C>T	p.T117M	Substitution - Missense	homozygous
	MFE-319	7:6027001-6027001	PMS2	c.1395delA	p.G466fs*3	Deletion - Frameshift	heterozygous
	MFE-319	2:48026852-48026852	MSH6	c.1730G>A	p.R577H	Substitution - Missense	heterozygous
	MFE-319	2:47702392-47702392	MSH2	c.1988T>C	p.M663T	Substitution - Missense	heterozygous
	MFE-319	14:75489601-75489601	MLH3	c.4012-6C>T	p.?	Unknown	heterozygous
	MHH-PREB-1	12:133257774-133257774	POLE	c.154C>T	p.R52W	Substitution - Missense	heterozygous
	MHH-PREB-1	12:133209321-133209321	POLE	c.6065G>A	p.S2022N	Substitution - Missense	heterozygous
	MHH-PREB-1	2:47641560-47641574	MSH2	c.942+3_942+17delAAAAAAAAAAAAAAA	p.?	Unknown	heterozygous
	MHH-PREB-1	2:47693947-47693947	MSH2	c.1661G>A	p.S554N	Substitution - Missense	homozygous
	MOLT-4	12:133249835-133249835	POLE	c.1388C>T	p.A463V	Substitution - Missense	heterozygous
	MOLT-4	12:133220143-133220143	POLE	c.4294C>T	p.P1432S	Substitution - Missense	heterozygous
	MOLT-4	12:133248860-133248860	POLE	c.1735C>T	p.R579C	Substitution - Missense	heterozygous
	MOLT-4	12:133241895-133241895	POLE	c.2461C>T	p.R821C	Substitution - Missense	heterozygous
	MOLT-4	19:50905046-50905046	POLD1	c.328C>T	p.P110S	Substitution - Missense	heterozygous
	MOLT-4	7:6022454-6022454	PMS2	c.2174+1G>A	p.?	Unknown	homozygous
	MOLT-4	7:6026682-6026682	PMS2	c.1714G>A	p.A572T	Substitution - Missense	heterozygous
	MOLT-4	2:190732643-190732643	PMS1	c.2461A>G	p.K821E	Substitution - Missense	heterozygous
	MOLT-4	2:48025968-48025968	MSH6	c.846delG	p.D284fs*7	Deletion - Frameshift	heterozygous
	MOLT-4	2:48030647-48030648	MSH6	c.3261_3262insC	p.F1088fs*5	Insertion - Frameshift	heterozygous
	NUGC-3	12:133225621-133225621	POLE	c.4043G>A	p.W1348*	Substitution - Nonsense	heterozygous
	NUGC-3	12:133240977-133240977	POLE	c.2540G>A	p.R847Q	Substitution - Missense	heterozygous

## Sheet: Promoter methylations
Coding mutations and methylation datasets downloaded from Iorio et al., 2016 and COSMIC Cell Line Project v. 83
Examined signatures and associated etiologies	Cell Line	Gene	Genomic coordinate of methylated CpG island (GRCh37)
SBS3 (BRCA1 mutations)	OVCAR-8	BRCA1	chr 17: 41278134-41278460
SBS3 (BRCA1 mutations)	HCC38	BRCA1	chr 17: 41278134-41278460
SBS2 and SBS13 (APOBEC activity )	BC-1	UNG	chr 12: 109535264-109536431
SBS6 (Mismatch repair deficiency) SBS20 (concurrent POLD1 mutation and mismatch repair deficiency)	NUGC-3	MLH1	chr3: 37034228-37035356
