# Supplementary material for: Characterizing Mutational Signatures in Human Cancer Cell Lines Reveals Episodic APOBEC Mutagenesis
Source: Cell. 2019 Mar 7;176(6):1282–1294.e20. doi: 10.1016/j.cell.2019.02.012 (PMC6424819; doi:10.1016/j.cell.2019.02.012)
Supplement: Table S5: Relationships between Mutational Signatures and L1 Retrotransposon Insertions, Related to Figures 4–5 — These were examined on available whole-genome sequenced datasets, including 100 cell line daughter/granddaughter clones and 2,353 PCAWG primary cancers. Analysis was performed on complete datasets as listed in Table S2, although only those cell line samples where newly acquired retrotransposon events were detected are displayed. [file mmc5.xlsx]

## Sheet: L1_coordinates_cell_lines 
Sample Name	ID	Chromosome	Start (GRCh37)	Stop (GRCh37)	Class
A388_3A13.2I24	daughter_A1b	8	83170260	83170240	L1
AGS_11.4	daughter_A1a	2	35558548	35558558	L1
BC-1_1E20.2K2s1N7	granddaughter_A2a	2	164892803	164892773	L1
BC-1_1E20.2K2s1N7	granddaughter_A2a	4	38877444	38877464	L1
BC-1_1E20.2K2s1N7	granddaughter_A2a	10	64280005	64280085	L1
BC-1_1E20.2K2s1N7	granddaughter_A2a	14	85908141	85908124	L1
BC-1_1E20.2K2s1N7q1E10wC18	granddaughter_A4b	2	79855766	79855741	L1
BC-1_1E20.2K2s1N7q1E10wC18	granddaughter_A4b	5	67769239	67769243	L1
BC-1_1E20.2K2s1N7q1E10wC18	granddaughter_A4b	8	109862446	109862459	L1
BC-1_1E20.2K2s1N7q1E10wC21	granddaughter_A4c	2	179797552	179797521	L1
BC-1_1E20.2K2s1N7q1E10wF6	granddaughter_A4e	3	12468716	12468708	L1
BC-1_1E20.2K2s1N7q1E10wI15	granddaughter_A4f	2	199213705	199213694	L1
BC-1_1E20.2K2s1N7q1E10wI4	granddaughter_A4g	7	12012650	12012687	L1
BC-1_1E20.2K2s1N7q1E10wN11	granddaughter_A4i	6	62749289	62749284	L1
BC-1_1E20.2K2s1N7q1E10wN11	granddaughter_A4i	6	143543972	143543906	L1
BC-1_1E20.2K2s1N7q1E10wR14	granddaughter_A4j	2	145307748	145307699	L1
BC-1_1E20.2K2s1N7q1E10wR14	granddaughter_A4j	12	62644071	62644112	L1
BC-1_1E20.2K2s1N7qE10	granddaughter_A3a	5	83036575	83036521	L1
BC-1_1E20.2K2s1N7qE10	granddaughter_A3a	8	132544853	132544828	L1
BC-1_1E20.2K2s1N7qE10	granddaughter_A3a	17	32139054	32139098	L1
BC-1_1E20.2K2s1N7qM12	granddaughter_A3b	1	112504836	112504814	L1
BC-1_1E20.2K2s1N7qM12	granddaughter_A3b	7	76959225	76959240	L1
BC-1_1E20.2K2s1N7qM12	granddaughter_A3b	10	9503680	9503640	L1
BC-1_1E20.2K2s1N7qM12	granddaughter_A3b	11	71735822	71735786	L1
BC-1_1E20.2K2s1N7qM12	granddaughter_A3b	14	97216691	97216712	L1
BC-1_1E20.2K2s1N7qM12w1K6	granddaughter_A4k	16	75926690	75926655	L1
BC-1_1E20.2K2s1N7qM12w2G19	granddaughter_A4l	1	209759695	209759669	L1
BC-1_1E20.2K2s1N7qM12w2G19	granddaughter_A4l	13	71456055	71456081	L1
BC-1_1E20.2K2s1N7qM12w2O7	granddaughter_A4n	3	43245557	43245544	L1
BC-1_1E20.2K2s1O11	granddaughter_A2b	10	54932275	54932259	L1
BC-1_1E20.2K2s1O11	granddaughter_A2b	11	38837242	38837200	L1
BC-1_3B18.3N6	daughter_B1a	1	243034803	243034788	L1
BC-1_3B18.3N6	daughter_B1a	9	78724752	78724845	L1
BC-1_3B18.3N6	daughter_B1a	X	18231099	18231064	L1
BC-1_3B18.3N6s1B22	granddaughter_B2a	4	150884928	150884926	L1
BC-1_3B18.3N6s1B22	granddaughter_B2a	4	166597672	166597682	L1
BC-1_3B18.3N6s1B22	granddaughter_B2a	8	132233346	132233306	L1
BC-1_3B18.3N6s1B22	granddaughter_B2a	9	113129651	113129608	L1
BC-1_3B18.3N6s1B22	granddaughter_B2a	11	96761008	96761014	L1
BC-1_3B18.3N6s1B22	granddaughter_B2a	18	1035590	1035559	L1
BC-1_3B18.3N6s1C5	granddaughter_B2b	4	23579963	23579922	L1
BC-1_3B18.3N6s1C5	granddaughter_B2b	5	61412041	61412024	L1
BC-1_3B18.3N6s1C5	granddaughter_B2b	6	105052204	105052169	L1
BC-1_3B18.3N6s1C5	granddaughter_B2b	8	37539731	37539695	L1
BC-1_3B18.3N6s1C5	granddaughter_B2b	11	6071500	6071458	L1
BC-1_3B18.3N6s1C5	granddaughter_B2b	12	66860397	66860395	L1
BC-1_3B18.3N6s1C5	granddaughter_B2b	14	29037189	29037144	L1
BT-474_3K16.1K23s1I12	granddaughter_A2b	20	53051584	53051682	L1
HCC38_2G21.1I23	daughter_B1a	1	119469927	119469966	L1
HCC38_2G21.1I23	daughter_B1a	4	80789354	80789347	L1
HCC38_2G21.1I23	daughter_B1a	14	47828106	47828186	L1
HCC38_2G21.1I23	daughter_B1a	X	81159731	81159734	L1
HT-115_8.1s4	daughter_A1d	7	70302411	70302418	L1
MEWO_44.1E7	daughter_B1a	3	174222299	174222363	L1
NCI-H650_21.1E7rpt	daughter_A1a	9	1927841	1927880	L1
NCI-H650_57.1G16rpt	daughter_A1a	13	54624861	54624862	L1
NCI-H650_57.1G16rpt	daughter_A1a	16	50970585	50970678	L1
A388_3A13.2I24
AGS_11.4
BC-1_1E20.2K2s1N7
BC-1_1E20.2K2s1O11
BC-1_3B18.3N6
BC-1_3B18.3N6s1B22
BC-1_3B18.3N6s1C5
BT-474_3K16.1K23s1I12
BT-474_3M18.1H18s2C5
HCC38_2G21.1I23
MDA-MB-453_2A11.1A10s1G9
MDA-MB-453_2A11.1A10s3H11
MEWO_44.1E7
NCI-H650_21.1E7rpt
NCI-H650_57.1G16rpt

## Sheet: L1_counts_cell_lines
Sample	ID	L1 Count
A388_3A13.2B5	daughter_A1a	0
A388_3A13.2I24	daughter_A1b	1
A388_3C22.4H5	daughter_B1a	0
A388_3C22.4L4	daughter_B1b	0
AGS_11.4	daughter_A1a	1
AGS_11.6	daughter_A1b	0
AGS_3.5	daughter_B1a	0
AGS_3.6	daughter_B1b	0
AU565_12.1C19	daughter_A1a	0
AU565_12.1K11	daughter_A1b	0
BC-1_1E20.2K2	daughter_A1a	0
BC-1_1E20.2K2s1N7	granddaughter_A2a	4
BC-1_1E20.2K2s1N7q1E10wB12	granddaughter_A4a	0
BC-1_1E20.2K2s1N7q1E10wC18	granddaughter_A4b	3
BC-1_1E20.2K2s1N7q1E10wC21	granddaughter_A4c	1
BC-1_1E20.2K2s1N7q1E10wF3	granddaughter_A4d	0
BC-1_1E20.2K2s1N7q1E10wF6	granddaughter_A4e	1
BC-1_1E20.2K2s1N7q1E10wI15	granddaughter_A4f	1
BC-1_1E20.2K2s1N7q1E10wI4	granddaughter_A4g	1
BC-1_1E20.2K2s1N7q1E10wK23	granddaughter_A4h	0
BC-1_1E20.2K2s1N7q1E10wN11	granddaughter_A4i	2
BC-1_1E20.2K2s1N7q1E10wR14	granddaughter_A4j	2
BC-1_1E20.2K2s1N7qE10	granddaughter_A3a	3
BC-1_1E20.2K2s1N7qM12	granddaughter_A3b	5
BC-1_1E20.2K2s1N7qM12w1K6	granddaughter_A4k	1
BC-1_1E20.2K2s1N7qM12w2G19	granddaughter_A4l	2
BC-1_1E20.2K2s1N7qM12w2J20	granddaughter_A4m	0
BC-1_1E20.2K2s1N7qM12w2O7	granddaughter_A4n	1
BC-1_1E20.2K2s1O11	granddaughter_A2b	2
BC-1_3B18.3N6	daughter_B1a	3
BC-1_3B18.3N6s1B22	granddaughter_B2a	6
BC-1_3B18.3N6s1C5	granddaughter_B2b	7
BE2-M17_13.2	daughter_A1b	0
BE2-M17_20.3	daughter_B1b	0
BT-474_3K16.1K23	daughter_A1a	0
BT-474_3K16.1K23s1G12	granddaughter_A2a	0
BT-474_3K16.1K23s1I12	granddaughter_A2b	1
BT-474_3K16.1L10	daughter_A1b	0
BT-474_3M18.1D4	daughter_B1b	0
BT-474_3M18.1H18	daughter_B1a	0
BT-474_3M18.1H18s2C5	granddaughter_B2a	0
BT-474_3M18.1H18s2D12	granddaughter_B2b	0
CAL-27_E16.A16sB9qJ8wP15	granddaughter_A4a	0
CAL-27_E16.A16sB9qJ8wP15rM5	granddaughter_A5a	0
CAL-27_E16.A16sB9qJ8wP15rM5tB3	granddaughter_A6a	0
CAL-27_E16.A20	daughter_A1a	0
CAL-27_E16.A20sH12	granddaughter_A2a	0
CAL-27_E16.A20sH12qE11	granddaughter_A3a	0
CAL-27_E23.A16	daughter_B1a	0
CAL-27_E23.A16sB9	granddaughter_B2a	0
CAL-27_E23.A16sB9qJ8	granddaughter_B3a	0
CAL-27_E23.A20sH12qE11wC2	granddaughter_B4a	0
CAL-27_E23.A20sH12qE11wC2rI4	granddaughter_B5a	0
CAL-27_E23.A20sH12qE11wC2rI4tN4	granddaughter_B6a	0
HCC38_1M8.3I10	daughter_A1a	0
HCC38_2G21.1I23	daughter_B1a	4
HT-115_8.1s1	daughter_A1a	0
HT-115_8.1s2	daughter_A1b	0
HT-115_8.1s3	daughter_A1c	0
HT-115_8.1s4	daughter_A1d	1
HT-115_8.1s5	daughter_A1e	0
JSC-1_13.3repeat	daughter_A1a	0
JSC-1_13.3repeats1A16	granddaughter_A2a	0
JSC-1_13.3repeats1I3	granddaughter_A2b	0
JSC-1_30.6rpt2	daughter_B1a	0
JSC-1_30.6rpt2s1B16	granddaughter_B2a	0
JSC-1_30.6rpt2s1D16	granddaughter_B2b	0
LS-180_1B10.1A3s1	daughter_A1a	0
LS-180_1B10.1A3s2	daughter_A1b	0
LS-180_1B10.1A3s3	daughter_A1c	0
LS-180_1B10.1A3s4	daughter_A1d	0
LS-180_1B10.1A3s5	daughter_A1e	0
MDA-MB-436_1rpt.1C3	daughter_A1a	0
MDA-MB-436_2rpt.1I9	daughter_B1a	0
MDA-MB-453_2A11.1A10	daughter_A1a	0
MDA-MB-453_2A11.1A10s1G9	granddaughter_A2a	0
MDA-MB-453_2A11.1A10s3H11	granddaughter_A2b	0
MDA-MB-453_2A11.1B6	daughter_A1b	0
MDA-MB-453_2A2.1C10	daughter_B1a	0
MDA-MB-453_2A2.1C10s1B8	granddaughter_B2a	0
MDA-MB-453_2A2.1C10s1F9	granddaughter_B2b	0
MDA-MB-453_2A2.1D20	daughter_B1b	0
MEWO_28_D11	daughter_A1a	0
MEWO_44.1E7	daughter_B1a	1
NB13_5.3	daughter_A1b	0
NB13_6.3	daughter_B1b	0
NCI-H650_21.1E7rpt	daughter_A1a	1
NCI-H650_57.1G16rpt	daughter_B1a	2
OVCAR-8_13.1	daughter_A1a	0
OVCAR-8_22.2	daughter_B1b	0
SiHa_1J3.E3	daughter_A1a	0
SiHa_1J3.M8	daughter_A1b	0
SiHa_1J6.G5	daughter_B1a	0
SiHa_1J6.M15	daughter_B1b	0
SW756_1.1B7	daughter_C1a	0
SW756_2.1K2	daughter_C1b	0
SW756_3.1	daughter_A1a	0
SW756_3.2	daughter_A1b	0
SW756_5.1	daughter_B1a	0
SW756_5.2	daughter_B1b	0

## Sheet: L1_vs_cell_line_signatures
Signature	Number of cell line clones considered	Bonf_threshold	p_value	Bonf_signif_level	SKIN	STAD	BRCA	LYMP	NB	HNSC	COREAD	SKCM	LUAD	OV	CESC
SBS2	100	0.01	1		-3.09674e-16	-1.95801e-16	6.16624e-13	9.93588e-12	0	0	-4.38263e-16	-1.78566e-16	-5.7511e-16	0	0
SBS3	100	0.01	1		-0.000686895	-0.000434313	3.53411	-0.0575956	0	0	-0.00103194	-0.000386943	1.61397	0	0
SBS5	100	0.01	1		-1.97552e-12	3.43257e-13	5.64977e-11	1.80407e-10	0	0	2.51293e-11	1.06183e-11	4.01859e-11	0	0
SBS13	100	0.01	5.72951e-05	***	24.8477	-2.42273	44.0649	-169.618	0	0	-3.80221	-2.63909	198.802	0	0
SBS18	100	0.01	0.00155874	**	0.981904	0.643601	1.78606	-30.5388	0	0	-1.72559	0.988784	1.57664	0	0

## Sheet: L1_vs_PCAWG_signatures
Signature	Number of cancers considered	Bonf_threshold	p_value	Bonf_signif_level	Bladder-TCC	Breast-AdenoCA	Breast-LobularCA	Breast-DCIS	Biliary-AdenoCA	Cervix-SCC	Cervix-AdenoCA	Lymph-CLL	Myeloid-AML	ColoRect-AdenoCA	Lymph-BNHL	Prost-AdenoCA	Eso-AdenoCA	Stomach-AdenoCA	CNS-GBM	Head-SCC	Kidney-ChRCC	Kidney-RCC	CNS-Oligo	Liver-HCC	Lung-AdenoCA	Lung-SCC	Lymph-NOS	Skin-Melanoma	Ovary-AdenoCA	Panc-AdenoCA	Panc-Endocrine	CNS-PiloAstro	CNS-Medullo	Thy-AdenoCA	Uterus-AdenoCA
SBS1	2353	0.0016129	1.13877e-05	***	-0.0641936	-0.722361	0.0432978	0.000390582	-1.20999	0.0152659	0.018367	-0.0101868	-0.00761775	1.30836	0.538688	0.716509	-0.0931398	1.19587	-0.0133349	-2.81377	0.0389484	-0.0116554	-0.0276118	0.0518289	-0.916886	-0.425207	0.02786	-0.124261	0.466725	0.383616	-0.993613	-0.353064	-0.217154	-0.0686938	0.661865
SBS2	2353	0.0016129	0.694441		0.000294178	0.0256047	0.00187498	0.000532435	-0.00340135	0.000967041	-1.58352e-05	-5.34563e-06	-9.94915e-06	-0.00122966	0.0282764	-0.00325599	0.1044	0.0245182	-6.30606e-05	0.023228	0.00362918	0.0032725	-1.37524e-05	0.0207182	0.00830566	0.00424054	-2.30672e-05	-0.00251572	-0.0455513	0.0481962	0.0266245	-9.24902e-05	-3.53246e-05	0.00440857	0.0368381
SBS3	2353	0.0016129	1		0.00146596	0.0639766	-3.24196e-06	0.000446652	-1.51146e-05	-3.57929e-05	-6.99467e-07	-7.61537e-07	-2.33069e-07	-0.000109791	-9.70184e-06	0.00108166	0.384656	0.0659752	0.000417865	0.00940381	-4.3265e-06	-6.3689e-06	-5.3661e-07	-4.51881e-05	-7.0715e-06	0.00123812	-2.04212e-07	0.00124947	0.0923123	0.0497091	0.00413504	-1.26336e-05	-7.07262e-06	0.00102206	0.0421217
SBS4	2353	0.0016129	4.77752e-05	**	-9.36551e-05	-0.00108483	-3.72584e-05	-5.58048e-06	-0.000173404	-0.000421818	-8.26224e-06	-8.68273e-06	-2.75047e-06	-0.00128741	-0.000102357	-0.00080041	-0.00828635	-0.00123698	-5.15569e-05	6.88015	-5.08264e-05	-7.20591e-05	-6.32496e-06	-0.853194	3.40556	1.56745	-2.41219e-06	-0.000196424	-0.00137272	-0.0017499	-0.000228871	-0.00014753	-7.67469e-05	-6.38002e-05	-0.000751022
SBS5	2353	0.0016129	1		0.0238219	0.259209	-0.0191439	-0.000726574	0.0492755	0.0302848	-0.000153823	-0.00153503	0.000580989	0.262299	0.119893	0.0311032	0.26023	0.162705	-0.000625264	0.604428	-0.0141077	0.0488479	-0.00212744	0.00901867	0.0545934	0.190344	0.00404304	-0.00399843	-0.0731061	0.166243	-0.0135555	-0.0578896	0.0147753	-0.00494422	0.0957385
SBS7a	2353	0.0016129	0.0286092		-2.52277e-06	-2.97095e-05	-1.00241e-06	-1.49988e-07	-4.67578e-06	-1.13581e-05	-2.22042e-07	-2.3559e-07	-7.39743e-08	-3.4813e-05	-2.78184e-06	-2.19035e-05	-0.000226996	-3.35014e-05	-1.39106e-06	-6.44967e-05	-1.37209e-06	-1.96622e-06	-1.7028e-07	-1.39054e-05	-2.19005e-06	-5.69626e-05	-6.48261e-08	3.15103	-3.73405e-05	-4.81925e-05	-6.20306e-06	-4.00236e-06	-2.09108e-06	-1.72327e-06	-2.02806e-05
SBS7b	2353	0.0016129	0.0651882		0	0	0	0	0	0	0	0	0	0	0	0	0	0	0	0	0	0	0	0	0	0	0	0	0	0	0	0	0	0	0
SBS7c	2353	0.0016129	0.275481		-8.21376e-09	-9.651e-08	-3.26422e-09	-4.88487e-10	-1.52216e-08	-3.69831e-08	-7.23166e-10	-7.66274e-10	-2.409e-10	-1.13298e-07	-9.04614e-09	-7.11585e-08	-7.38429e-07	-1.09009e-07	-4.52804e-09	-2.09901e-07	-4.46599e-09	-6.39026e-09	-5.54446e-10	-4.50965e-08	-7.12928e-09	-1.85402e-07	-2.11131e-10	0.000888365	-1.21418e-07	-1.56436e-07	-2.01793e-08	-1.30184e-08	-6.79744e-09	-5.6086e-09	-6.60113e-08
SBS7d	2353	0.0016129	0.375986		-7.69363e-11	-9.03534e-10	-3.05763e-11	-4.57584e-12	-1.42573e-10	-3.46417e-10	-6.77419e-12	-7.17591e-12	-2.25656e-12	-1.06114e-09	-8.471e-11	-6.66204e-10	-6.915e-09	-1.02092e-09	-4.24109e-11	-1.96588e-09	-4.1829e-11	-5.98324e-11	-5.19345e-12	-4.22047e-10	-6.67758e-11	-1.73647e-09	-1.97775e-12	7.44212e-06	-1.13697e-09	-1.46433e-09	-1.88979e-10	-1.21914e-10	-6.36477e-11	-5.253e-11	-6.1827e-10
SBS8	2353	0.0016129	0.41179		0.00124233	0.0843142	-3.88119e-05	0.00149173	0.0106381	-0.000439756	-8.59525e-06	-1.42833e-05	-2.864e-06	0.00528447	-0.000112595	0.000661505	0.0662781	-0.00132117	0.0240215	0.520767	-5.36772e-05	-7.79034e-05	-6.73428e-06	0.171858	0.0285324	0.874536	-2.50942e-06	-0.000207128	0.264757	0.0799535	0.0306258	0.0358694	0.00917849	0.00475319	0.169882
SBS9	2353	0.0016129	0.308743		-0.000149837	-0.00171776	-5.96554e-05	-8.94078e-06	-0.000277244	-0.000675028	-1.32383e-05	2.64648	-4.40479e-06	-10.0651	4.83696	-0.00126799	-0.0131179	-0.00197226	-8.23988e-05	-0.00379364	-8.12029e-05	-0.000114357	-1.01228e-05	-0.00078949	-0.000129817	-0.00336143	0.0417499	-0.000312498	-0.00218268	-0.00276148	-0.000364744	-0.000234972	-0.000121907	-0.000101895	-0.00119965
SBS10a	2353	0.0016129	0.881965		0	0	0	0	0	0	0	0	0	0	0	0	0	0	0	0	0	0	0	0	0	0	0	0	0	0	0	0	0	0	0
SBS11	2353	0.0016129	1		0	0	0	0	0	0	0	0	0	0	0	0	0	0	0	0	0	0	0	0	0	0	0	0	0	0	0	0	0	0	0
SBS12	2353	0.0016129	1		-1.58972e-05	-0.000185157	-6.32178e-06	-9.46548e-07	6.70109	-7.15974e-05	-1.40137e-06	-1.47734e-06	-4.6663e-07	-0.000218885	-1.74254e-05	-0.000136569	-0.00142087	-0.000210435	-8.75609e-06	-0.000405302	-8.63357e-06	-1.22831e-05	-1.07341e-06	-7.31747	-1.37894e-05	-0.000358247	-4.09135e-07	-3.34388e-05	-0.000233804	-0.000299261	-3.89287e-05	-2.51014e-05	-1.3076e-05	-1.08393e-05	-0.000127605
SBS13	2353	0.0016129	1		-2.32031e-05	0.0020604	8.33497e-05	-9.0017e-07	5.58991e-05	0.000310037	-5.32107e-05	-3.06114e-07	-3.21816e-07	-6.36337e-05	0.00231475	6.1104e-05	0.000563612	-0.00401212	-3.3472e-05	0.00749785	0.000312064	0.000198839	-5.51479e-07	0.00274144	0.000648281	-0.00111034	3.34961e-05	0.00029709	-0.00107939	0.00139434	0.00193316	-5.27634e-06	-2.14333e-06	7.30377e-05	0.00479481
SBS16	2353	0.0016129	1		-0.00733342	-0.0849093	-0.00291499	-0.000436265	4.50845	-0.0325913	-0.000645829	-0.000685048	-0.000215163	-0.0959987	-0.00806289	-0.0633035	-0.425752	-0.0914098	-0.00404523	5.28228	-0.00398963	-0.00571512	-0.000495255	-9.22089	-0.00636297	-0.150248	-0.000188559	-0.0154986	-0.105256	-0.13419	1.87752	-0.0115793	-0.00607259	-0.00501065	-0.0575645
SBS17a	2353	0.0016129	1.01487e-12	***	-0.0017665	4.17358	-0.000701962	-0.000105038	-0.00358447	-0.0079282	-0.000155498	-0.000179842	-5.18051e-05	1.13414	0.269385	0.965103	12.6404	13.7525	-0.000974151	-0.0432254	-0.00106615	-0.00137691	-0.000119248	1.58068	1.23715	-0.0388902	0.111273	-0.00414121	-0.0259513	5.54035	-0.00433883	-0.0027995	-0.00146401	-0.00120677	3.81496
SBS17b	2353	0.0016129	3.89124e-15	***	-0.00286537	3.61601	-0.00113855	-0.000170356	0.0695195	-0.0128348	-0.000252189	-0.000284285	-8.40251e-05	8.02008	3.03169	-0.024866	14.3467	14.9779	-0.00158049	-0.0684198	-0.00161495	-0.0022364	-0.000193433	0.971149	0.959723	-0.0621713	0.0831574	0.0897515	-0.0419429	9.91562	0.257944	-0.0045411	-0.00237718	-0.00195808	0.0497551
SBS18	2353	0.0016129	1		0.0281578	0.0610504	-0.0125475	0.00275233	-0.138245	0.157959	0.00667192	-0.0099418	-0.00456165	0.797331	0.120703	0.0561269	0.891449	-0.301317	-0.00201548	-0.290995	0.00622335	-0.0150957	-0.000442668	0.209318	-0.0682689	-0.261183	-0.000706736	0.0495745	0.222254	-0.0571196	0.229109	-0.00292008	-0.0221301	-0.0202636	-0.0957595
SBS19	2353	0.0016129	0.233222		0	0	0	0	0	0	0	0	0	0	0	0	0	0	0	0	0	0	0	0	0	0	0	0	0	0	0	0	0	0	0
SBS20	2353	0.0016129	1		-1.06218e-09	-1.25663e-08	-4.21908e-10	-6.31123e-11	4.34479e-05	-4.78146e-09	-9.34285e-11	-9.93919e-11	-3.11327e-11	3.14999e-05	-1.17415e-09	-9.26289e-09	-9.58103e-08	2.63396e-06	-5.85949e-10	-2.71842e-08	-5.78049e-10	-1.18612e-09	-7.1683e-11	-5.90129e-09	-9.22395e-10	-2.40016e-08	-2.72768e-11	-3.25583e-09	-1.5763e-08	-2.94712e-08	-2.61612e-09	-1.68844e-09	-8.83224e-10	-7.26106e-10	1.49781e-05
SBS24	2353	0.0016129	0.825		0	0	0	0	0	0	0	0	0	0	0	0	0	0	0	0	0	0	0	0	0	0	0	0	0	0	0	0	0	0	0
SBS26	2353	0.0016129	1		-1.76478e-09	-2.08758e-08	-7.00996e-10	-1.04861e-10	5.0665e-05	-7.9443e-09	-1.55232e-10	-1.65127e-10	-5.17267e-11	5.14369e-05	-1.95067e-09	-1.53881e-08	-1.59176e-07	3.03149e-06	-9.73527e-10	-4.51646e-08	-9.60397e-10	-1.78364e-09	-1.191e-10	-1.28463e-08	-1.53252e-09	-3.98771e-08	-4.53205e-11	-4.92108e-09	2.94587e-06	-4.56957e-08	-5.59032e-09	-2.80514e-09	-1.46732e-09	-1.20638e-09	1.01184e-05
SBS28	2353	0.0016129	1		-5.66363e-07	0.00343934	-2.24981e-07	-3.36562e-08	-1.04994e-06	-2.54959e-06	-4.98233e-08	-5.29751e-08	-1.66016e-08	0.00616539	0.00268661	-4.93465e-06	0.11984	0.0249353	-3.12405e-07	-1.44918e-05	-3.08184e-07	-4.42687e-07	-3.82232e-08	-3.41207e-06	0.000850664	-1.27959e-05	-1.45461e-08	-1.43154e-06	-8.40051e-06	0.00374585	-1.39446e-06	-8.99934e-07	-4.7064e-07	-3.87108e-07	0.000788812
SBS30	2353	0.0016129	1		-8.36946e-16	-9.9135e-15	1.33366e-11	-4.97218e-17	-1.55175e-15	-3.76742e-15	-7.36052e-17	-7.83571e-17	-2.45284e-17	-1.15624e-14	-9.25765e-16	-7.3071e-15	-7.55377e-14	-1.11323e-14	-4.61755e-16	-2.14254e-14	-4.55547e-16	-6.55274e-16	-5.64806e-17	-4.65959e-15	-7.26866e-16	-1.89157e-14	-2.14893e-17	-1.77651e-15	-1.2429e-14	8.28287e-11	-2.06228e-15	-1.33108e-15	-6.96515e-16	-5.72249e-16	-6.7334e-15
SBS33	2353	0.0016129	1		-1.39842e-13	-1.65436e-12	-5.55469e-14	-8.30915e-15	-2.59257e-13	8.38261e-10	-1.23005e-14	-1.30853e-14	-4.09881e-15	-1.93146e-12	-1.5458e-13	-2.45837e-12	-1.26138e-11	-1.85942e-12	-7.71434e-14	1.03194e-09	-7.61032e-14	-1.09381e-13	-9.4375e-15	-7.76886e-13	-1.21438e-13	2.0757e-08	-3.59117e-15	-2.96633e-13	-2.07525e-12	-2.68764e-12	-3.44423e-13	-2.22289e-13	-1.16279e-13	-9.55956e-14	-1.12487e-12
SBS34	2353	0.0016129	1		-0.0282853	2.29531	0.937418	0.12973	5.16363	1.2146	-0.00378186	-0.110489	-0.00105764	4.42064	3.28825	7.55023	-0.792173	2.8799	-0.0130217	-0.820269	-0.0122089	0.0480913	-0.00206189	3.46268	-0.0213501	-0.400814	0.211838	1.45038	5.89412	0.630583	-0.713527	-0.160295	-0.667208	-0.0146344	-0.370437
SBS35	2353	0.0016129	0.276092		-4.38968e-10	-5.19597e-09	-1.74356e-10	-2.60808e-11	-8.47656e-10	-1.97601e-09	-3.86087e-11	-4.10851e-11	-1.34492e-11	-6.06354e-09	-4.85375e-10	-3.82998e-09	-3.96055e-08	-5.83766e-09	-2.42169e-10	-1.17319e-08	-2.38908e-10	-3.435e-10	-2.96241e-11	2.03941e-06	-3.81214e-10	-9.91997e-09	-1.12719e-11	-9.31416e-10	3.68799e-06	-8.44279e-09	-1.08137e-09	-6.97936e-10	-3.80937e-10	-3.00104e-10	-3.53127e-09
SBS36	2353	0.0016129	1		-4.91791e-05	-0.000581994	-1.95339e-05	-2.92197e-06	-9.1175e-05	-0.00022136	-4.32554e-06	-4.60271e-06	-1.4414e-06	-0.000679049	-6.51978e-05	-0.000429027	-0.00441539	2.31543	-2.71308e-05	-0.00125712	-2.67653e-05	-3.84803e-05	-3.31891e-06	-0.000297769	-4.27082e-05	-0.00111054	-1.26286e-06	-0.000104343	-0.000729845	0.776895	0.135536	-7.81862e-05	-4.09049e-05	-3.36212e-05	-0.00039555
SBS38	2353	0.0016129	0.733446		0	0	0	0	0	0	0	0	0	0	0	0	0	0	0	0	0	0	0	0	0	0	0	0	0	0	0	0	0	0	0
SBS39	2353	0.0016129	0.861245		-7.4253e-05	1.17938	-2.94943e-05	-4.41202e-06	-0.000137655	-0.00033421	-6.53135e-06	-6.94792e-06	-2.1764e-06	-0.00102497	-8.20745e-05	0.182547	-0.00664868	-0.000986617	-4.09615e-05	-0.00189661	-4.0409e-05	-5.80773e-05	-5.01114e-06	-0.000412459	-6.44806e-05	-0.00167599	-1.90685e-06	-0.000157501	2.43995	0.0490496	-0.00018287	-0.000118023	-6.6858e-05	-5.0759e-05	-0.000597132

## Sheet: age_at_diagnosis_PCAWG
Sample Name	Donor Id	Classification	Cancer Type	Age at diagnosis
0c7aca3f-e006-4de3-afc2-20b4f727d4fd	DO536	BLCA-US	Bladder-TCC	65
2b142863-b963-4cc9-8f8f-c72503c93390	DO496	BLCA-US	Bladder-TCC	53
301d6ce3-4099-4c1d-8e50-c04b7ce91450	DO804	BLCA-US	Bladder-TCC	63
418a3dec-96ff-4719-becb-e1a8260cce2f	DO639	BLCA-US	Bladder-TCC	69
448fe471-3f4e-4dc8-a4e0-6f147dc93abe	DO477	BLCA-US	Bladder-TCC	79
45a7949d-e63f-4956-866c-df51257032de	DO561	BLCA-US	Bladder-TCC	54
4838b5a9-968c-4178-bffb-3fafe1f6dc09	DO555	BLCA-US	Bladder-TCC	79
7d2a22eb-7344-4cba-ad7d-94c3f9ef3d7c	DO822	BLCA-US	Bladder-TCC	65
804ffa2e-158b-447d-945c-707684134c87	DO548	BLCA-US	Bladder-TCC	57
8c619cbc-9e91-4716-9711-5236e55d8f46	DO695	BLCA-US	Bladder-TCC	73
91f458e6-64b7-454d-a542-b0aa23638fd8	DO483	BLCA-US	Bladder-TCC	67
94108975-b7a0-40ba-ad39-e44cc62e8cc0	DO522	BLCA-US	Bladder-TCC	64
973d0577-8ca4-44a1-817f-1d3c1bada151	DO689	BLCA-US	Bladder-TCC	59
abd2d959-d5ed-4eb3-9759-67eb1aa23325	DO498	BLCA-US	Bladder-TCC	84
acc629cb-ad03-4cec-9b21-922e4932ef3e	DO828	BLCA-US	Bladder-TCC	52
b73523d7-f5a5-4140-8537-4df4d1ecf465	DO44097	BLCA-US	Bladder-TCC	76
c66c92d5-df65-46e6-861d-d8a98808e6a3	DO479	BLCA-US	Bladder-TCC	34
cda1a403-16b6-487c-a82a-c377d1d0f89d	DO856	BLCA-US	Bladder-TCC	76
d4615ca0-b5c7-4a5c-8593-bd50034a78ae	DO575	BLCA-US	Bladder-TCC	43
df8a913c-5160-4fc5-950d-7c890e24e820	DO472	BLCA-US	Bladder-TCC	53
e6c78a98-f45b-482b-a551-4f11b8c1ff8b	DO675	BLCA-US	Bladder-TCC	81
f389176f-d8f3-45c2-aae4-7378a3d6fc7f	DO669	BLCA-US	Bladder-TCC	77
ffdd4feb-aca3-4104-b1e8-954d705a6450	DO720	BLCA-US	Bladder-TCC	80
f7b847e5-0f5d-69b4-e040-11ac0c4845fe	DO217939	BRCA-EU	Breast-AdenoCA	47
f7b84bac-f161-9eee-e040-11ac0c4847ed	DO218205	BRCA-EU	Breast-AdenoCA	59
f7b84c09-15d4-3046-e040-11ac0c4847ff	DO217962	BRCA-EU	Breast-AdenoCA	48
f7c6486a-bb08-f77a-e040-11ac0c482953	DO218182	BRCA-EU	Breast-AdenoCA	77
f7c6a336-3126-7580-e040-11ac0c485971	DO217787	BRCA-EU	Breast-AdenoCA	89
f7c7373c-1972-4968-e040-11ac0d486e80	DO218173	BRCA-EU	Breast-AdenoCA	59
f7d128d2-3964-e3bc-e040-11ac0d481667	DO218059	BRCA-EU	Breast-AdenoCA	42
f7d70fac-c76f-399e-e040-11ac0c482f9c	DO217987	BRCA-EU	Breast-AdenoCA	44
f7d77a03-28a0-f446-e040-11ac0c4866fb	DO220820	BRCA-EU	Breast-LobularCA	69
f7d7b3db-02af-61cb-e040-11ac0c480c03	DO217908	BRCA-EU	Breast-AdenoCA	55
f7e4a2a8-093d-9e36-e040-11ac0d480c7d	DO218150	BRCA-EU	Breast-AdenoCA	73
f7e7b258-b4b2-e6c5-e040-11ac0d486773	DO218828	BRCA-EU	Breast-AdenoCA	50
f7e7d61f-e2dc-b523-e040-11ac0c482000	DO218388	BRCA-EU	Breast-AdenoCA	56
f7ed28a6-8f5f-e87b-e040-11ac0c48120e	DO218121	BRCA-EU	Breast-AdenoCA	48
f7f3e156-0dde-72b9-e040-11ac0d48542c	DO218796	BRCA-EU	Breast-AdenoCA	34
f7f66114-e321-1d4c-e040-11ac0d48541a	DO218347	BRCA-EU	Breast-AdenoCA	35
f7f6619b-fae8-3381-e040-11ac0c483f78	DO218827	BRCA-EU	Breast-AdenoCA	49
f7fdda4f-7bf7-ede7-e040-11ac0c486e57	DO218698	BRCA-EU	Breast-AdenoCA	44
f80293b8-ddb7-f575-e040-11ac0d48309d	DO218770	BRCA-EU	Breast-AdenoCA	52
fc8130df-18fe-c74d-e040-11ac0d485df2	DO218583	BRCA-EU	Breast-AdenoCA	63
fc8130df-1bc2-c537-e040-11ac0d485de6	DO218159	BRCA-EU	Breast-AdenoCA	61
fc8130df-1cdd-cade-e040-11ac0d485dec	DO218174	BRCA-EU	Breast-AdenoCA	48
fc8130df-1f21-c8f9-e040-11ac0d485dfc	DO217826	BRCA-EU	Breast-AdenoCA	39
fc8130df-2211-cfcc-e040-11ac0d485dde	DO218419	BRCA-EU	Breast-AdenoCA	51
fc8130df-24d9-32f1-e040-11ac0d485df0	DO220824	BRCA-EU	Breast-AdenoCA	63
fc8130df-2628-304a-e040-11ac0d485dfa	DO220822	BRCA-EU	Breast-AdenoCA	51
fc8130df-297f-34a3-e040-11ac0d485e02	DO218621	BRCA-EU	Breast-AdenoCA	64
fc8130df-2ca4-39d2-e040-11ac0d485e00	DO217953	BRCA-EU	Breast-AdenoCA	43
fc8130df-2d5f-3b53-e040-11ac0d485dee	DO218404	BRCA-EU	Breast-AdenoCA	55
fc8130df-2e39-3814-e040-11ac0d485de0	DO217788	BRCA-EU	Breast-AdenoCA	76
fc8130df-30a5-3e6a-e040-11ac0d485de2	DO218212	BRCA-EU	Breast-AdenoCA	67
fc8130df-3147-3e94-e040-11ac0d485df8	DO218384	BRCA-EU	Breast-AdenoCA	64
fc8130df-3225-3f96-e040-11ac0d485dfe	DO218176	BRCA-EU	Breast-AdenoCA	39
fc8130df-3361-3c8a-e040-11ac0d485dea	DO218831	BRCA-EU	Breast-AdenoCA	64
fc8130df-34f8-22c6-e040-11ac0d485de8	DO218611	BRCA-EU	Breast-AdenoCA	49
fc8130df-35ac-2304-e040-11ac0d485dda	DO218168	BRCA-EU	Breast-AdenoCA	51
fc8130df-6860-7677-e040-11ac0d485ddc	DO218656	BRCA-EU	Breast-AdenoCA	41
fc8130df-6977-7704-e040-11ac0d485de4	DO217786	BRCA-EU	Breast-AdenoCA	86
fc8130df-6bec-7627-e040-11ac0d485e04	DO218669	BRCA-EU	Breast-AdenoCA	76
fc8130df-897d-5404-e040-11ac0d485e0a	DO218254	BRCA-EU	Breast-AdenoCA	46
fc8130df-8e4e-586b-e040-11ac0d485e08	DO218062	BRCA-EU	Breast-LobularCA	76
fc8130df-8ec8-5b1e-e040-11ac0d485e06	DO220823	BRCA-EU	Breast-AdenoCA	82
fc8130e0-08dd-b996-e040-11ac0c48327b	DO218742	BRCA-EU	Breast-AdenoCA	45
fc8130e0-095f-b953-e040-11ac0c483287	DO218457	BRCA-EU	Breast-AdenoCA	64
fc8130e0-096a-b991-e040-11ac0c48327d	DO217844	BRCA-EU	Breast-AdenoCA	47
fc8130e0-0bc1-bba7-e040-11ac0c483289	DO218506	BRCA-EU	Breast-AdenoCA	66
fc8130e0-0bfa-bba4-e040-11ac0c48328d	DO218478	BRCA-EU	Breast-DCIS	55
fc8130e0-0c53-b432-e040-11ac0c483283	DO218408	BRCA-EU	Breast-AdenoCA	42
fc8130e0-0d25-b475-e040-11ac0c483277	DO218072	BRCA-EU	Breast-AdenoCA	38
fc8130e0-0e1f-b54d-e040-11ac0c48326c	DO217907	BRCA-EU	Breast-AdenoCA	65
fc8130e0-0f1a-b6eb-e040-11ac0c48328f	DO218709	BRCA-EU	Breast-AdenoCA	59
fc8130e0-0fde-b756-e040-11ac0c48328b	DO218167	BRCA-EU	Breast-LobularCA	47
fc8130e0-a38a-23b9-e040-11ac0c48327f	DO218269	BRCA-EU	Breast-LobularCA	49
fc8130e0-a39a-23b5-e040-11ac0c483270	DO218377	BRCA-EU	Breast-LobularCA	42
fc8130e0-a538-dda3-e040-11ac0c483264	DO218428	BRCA-EU	Breast-AdenoCA	84
fc8130e0-a539-dda8-e040-11ac0c48326a	DO218605	BRCA-EU	Breast-AdenoCA	60
fc8130e0-a774-d834-e040-11ac0c483268	DO217931	BRCA-EU	Breast-AdenoCA	58
fc8130e0-a8b4-d80d-e040-11ac0c483272	DO218560	BRCA-EU	Breast-AdenoCA	58
fc8130e0-a94d-d9d0-e040-11ac0c483262	DO218651	BRCA-EU	Breast-AdenoCA	38
fc8130e0-ad63-b804-e040-11ac0d485e10	DO218488	BRCA-EU	Breast-LobularCA	48
fc8130e0-ad66-b82e-e040-11ac0d485e0e	DO220825	BRCA-EU	Breast-DCIS	40
fc8130e0-ad8a-b832-e040-11ac0d485e14	DO218553	BRCA-EU	Breast-AdenoCA	59
fc8130e0-aed2-bb2f-e040-11ac0d485e12	DO217865	BRCA-EU	Breast-AdenoCA	79
fc8130e2-f2ef-d096-e040-11ac0c483293	DO218489	BRCA-EU	Breast-AdenoCA	45
fc8130e3-01ba-c740-e040-11ac0c483291	DO218333	BRCA-EU	Breast-AdenoCA	51
fc8130e3-023d-c7d4-e040-11ac0c483295	DO220828	BRCA-EU	Breast-AdenoCA	57
fc8130e5-18b8-ef38-e040-11ac0c483297	DO218573	BRCA-EU	Breast-AdenoCA	48
fc81312a-99ae-7672-e040-11ac0c4832a2	DO218502	BRCA-EU	Breast-AdenoCA	56
f221cbb5-eefa-187f-e040-11ac0c481708	DO1020	BRCA-UK	Breast-AdenoCA	33
f393ba16-9361-5df4-e040-11ac0d4844e8	DO1000	BRCA-UK	Breast-DCIS	61
f393baf9-2710-9203-e040-11ac0d484504	DO1001	BRCA-UK	Breast-AdenoCA	41
f393bafd-1baa-e5f4-e040-11ac0d48450b	DO1002	BRCA-UK	Breast-AdenoCA	39
f393bafe-7503-5c45-e040-11ac0d484511	DO1004	BRCA-UK	Breast-AdenoCA	59
f393bafe-c99f-3725-e040-11ac0d484514	DO1003	BRCA-UK	Breast-AdenoCA	34
f393bb01-6ed7-9533-e040-11ac0d484521	DO1005	BRCA-UK	Breast-AdenoCA	39
f393bb05-53c2-f80a-e040-11ac0d484528	DO1007	BRCA-UK	Breast-AdenoCA	64
f393bb05-c737-4cc3-e040-11ac0d48452a	DO1009	BRCA-UK	Breast-AdenoCA	32
f393bb05-ec1c-17be-e040-11ac0d48452f	DO1018	BRCA-UK	Breast-AdenoCA	46
f393bb07-270c-2c93-e040-11ac0d484533	DO1012	BRCA-UK	Breast-AdenoCA	32
f393bb08-4121-cad8-e040-11ac0d484535	DO1011	BRCA-UK	Breast-AdenoCA	54
f393bb0b-08ed-3335-e040-11ac0d484554	DO1010	BRCA-UK	Breast-AdenoCA	67
f393bb0c-3ffa-cb72-e040-11ac0d48455c	DO1017	BRCA-UK	Breast-AdenoCA	49
f393bb0c-4178-ca4a-e040-11ac0d48455f	DO1008	BRCA-UK	Breast-AdenoCA	58
fc447d4f-2532-c8ea-e040-11ac0c48469f	DO52543	BRCA-UK	Breast-AdenoCA	56
fc447d51-cdc2-a180-e040-11ac0c4846a4	DO52538	BRCA-UK	Breast-AdenoCA	59
fc447d53-24d1-c83d-e040-11ac0c4846a6	DO52548	BRCA-UK	Breast-AdenoCA	41
fc447d55-95d8-0b34-e040-11ac0d483afa	DO52558	BRCA-UK	Breast-AdenoCA	43
fc447d56-0d53-e0c3-e040-11ac0c4846a8	DO52553	BRCA-UK	Breast-AdenoCA	30
fc5dc6d8-62d2-76d8-e040-11ac0d4863c3	DO52544	BRCA-UK	Breast-AdenoCA	43
fc639186-8302-798e-e040-11ac0c484cec	DO52539	BRCA-UK	Breast-AdenoCA	39
fc63cbab-d27a-5ebb-e040-11ac0c48724f	DO52559	BRCA-UK	Breast-AdenoCA	42
fc68c24d-47ad-7961-e040-11ac0c48595c	DO52554	BRCA-UK	Breast-AdenoCA	46
fc68e599-6a40-61dc-e040-11ac0d48700d	DO52549	BRCA-UK	Breast-AdenoCA	79
fc78685a-7053-152a-e040-11ac0c480ded	DO52545	BRCA-UK	Breast-AdenoCA	64
fc7eb420-5c13-20bd-e040-11ac0d484574	DO52555	BRCA-UK	Breast-AdenoCA	68
fc7f8eeb-9c40-123e-e040-11ac0c484061	DO52560	BRCA-UK	Breast-AdenoCA	70
fc806c50-2f6e-418d-e040-11ac0d485f01	DO52540	BRCA-UK	Breast-AdenoCA	52
fc813235-5ed8-7695-e040-11ac0d485e3e	DO52550	BRCA-UK	Breast-AdenoCA	46
fc8edf46-2005-1af4-e040-11ac0d481414	DO52546	BRCA-UK	Breast-AdenoCA	65
fc93b9ab-760a-5223-e040-11ac0c482177	DO52556	BRCA-UK	Breast-AdenoCA	56
fc9dbf68-4599-3c64-e040-11ac0d481623	DO52542	BRCA-UK	Breast-AdenoCA	61
fc9f6916-da31-ab17-e040-11ac0c4808f3	DO52551	BRCA-UK	Breast-AdenoCA	36
fc9f6cb0-ceb9-790d-e040-11ac0c480ad1	DO52552	BRCA-UK	Breast-AdenoCA	62
fca07e09-1fd2-9ef5-e040-11ac0d485bbd	DO52557	BRCA-UK	Breast-AdenoCA	41
fca3f7d0-2231-661c-e040-11ac0c4832fd	DO52561	BRCA-UK	Breast-AdenoCA	75
fca6150f-d555-a29e-e040-11ac0d4873b2	DO52562	BRCA-UK	Breast-AdenoCA	49
01658141-8398-4585-9f0f-8355dd9b0604	DO3614	BRCA-US	Breast-AdenoCA	62
0448206f-3ade-4087-b1a9-4fb2d14e1367	DO2341	BRCA-US	Breast-AdenoCA	61
07b5141f-ac79-439b-883b-b0183bbe7ff5	DO3662	BRCA-US	Breast-AdenoCA	71
110b5f05-ded7-45ec-b0f6-a941c92d77dd	DO1559	BRCA-US	Breast-AdenoCA	41
13c312ec-0add-4758-ab8d-c193e2e08c6d	DO1290	BRCA-US	Breast-AdenoCA	71
13d05f7a-e16a-40ef-9a15-21257da2cf89	DO4719	BRCA-US	Breast-AdenoCA	70
15f90ef0-831b-40a3-98bd-ec226a9e8b26	DO2509	BRCA-US	Breast-AdenoCA	65
1c0e384f-7254-4afe-93c0-b3fc6c6a7894	DO6231	BRCA-US	Breast-AdenoCA	66
1eb62abc-7928-405b-84cc-f091ca5347b2	DO3482	BRCA-US	Breast-AdenoCA	61
207f8a42-5b05-4876-b0ae-ebfaeea27844	DO2252	BRCA-US	Breast-AdenoCA	41
2290b078-6a5b-4c83-9dfb-b525bbf14e4e	DO4138	BRCA-US	Breast-AdenoCA	73
25c76a8f-77c0-4650-bddf-45ed0c10a2e6	DO2222	BRCA-US	Breast-AdenoCA	58
25e4cad7-2403-4992-9cbc-433574673549	DO2114	BRCA-US	Breast-AdenoCA	69
27f87d1e-2c32-4beb-9677-62f7a286673d	DO3804	BRCA-US	Breast-AdenoCA	52
2b000af3-2c9d-4eaa-af3f-8101b7425c37	DO5347	BRCA-US	Breast-AdenoCA	37
2c6f1862-bb82-4e7e-9cb3-338bdf022ff4	DO3140	BRCA-US	Breast-AdenoCA	71
2da2b745-068d-408c-9163-3b3a78d4aaed	DO5046	BRCA-US	Breast-AdenoCA	61
30dbe353-86d5-40ed-84c2-dbddf7beb17b	DO2503	BRCA-US	Breast-AdenoCA	41
3585e133-b3c1-4d90-b5f2-2b867e0ae0ec	DO4766	BRCA-US	Breast-AdenoCA	64
36d1a85e-a09b-4537-86e0-eaf1eb03aed8	DO4359	BRCA-US	Breast-AdenoCA	50
418e916b-7a4e-4fab-8616-15dcec4d79f8	DO1392	BRCA-US	Breast-AdenoCA	46
41f140b8-72b9-4ae3-8b25-6144d9f94d0f	DO5249	BRCA-US	Breast-AdenoCA	34
43f7a2e0-fec9-4e43-872d-18c6c946fa17	DO1301	BRCA-US	Breast-AdenoCA	53
47312f61-5ef4-4f25-9320-8fbb4758790e	DO2694	BRCA-US	Breast-AdenoCA	73
47b5d831-5287-4f62-b17a-6e5eff2e4184	DO1537	BRCA-US	Breast-LobularCA	40
4d409156-3a36-4c63-9ad6-b6af34f27b06	DO4036	BRCA-US	Breast-AdenoCA	63
4e84eed6-82a8-4e91-b0fd-61ec6ef69ce9	DO2719	BRCA-US	Breast-AdenoCA	84
546b982f-60d9-43df-9761-09369afbee2d	DO3037	BRCA-US	Breast-AdenoCA	77
5a535c49-d42e-43c6-9d32-dc76f28d4f0f	DO3158	BRCA-US	Breast-AdenoCA	69
5b7d5767-2037-4175-aec9-886776343181	DO2539	BRCA-US	Breast-AdenoCA	69
5dbf3203-ce73-41e4-bf9a-32fc856f73f5	DO5745	BRCA-US	Breast-AdenoCA	58
6764e0a2-7a78-45c1-9189-6001c6518ce4	DO1249	BRCA-US	Breast-AdenoCA	72
6c65cb6d-8c50-4c7c-bc84-eeebe09fbe01	DO1291	BRCA-US	Breast-AdenoCA	57
6c8e9197-fd16-4fed-bfda-e349cab26314	DO4185	BRCA-US	Breast-AdenoCA	42
6d7f44df-e9f0-4542-a6d8-d14ee7804002	DO4473	BRCA-US	Breast-AdenoCA	38
6dbc5c31-043b-40e9-bf1a-e7b4ec351b4d	DO2647	BRCA-US	Breast-LobularCA	62
6e839eaf-1dbb-43f5-8846-c980e05540c7	DO2706	BRCA-US	Breast-AdenoCA	39
71fda5a9-7049-406f-9348-2c24f7ddf5f4	DO2995	BRCA-US	Breast-AdenoCA	60
73936e8b-c893-4afd-bd1f-be90c06a4869	DO2323	BRCA-US	Breast-AdenoCA	56
74039acd-5aca-4c65-818c-3b577d295be0	DO3874	BRCA-US	Breast-AdenoCA	55
7456abd5-303e-4e6f-bf4e-47efefc7310f	DO3840	BRCA-US	Breast-AdenoCA	53
74b57d2c-a83f-4798-b86b-a533975e4cc0	DO2455	BRCA-US	Breast-AdenoCA	79
7b08e810-f3c9-4155-ac11-f45a3a4f8b41	DO4080	BRCA-US	Breast-AdenoCA	57
7b0b60c7-5fa0-440e-937f-8d82119330d6	DO1281	BRCA-US	Breast-LobularCA	62
7cdbe0e8-f614-4f54-b864-fd6b39e8ef1c	DO4018	BRCA-US	Breast-LobularCA	50
84c77098-03d0-4b22-afb1-797703e85c6c	DO5661	BRCA-US	Breast-AdenoCA	78
8691c87f-2468-44bb-a670-3dccd6da33c6	DO4449	BRCA-US	Breast-AdenoCA	56
8e03e773-5557-4e78-889b-4710c515378f	DO1328	BRCA-US	Breast-AdenoCA	78
8f558713-f32b-403b-aedf-c79efeb41c67	DO3458	BRCA-US	Breast-AdenoCA	34
9032b7fe-e38a-4641-a45e-67041668adc4	DO4635	BRCA-US	Breast-AdenoCA	52
97064332-1d4f-4571-93ff-354ffe6d7df9	DO1954	BRCA-US	Breast-AdenoCA	40
987528ac-437a-4eb8-a335-4f2076d5c006	DO1287	BRCA-US	Breast-AdenoCA	38
987d41ee-6bab-490c-b0f2-bf28c0089de9	DO3188	BRCA-US	Breast-AdenoCA	84
98bb3025-0637-4106-8621-12df7b5d662f	DO6144	BRCA-US	Breast-LobularCA	59
9c70688d-6e43-4520-9262-eaae4e4d597d	DO2078	BRCA-US	Breast-AdenoCA	50
9ddf2119-a222-4fa5-a9f3-0bec7eeea36b	DO4695	BRCA-US	Breast-AdenoCA	70
a6c14ebc-81a2-44f7-af87-2b7ec85e5696	DO2712	BRCA-US	Breast-AdenoCA	69
aa58c09a-7799-4675-8310-d270224b163e	DO2084	BRCA-US	Breast-AdenoCA	82
aacaba97-ecde-440b-aae0-0e9c608c4b24	DO5626	BRCA-US	Breast-AdenoCA	40
b27d75ba-5989-4200-bfe9-f1b7d7cf8008	DO44111	BRCA-US	Breast-AdenoCA	49
b752b444-f033-4be4-9d24-e5e80b4181af	DO5696	BRCA-US	Breast-AdenoCA	62
c61ded54-f80e-4da8-b1d8-e22551c96118	DO2096	BRCA-US	Breast-AdenoCA	61
c67409b2-ac25-42a0-8543-4636ef132fe4	DO44103	BRCA-US	Breast-AdenoCA	49
cc4f9175-a8c8-424a-99d7-8bd11cae0e52	DO4796	BRCA-US	Breast-AdenoCA	48
d5372745-95cf-4572-a6e7-e7f5b796911a	DO2055	BRCA-US	Breast-AdenoCA	67
d8c6d4b8-f279-4edc-aaa3-a1cc266aec4d	DO3182	BRCA-US	Breast-AdenoCA	78
d8fbb398-d1da-4444-984a-22c8523625da	DO44273	BRCA-US	Breast-AdenoCA	57
dabb5a94-9706-4429-8db0-c328e2004340	DO2629	BRCA-US	Breast-AdenoCA	40
db45d81f-695c-4f99-beea-6dbec1ff47fc	DO2593	BRCA-US	Breast-AdenoCA	75
ddc7377d-82c3-480a-be3c-3d1da52c77d4	DO1663	BRCA-US	Breast-AdenoCA	64
df291849-4c35-44e1-b013-8f6b7ee36113	DO2551	BRCA-US	Breast-AdenoCA	52
e5593865-5f8e-4a4c-b36f-73fbe64d66da	DO3958	BRCA-US	Breast-AdenoCA	76
e55f338f-97e2-4394-ae23-c92606069485	DO2842	BRCA-US	Breast-AdenoCA	58
e7dc7492-3a84-49c7-8dea-8f508b53dc40	DO3412	BRCA-US	Breast-AdenoCA	55
e8392f20-c9e3-4649-b64f-5b266c393a76	DO1384	BRCA-US	Breast-AdenoCA	38
ea43434b-197e-48ac-ae2e-46bc7f3776de	DO4155	BRCA-US	Breast-AdenoCA	45
ec4d4cbc-d5d1-418d-a292-cad9576624fd	DO1257	BRCA-US	Breast-AdenoCA	30
eddfbfb9-3ae8-449b-b870-46062a2571c1	DO2897	BRCA-US	Breast-AdenoCA	82
f39cc911-36a7-4c06-9e91-4ad86281db3d	DO3352	BRCA-US	Breast-AdenoCA	58
f848b66f-bd9e-4fba-afd4-eb58848d1ef4	DO2783	BRCA-US	Breast-AdenoCA	62
f8f749b7-547d-49fa-9da2-44eed962b6fd	DO5808	BRCA-US	Breast-AdenoCA	59
f9f04e42-63a2-4ee1-ade4-9e5bb5c20cdd	DO3500	BRCA-US	Breast-LobularCA	55
fb9135d9-2acf-41dd-8552-359e6b8c9470	DO5200	BRCA-US	Breast-AdenoCA	72
fc6d77a9-121b-48ab-a899-713c3d1319a2	DO1274	BRCA-US	Breast-AdenoCA	40
fe04d042-a4cc-4a14-8197-415ea40951aa	DO3110	BRCA-US	Breast-AdenoCA	89
1e2dcbcc-771c-43c5-8c8d-e0eb77cb3494	DO218440	BTCA-SG	Biliary-AdenoCA	76
4ef20a13-f107-4654-adca-fc60b8f5be47	DO218351	BTCA-SG	Biliary-AdenoCA	49
50e3a421-9741-4cd8-911b-0f47ca518b6a	DO218417	BTCA-SG	Biliary-AdenoCA	53
56cc8740-b132-4cbc-b513-f0b5b2305ca6	DO218550	BTCA-SG	Biliary-AdenoCA	61
5975deb5-00d2-4d18-b5c0-34ac9947fe11	DO218139	BTCA-SG	Biliary-AdenoCA	45
796a8782-6d7e-47c8-b322-fcfe1dd240c8	DO218491	BTCA-SG	Biliary-AdenoCA	76
983c14b8-f35b-497b-9fd4-5e5f5f0a7aa7	DO217850	BTCA-SG	Biliary-AdenoCA	65
a47c2012-c13d-48ac-88b6-e09bfd50122b	DO217864	BTCA-SG	Biliary-AdenoCA	63
bb65d670-0411-4fc5-a6cb-019caec1ab36	DO218535	BTCA-SG	Biliary-AdenoCA	69
e7c90af0-4b03-453e-b44f-e07248415088	DO218411	BTCA-SG	Biliary-AdenoCA	56
ec399861-7a56-4ffd-8619-700b6e3a4367	DO218227	BTCA-SG	Biliary-AdenoCA	37
f0e0d978-3e32-4444-a07a-26049b2594e6	DO218695	BTCA-SG	Biliary-AdenoCA	60
047f9e4d-86b5-4943-aef5-68199bf29e8c	DO6314	CESC-US	Cervix-SCC	30
06dad93a-4b67-49b3-8fa5-f2546e22bae7	DO6252	CESC-US	Cervix-SCC	26
07d20658-3db4-47e7-877b-66536266edfc	DO48993	CESC-US	Cervix-SCC	43
0d31a44f-1fc5-43a2-9633-36c4e650d3d2	DO49948	CESC-US	Cervix-SCC	26
0f6b355e-3898-4be6-be97-da0c3840a4ed	DO49880	CESC-US	Cervix-SCC	38
14b8bbf2-310b-459b-b52d-a7ef510ce1cf	DO6249	CESC-US	Cervix-SCC	50
3269608c-5dd7-452a-976a-31ac971aac2f	DO48987	CESC-US	Cervix-SCC	36
43be43cb-a367-4a74-94e4-973acafcf576	DO49009	CESC-US	Cervix-SCC	34
7bc3209f-b349-49bf-9b3d-44ef870b586f	DO6255	CESC-US	Cervix-SCC	58
7dc3e035-c7ae-4164-a62b-9c2460812b05	DO48991	CESC-US	Cervix-SCC	46
801e67c8-c506-410a-bdf0-856a66e974f4	DO49956	CESC-US	Cervix-SCC	40
842df341-d34f-4ed6-928c-eaf15bf7f667	DO49954	CESC-US	Cervix-AdenoCA	32
8be2b0f5-7bad-4720-b13c-e95b32bdb933	DO51594	CESC-US	Cervix-SCC	50
945e6808-2887-4f32-ac32-8f9e00353bf6	DO44285	CESC-US	Cervix-SCC	21
9ff21093-58d7-4b69-aade-c242a383ea56	DO51600	CESC-US	Cervix-SCC	58
a67f4531-99ef-43df-82f5-f6abc4b11826	DO49001	CESC-US	Cervix-SCC	35
b3b3a27c-ee9a-42af-a6d1-9af5970a98b9	DO48977	CESC-US	Cervix-SCC	43
b9d1a64e-d445-4174-a5b4-76dd6ea69419	DO49014	CESC-US	Cervix-AdenoCA	46
e07991a4-0901-4ed1-8704-aa376565d862	DO6332	CESC-US	Cervix-SCC	25
f658c350-fb89-4268-8a59-a07e365f4221	DO51592	CESC-US	Cervix-SCC	49
04b570c2-3224-4e9b-81cc-089b4a7ff07a	DO6362	CLLE-ES	Lymph-CLL	70
05da3161-1444-4188-914d-19762de3a443	DO6585	CLLE-ES	Lymph-CLL	80
08f7812b-0d74-42ba-985b-d0a027e8a80c	DO7304	CLLE-ES	Lymph-CLL	59
0b6cd7df-6970-4d60-b7b5-85002a7d8781	DO7280	CLLE-ES	Lymph-CLL	51
1157a548-6770-4c89-a84c-bcf6f0e96ea8	DO6351	CLLE-ES	Lymph-CLL	59
1193a9c4-5aab-4cd7-a690-60c96bd1172d	DO6558	CLLE-ES	Lymph-CLL	86
132f7f2a-b902-4343-aa08-cf6a7af10b9a	DO6432	CLLE-ES	Lymph-CLL	65
140d6ef7-0217-4d16-9add-215d0d14ba06	DO6492	CLLE-ES	Lymph-CLL	49
14cbcbb1-028b-471a-bb4f-8b29cfa5e4eb	DO52703	CLLE-ES	Lymph-CLL	63
15563a10-47a8-401d-a507-2c7101f7ae60	DO6364	CLLE-ES	Lymph-CLL	59
19cd4360-8392-4bc2-ae88-fdc1335d886b	DO6353	CLLE-ES	Lymph-CLL	41
1bdfaa8a-1b7e-4251-b135-ce5e4568371b	DO6748	CLLE-ES	Lymph-CLL	66
1de83d45-8492-4b83-9055-a9f43b823f91	DO6470	CLLE-ES	Lymph-CLL	69
21e7e43e-f9b1-4351-a6d9-b9cd06d15f68	DO52700	CLLE-ES	Lymph-CLL	62
22cd3875-a123-4f0d-8cd1-371958208ad6	DO51967	CLLE-ES	Lymph-CLL	54
26c301a6-a597-4c24-9f6c-2293e5ae41c7	DO6378	CLLE-ES	Lymph-CLL	59
278b2498-1d64-493b-ac43-3489ec86f313	DO6370	CLLE-ES	Lymph-CLL	59
2a7f6aac-8f94-4815-8b94-0ea7db71135c	DO6552	CLLE-ES	Lymph-CLL	61
2df17728-33e8-45ab-833b-ef68a5482daa	DO52724	CLLE-ES	Lymph-CLL	84
367fdef3-d7af-4996-932f-cc5087e843dc	DO6504	CLLE-ES	Lymph-CLL	68
39a5d94d-e8c8-4057-be96-362ffbafb94d	DO7024	CLLE-ES	Lymph-CLL	50
3de261ea-6478-4f96-8ca1-30be130e945f	DO6430	CLLE-ES	Lymph-CLL	52
3e8a2c90-e747-4a22-bc9e-0b062479fec2	DO52701	CLLE-ES	Lymph-CLL	57
3ee54a3c-69ba-479a-b1fe-79917e1b6dd5	DO52719	CLLE-ES	Lymph-CLL	53
3f72f750-5666-44e7-acaf-a912d89475be	DO6394	CLLE-ES	Lymph-CLL	64
43d630aa-3890-401c-bf56-e3a9f325734f	DO6438	CLLE-ES	Lymph-CLL	57
4808f9e1-452d-45eb-9b87-2f87c67d3452	DO6934	CLLE-ES	Lymph-CLL	68
4b7a704b-e516-4275-be11-45cc935237e2	DO6354	CLLE-ES	Lymph-CLL	46
4b8c6b0c-0d0c-4834-a2f3-691e0919b902	DO52698	CLLE-ES	Lymph-CLL	49
4b91ece6-c9b2-4889-b18c-c63eb58eb061	DO6549	CLLE-ES	Lymph-CLL	56
50f4d836-79a9-4bc7-a63a-7aa29e41d418	DO52706	CLLE-ES	Lymph-CLL	75
513bafce-375c-49b0-ae75-6c607abd05d8	DO7112	CLLE-ES	Lymph-CLL	78
537cccf2-fb25-448b-813e-ca5d5642b910	DO6386	CLLE-ES	Lymph-CLL	66
55c82198-5be6-4cc5-b5b3-b707af234107	DO6402	CLLE-ES	Lymph-CLL	58
5b4b2312-acb5-4329-8d46-7f93213e3daf	DO7196	CLLE-ES	Lymph-CLL	74
5f53bcda-2fd3-4574-9cc2-5efe353372b2	DO52710	CLLE-ES	Lymph-CLL	86
616ff577-c5c3-432e-a857-f29901de119c	DO7084	CLLE-ES	Lymph-CLL	60
631eedb3-dbd1-4606-90e1-ea91b9a77a5a	DO7166	CLLE-ES	Lymph-CLL	62
66b4a1f3-480f-4050-96ac-920c1c080864	DO6450	CLLE-ES	Lymph-CLL	45
6cfce053-bfd6-4ca0-b74b-b2e4549e4f1f	DO52709	CLLE-ES	Lymph-CLL	63
6ea6b5e4-cdc4-4e3a-bde2-8089d2a4d7eb	DO7328	CLLE-ES	Lymph-CLL	45
767517f2-f94c-44bb-9af6-36b662b166ef	DO7108	CLLE-ES	Lymph-CLL	63
7b296706-b535-45a0-9a8e-4a34a8c33bb5	DO6368	CLLE-ES	Lymph-CLL	55
7d52a9e7-b5a9-4519-96fd-e8be42a7890c	DO6410	CLLE-ES	Lymph-CLL	53
7f7e007e-4b06-4328-b116-6dcdb2ad8181	DO6742	CLLE-ES	Lymph-CLL	62
870e7aa5-a9c2-4c4e-afa8-36bb3bdc4eee	DO52722	CLLE-ES	Lymph-CLL	82
873ed251-fa44-465f-99e0-c90a42ea13d9	DO6754	CLLE-ES	Lymph-CLL	40
8c4038b6-c02a-46db-9514-c13b88d9bf48	DO52713	CLLE-ES	Lymph-CLL	50
8cce153d-953d-40c5-976b-60f6a143608c	DO52725	CLLE-ES	Lymph-CLL	70
8fa9575b-b2c9-4bd7-8da1-3c2cdf0e39f6	DO6388	CLLE-ES	Lymph-CLL	47
90de4296-0223-4b9f-8abb-6db278bfc932	DO51989	CLLE-ES	Lymph-CLL	61
91397d9c-3120-407f-8847-74b356943469	DO52711	CLLE-ES	Lymph-CLL	60
915cbb43-9e00-433d-818f-531011bea57e	DO52717	CLLE-ES	Lymph-CLL	71
99e7016a-c3c1-431c-8838-beb78a3cc017	DO52708	CLLE-ES	Lymph-CLL	75
9c730cfb-3fd6-428a-a0a4-c061ca5db06c	DO6474	CLLE-ES	Lymph-CLL	66
9e99b8d9-6f0d-4fe0-9c1e-d286c0714909	DO51992	CLLE-ES	Lymph-CLL	42
a1724132-f95c-4622-8987-fe3183b9dce3	DO7124	CLLE-ES	Lymph-CLL	86
a7e1deb7-2e3d-4e36-90c7-9cae34cdcfb3	DO7018	CLLE-ES	Lymph-CLL	60
a83e247a-8f65-4be4-9c6e-a72c4abffae8	DO6665	CLLE-ES	Lymph-CLL	61
a9a240f3-d237-4bb8-b968-e4a3cc7c2633	DO6898	CLLE-ES	Lymph-CLL	76
a9d055c6-6c53-4e85-8270-34883a1342a9	DO6428	CLLE-ES	Lymph-CLL	78
ac23a8d2-ac42-4031-9dd4-9b56baeb246e	DO52718	CLLE-ES	Lymph-CLL	40
ad92f17f-11e6-49bd-9835-6b2f47053485	DO6513	CLLE-ES	Lymph-CLL	73
aeeb01b4-790e-4929-bd59-6aad837603b1	DO6396	CLLE-ES	Lymph-CLL	76
bcd52bcb-6e35-4220-9775-96dabff926b4	DO52702	CLLE-ES	Lymph-CLL	68
c00d925a-ca4d-4561-a8f2-d4542f218086	DO6690	CLLE-ES	Lymph-CLL	80
c13d7ee5-2bf0-43e4-9cd3-9326ed9355cf	DO7214	CLLE-ES	Lymph-CLL	71
c459dba5-b27c-46f0-b5b8-c62d597a0542	DO52714	CLLE-ES	Lymph-CLL	70
c569b867-dadd-4591-af17-7e9b74699561	DO6382	CLLE-ES	Lymph-CLL	57
c642b9cc-bdb1-4796-9692-8be92398be17	DO6580	CLLE-ES	Lymph-CLL	61
c9f87f0d-4967-4be2-8b92-a20f1980ea22	DO6610	CLLE-ES	Lymph-CLL	67
ca49fdb1-d55a-427c-9819-90980dcd956f	DO6695	CLLE-ES	Lymph-CLL	82
d1be624b-eb76-4ce3-a6ba-ffc5b23953d3	DO52707	CLLE-ES	Lymph-CLL	72
d5423a93-0a72-43cf-a7ae-9011f47553c7	DO6561	CLLE-ES	Lymph-CLL	63
d88296ac-bb0d-47ab-9051-6c358f0af780	DO52721	CLLE-ES	Lymph-CLL	73
dabdd983-a819-410e-bfb8-5c66a66cf5ab	DO7172	CLLE-ES	Lymph-CLL	61
dc505248-ed04-4f77-a7c6-3fefbc5df27b	DO6350	CLLE-ES	Lymph-CLL	44
de99a4de-e916-4572-ac9e-73e341827229	DO52712	CLLE-ES	Lymph-CLL	56
def5526a-774a-4704-bb24-10c4e713649a	DO6390	CLLE-ES	Lymph-CLL	58
e1f0c565-6ed3-4e42-bc3e-c7b0003e837a	DO6352	CLLE-ES	Lymph-CLL	45
ea4a5ca7-86f9-47c7-81be-0c2c669a999f	DO6434	CLLE-ES	Lymph-CLL	45
eba6d269-27f8-4e50-b59a-5d639bdd5cff	DO6418	CLLE-ES	Lymph-CLL	62
ebc1a26b-9582-4756-acd5-b02d1152319d	DO52699	CLLE-ES	Lymph-CLL	65
ef3b454c-b2cf-4f68-a2ab-733620b6714e	DO6436	CLLE-ES	Lymph-CLL	55
f1fdacf3-2bb5-400c-895d-ec7f472fa0d4	DO7136	CLLE-ES	Lymph-CLL	55
f266899a-1dab-4226-a965-bc1327c64080	DO52716	CLLE-ES	Lymph-CLL	61
f5c8f98a-c34a-49e8-a655-d8f29487b55c	DO52720	CLLE-ES	Lymph-CLL	61
fa9996c3-b874-4424-a5a6-f1c7c0f42b9b	DO6946	CLLE-ES	Lymph-CLL	50
fb74cca4-ac9c-4be0-80e3-e71592f96aae	DO6398	CLLE-ES	Lymph-CLL	69
ffa976f0-aa60-4867-842e-361afa7d68ac	DO52704	CLLE-ES	Lymph-CLL	71
f940cea2-7e79-e422-e040-11ac0d483224	DO52761	CMDI-UK	Myeloid-AML	57
00aa769d-622c-433e-8a8a-63fb5c41ea42	DO10172	COAD-US	ColoRect-AdenoCA	31
05486349-24a4-4931-bf5f-c9fefe369af2	DO44087	COAD-US	ColoRect-AdenoCA	56
05780d48-80e7-4d70-b00c-081f8a9519f2	DO8858	COAD-US	ColoRect-AdenoCA	64
080ecc31-756a-4a1b-a51e-d632ac8219f7	DO44091	COAD-US	ColoRect-AdenoCA	74
0980e7fd-051d-45e9-9ca6-2baf073da4e8	DO7801	COAD-US	ColoRect-AdenoCA	46
10ad692b-4c3d-42de-9b5e-4968441388b3	DO44093	COAD-US	ColoRect-AdenoCA	61
154f80bd-984c-4792-bb89-20c4da0c08e0	DO8898	COAD-US	ColoRect-AdenoCA	81
2cdc4cce-0877-4ec1-85f5-20c909912e65	DO9074	COAD-US	ColoRect-AdenoCA	72
2df02f2b-9f1c-4249-b3b4-b03079cd97d9	DO8264	COAD-US	ColoRect-AdenoCA	57
31f02f48-44a4-445e-ac3d-e9bf3d8d25a2	DO7822	COAD-US	ColoRect-AdenoCA	59
3c019b2f-52ec-40a8-99b5-98c1423ce627	DO9700	COAD-US	ColoRect-AdenoCA	65
4019c219-c51e-479f-8a9d-cfa6816ed696	DO9226	COAD-US	ColoRect-AdenoCA	82
42d20028-0ddc-4dac-9f05-d674f8915f21	DO8360	COAD-US	ColoRect-AdenoCA	58
492b4e58-12e2-47b2-bd47-28f8607072fa	DO44092	COAD-US	ColoRect-AdenoCA	55
4cfb0aee-6661-478a-8694-9d8ba15e46b7	DO219106	COAD-US	ColoRect-AdenoCA	55
55345803-83d4-4fdb-b0ee-328753801da1	DO44094	COAD-US	ColoRect-AdenoCA	69
6051f40a-99e5-4461-9255-0e70d757b4d5	DO9042	COAD-US	ColoRect-AdenoCA	68
63bc376e-5a3d-44fd-8d77-686dfc41e458	DO44090	COAD-US	ColoRect-AdenoCA	34
66701395-5a53-41bb-866b-3bbf08bc33ab	DO9940	COAD-US	ColoRect-AdenoCA	78
6ca5c1bb-275b-4d05-948a-3c6c7d03fab9	DO9876	COAD-US	ColoRect-AdenoCA	75
75ad15b9-8f9c-40c1-9ca6-1e8454fbd310	DO10631	COAD-US	ColoRect-AdenoCA	63
85e29049-a5e8-49fa-a576-e113c7b2c2e3	DO8047	COAD-US	ColoRect-AdenoCA	69
8a929c55-35a6-4645-bb70-4b85d281b139	DO44086	COAD-US	ColoRect-AdenoCA	68
93ff786e-0165-4b02-8d27-806d422e93fc	DO8730	COAD-US	ColoRect-AdenoCA	65
9e5f0a23-e184-4611-b42b-e882dcf23acd	DO9732	COAD-US	ColoRect-AdenoCA	78
a0f94565-9169-49ee-8e6a-21bdc43d9de6	DO10486	COAD-US	ColoRect-AdenoCA	81
a64000df-16e5-4b88-865f-5c680adf60eb	DO9106	COAD-US	ColoRect-AdenoCA	47
b2afbcba-d67d-43f1-be3b-05f3a5836ec0	DO7858	COAD-US	ColoRect-AdenoCA	73
b6b6e1d3-c592-4836-bdad-d53af2dbcc9a	DO7831	COAD-US	ColoRect-AdenoCA	74
b7f2e85a-3c6a-48b7-8a4f-2dec1d85359d	DO8004	COAD-US	ColoRect-AdenoCA	80
d0a0d845-32e2-4590-b909-29bd27b92900	DO44089	COAD-US	ColoRect-AdenoCA	51
d3d65db3-36f9-41c7-8e5e-1683ce94dfcb	DO44095	COAD-US	ColoRect-AdenoCA	57
d3daf373-1485-455e-a0a1-8e33d215d623	DO9788	COAD-US	ColoRect-AdenoCA	73
d9690a27-bb02-498e-b15c-ee76e31d16ee	DO8658	COAD-US	ColoRect-AdenoCA	69
e3ef5cad-4d6e-4f04-babb-a908ee02644b	DO44088	COAD-US	ColoRect-AdenoCA	64
f38b5d2e-5cab-45c7-bb0a-38b2efc5c156	DO9034	COAD-US	ColoRect-AdenoCA	53
fc453f67-6623-4e8c-b519-0bd79e4d4651	DO7990	COAD-US	ColoRect-AdenoCA	57
1b1780d5-06da-40ee-9e15-02631a68027b	DO222304	DLBC-US	Lymph-BNHL	38
897a4500-6fb8-4e81-aa07-021a26d632fb	DO222306	DLBC-US	Lymph-BNHL	57
a29278af-7ecf-403e-b6a9-623ea7879d05	DO222307	DLBC-US	Lymph-BNHL	42
aa847c3d-d3a7-46aa-a81b-db5099a458fb	DO222303	DLBC-US	Lymph-BNHL	51
bd403458-5154-488b-931a-a7e737a6bf8c	DO222309	DLBC-US	Lymph-BNHL	60
e89e9c69-ffcd-4a4c-818d-1dee43ddc76a	DO222308	DLBC-US	Lymph-BNHL	70
fa676301-902f-473f-8313-5bff34ae549a	DO222305	DLBC-US	Lymph-BNHL	28
005e85a3-3571-462d-8dc9-2babfc7ace21	DO52532	EOPC-DE	Prost-AdenoCA	50
131332b2-ff51-4bd7-a626-aff2ecea6135	DO52526	EOPC-DE	Prost-AdenoCA	48
1be81ade-7ad6-4e7e-90d0-f986b3fb0a25	DO10821	EOPC-DE	Prost-AdenoCA	48
1f04210a-0c2e-4bb8-ac8e-86198e5f1d34	DO10825	EOPC-DE	Prost-AdenoCA	48
39e32615-0160-4f13-b330-50748f5d87ed	DO10813	EOPC-DE	Prost-AdenoCA	50
3c92c0e9-68e0-4354-8ed1-b6506878145d	DO10817	EOPC-DE	Prost-AdenoCA	49
3e7a30e6-2202-40bd-bfc1-0383604050da	DO10829	EOPC-DE	Prost-AdenoCA	49
41c565a9-d44a-447f-85c0-98f23bfee1b3	DO52504	EOPC-DE	Prost-AdenoCA	48
4b44b313-6f74-4233-bec4-7e41c91c77f1	DO10811	EOPC-DE	Prost-AdenoCA	51
51adf6cf-f422-4d7e-aa46-cc9bf0ef8693	DO52516	EOPC-DE	Prost-AdenoCA	48
54319e3d-c28f-4ba1-9c87-299d303e4de3	DO52501	EOPC-DE	Prost-AdenoCA	47
6763f295-f2bf-4975-bea5-c1a490d9a1fa	DO52522	EOPC-DE	Prost-AdenoCA	41
6d0851ba-271a-408f-bcc3-c104b452c9e5	DO52518	EOPC-DE	Prost-AdenoCA	50
6d325c96-8f5c-4064-9806-4364016da8a4	DO52524	EOPC-DE	Prost-AdenoCA	40
6fe135ef-54b4-4941-9bb9-872dc4d18d9f	DO10823	EOPC-DE	Prost-AdenoCA	46
73f7718b-f9b1-4a63-a561-0c9cc2abeb9f	DO52528	EOPC-DE	Prost-AdenoCA	50
8930735a-4eb4-4489-8513-d4b600c316ab	DO10835	EOPC-DE	Prost-AdenoCA	43
96b67289-9c42-402b-8e30-9efb4d512bef	DO52520	EOPC-DE	Prost-AdenoCA	48
a319188c-6b80-4228-8f2b-8f423c0fcf97	DO52534	EOPC-DE	Prost-AdenoCA	47
a971ac23-0664-405d-9f5c-9ca892af003e	DO52530	EOPC-DE	Prost-AdenoCA	47
ad007b59-46f6-48b9-958a-2b9d28cca3b7	DO10809	EOPC-DE	Prost-AdenoCA	46
b0c61486-b061-4b6b-ac02-130a3ea0b080	DO10837	EOPC-DE	Prost-AdenoCA	48
b3f1d232-4392-4258-9256-d38ff4b59f94	DO52505	EOPC-DE	Prost-AdenoCA	48
b4aea804-fc6e-4d58-906f-f3a932ca9dc5	DO52499	EOPC-DE	Prost-AdenoCA	46
bd3028c7-1fde-401d-a6b2-5f8e61eb4aa1	DO10815	EOPC-DE	Prost-AdenoCA	38
d74be531-b0fd-42c3-954e-4a4f7eef922a	DO52498	EOPC-DE	Prost-AdenoCA	48
dd5ed858-0623-4387-b1bf-109175c32ef4	DO10819	EOPC-DE	Prost-AdenoCA	44
de4faf55-1bcf-427f-b019-829bb4b64ff1	DO10833	EOPC-DE	Prost-AdenoCA	49
e6772001-dffc-4fb4-86e9-6c395edd176d	DO52500	EOPC-DE	Prost-AdenoCA	50
ec16d1f5-f8a9-4c19-8cce-92f6ea9eb3f7	DO52506	EOPC-DE	Prost-AdenoCA	48
edeea137-080d-42d3-a0ce-5cfe0d4a68e7	DO10831	EOPC-DE	Prost-AdenoCA	45
f601cf2f-081f-484d-ab0e-21a8ec8d3770	DO10806	EOPC-DE	Prost-AdenoCA	45
f921b592-fa4d-49f7-b773-81a0e903aaed	DO52508	EOPC-DE	Prost-AdenoCA	43
0250e6f7-2538-4d1f-a8ff-ca34a7057dde	DO50332	ESAD-UK	Eso-AdenoCA	78
09497b9b-6fca-48cb-af97-161a3e434a51	DO50309	ESAD-UK	Eso-AdenoCA	78
0e872e0d-4711-4364-a5d0-6beeb6fd3ff2	DO50328	ESAD-UK	Eso-AdenoCA	74
0ef92ff8-829f-425a-91d8-c594b6e22a2b	DO50357	ESAD-UK	Eso-AdenoCA	59
0efb6e20-236d-4640-9373-6fc03e67d090	DO50356	ESAD-UK	Eso-AdenoCA	66
134c9a92-e91e-4347-a9c4-727279edebb1	DO50411	ESAD-UK	Eso-AdenoCA	72
15e7d981-8c27-4b2b-b4f8-626e22021895	DO50341	ESAD-UK	Eso-AdenoCA	77
1bb2bdb7-8a89-4e7d-903d-03a6f8018efb	DO50336	ESAD-UK	Eso-AdenoCA	53
1f967003-82d6-4932-a445-24fc25723594	DO50445	ESAD-UK	Eso-AdenoCA	79
23fa90d5-b273-4e2c-9c88-68aa57b60e97	DO50390	ESAD-UK	Eso-AdenoCA	67
25c99312-bf63-4654-a73a-03c3c1cd50b6	DO50405	ESAD-UK	Eso-AdenoCA	66
27b56bf2-7a9d-4061-98d4-61fe2761578c	DO50442	ESAD-UK	Eso-AdenoCA	81
28e81540-4744-4865-b627-c7c9d8a3c2b8	DO50350	ESAD-UK	Eso-AdenoCA	51
293a2f0a-4846-4c7c-b8b1-bb741c8d3275	DO50342	ESAD-UK	Eso-AdenoCA	66
2b41746a-95c0-4875-afb5-c6d3d3ad30d9	DO50343	ESAD-UK	Eso-AdenoCA	77
2e69c886-535b-4ff0-9236-abf6799acdbd	DO50439	ESAD-UK	Eso-AdenoCA	56
31f3ff14-7d74-447c-a5da-9ad8336c3f3f	DO50315	ESAD-UK	Eso-AdenoCA	87
33992441-4f34-42f2-ba87-6ddd227f2250	DO50402	ESAD-UK	Eso-AdenoCA	50
35dc84c1-476c-4d48-ae23-622bf6e043ac	DO50316	ESAD-UK	Eso-AdenoCA	56
35eb6ecf-9514-4416-94b1-02200c0a1571	DO50331	ESAD-UK	Eso-AdenoCA	75
36680797-36de-413d-b2a1-8804ac1705e9	DO50436	ESAD-UK	Eso-AdenoCA	61
371235d9-55b8-40a7-8cd6-baa7c2ad0493	DO50437	ESAD-UK	Eso-AdenoCA	58
384ef419-ee94-4563-9237-236fddeb4b64	DO50349	ESAD-UK	Eso-AdenoCA	72
3a18aa52-b6e2-4d03-ad05-ef99d653f0e0	DO50395	ESAD-UK	Eso-AdenoCA	74
3a551616-4840-4111-a8c5-b4aa773d82c2	DO50392	ESAD-UK	Eso-AdenoCA	49
3b590d75-ccfb-4da8-a2e9-10fb07e02cea	DO50374	ESAD-UK	Eso-AdenoCA	50
3bb4c27b-4d0d-4d13-b910-41a9ebf95880	DO10839	ESAD-UK	Eso-AdenoCA	79
3da169e8-844a-4eee-b794-a2eb81db779a	DO50372	ESAD-UK	Eso-AdenoCA	63
3e6a17f9-c249-41b6-ba49-55aaa39d21c5	DO50355	ESAD-UK	Eso-AdenoCA	60
42629ae0-9410-4fac-8df1-2c276467deb5	DO50447	ESAD-UK	Eso-AdenoCA	72
4283773c-c04b-4f33-a398-f3566f6d293a	DO50320	ESAD-UK	Eso-AdenoCA	67
47874ff4-0b1c-4a31-9192-2a10e93ce9a1	DO50314	ESAD-UK	Eso-AdenoCA	81
48a0da38-8147-40fe-b683-3f070413a792	DO50412	ESAD-UK	Eso-AdenoCA	67
532bec86-b8d3-41a1-ba17-913a7d378f66	DO50444	ESAD-UK	Eso-AdenoCA	77
569393c8-e2fe-4580-a45b-81f1b1e01135	DO50407	ESAD-UK	Eso-AdenoCA	65
5fd632ea-085e-4e9b-8dcc-ec94e492d3bf	DO50449	ESAD-UK	Eso-AdenoCA	59
60525b38-c34b-479b-86d3-013c7e567b8f	DO50450	ESAD-UK	Eso-AdenoCA	78
64623aaa-a274-4baa-8b71-958d9c8df733	DO50323	ESAD-UK	Eso-AdenoCA	67
6495e68e-1434-45d3-a03d-f286447dda79	DO50330	ESAD-UK	Eso-AdenoCA	67
69c3c88c-d51e-4e03-b96b-ec4f1a0faa2d	DO50362	ESAD-UK	Eso-AdenoCA	64
6a0d0c42-1884-4c6a-936a-678a822c0936	DO50319	ESAD-UK	Eso-AdenoCA	64
708e21ac-f529-4461-bc4f-d3a194a92b80	DO50443	ESAD-UK	Eso-AdenoCA	79
77c022d3-2f29-49d3-a1df-cc2e9407fd7f	DO50354	ESAD-UK	Eso-AdenoCA	61
7866dfb2-46b3-42b4-905b-12f80593d6bd	DO50381	ESAD-UK	Eso-AdenoCA	58
7a4f6014-f7a2-459b-bc43-df164e73cbba	DO50385	ESAD-UK	Eso-AdenoCA	76
7adcea71-1aed-450c-b0ff-b9d9820c6153	DO50446	ESAD-UK	Eso-AdenoCA	75
7c5c2293-3f40-4ae3-8346-6a327b2abf4d	DO10858	ESAD-UK	Eso-AdenoCA	62
7d2da7ba-f57c-4083-9572-6fa98008083b	DO50365	ESAD-UK	Eso-AdenoCA	73
7f94d650-41b9-4664-bcde-dc8533e4602d	DO50398	ESAD-UK	Eso-AdenoCA	47
8e48aa43-6cd1-4aef-83ce-2451b1b86e8e	DO50364	ESAD-UK	Eso-AdenoCA	59
8ff9b1b6-a498-47fe-a970-ab7cfb64e653	DO50345	ESAD-UK	Eso-AdenoCA	75
9258860c-a336-4075-996d-2ee0c18b281c	DO50338	ESAD-UK	Eso-AdenoCA	80
926a04de-ef57-4271-91db-e90de8aa8a1a	DO50403	ESAD-UK	Eso-AdenoCA	58
96a2896c-1e32-4827-a526-6b7104832f9a	DO50307	ESAD-UK	Eso-AdenoCA	73
9749a9a5-cb7f-4038-a5f9-5e2d6b97c689	DO50318	ESAD-UK	Eso-AdenoCA	67
9ae33a63-6b1a-43bf-9205-463c867bcbc4	DO50440	ESAD-UK	Eso-AdenoCA	72
9ba6be6d-2032-444b-ab3c-dbee8023759d	DO50396	ESAD-UK	Eso-AdenoCA	68
9bb9164e-ea1b-49ab-bbcc-f59cf8c32345	DO10844	ESAD-UK	Eso-AdenoCA	76
9c00828e-e9ae-4b9c-959e-34837ee2b230	DO50410	ESAD-UK	Eso-AdenoCA	76
9de495d1-55b2-4535-9b0a-a999df35977c	DO50448	ESAD-UK	Eso-AdenoCA	79
a08c196e-4f96-4b16-94b4-aa6a0153ac50	DO50326	ESAD-UK	Eso-AdenoCA	62
a1e3dc5b-b81f-4890-870c-ed3b8ac36dec	DO50367	ESAD-UK	Eso-AdenoCA	51
a284fe9d-9afd-4472-8d70-243ca9be5c2c	DO50387	ESAD-UK	Eso-AdenoCA	81
a37a825c-d74e-46cc-92ef-b65016857b4a	DO50306	ESAD-UK	Eso-AdenoCA	78
a92023de-5c97-4bf2-aa3c-0e768d7c5ece	DO50452	ESAD-UK	Eso-AdenoCA	61
abe290ed-67c8-42bb-84f7-0d32a5f8f3db	DO50340	ESAD-UK	Eso-AdenoCA	71
ad4aa4dc-bea4-4f4a-8b1b-8f361112f84f	DO50382	ESAD-UK	Eso-AdenoCA	74
b02b4bba-6e66-44fb-a48f-38c309aaaac5	DO50311	ESAD-UK	Eso-AdenoCA	70
b53dcb4d-f894-47b8-8a4e-17c7998d8120	DO50346	ESAD-UK	Eso-AdenoCA	65
b757a040-3c9e-45e7-a045-9cd08db11d62	DO50339	ESAD-UK	Eso-AdenoCA	79
b8f3137e-5e92-4a56-90d4-884a4ed2ef9c	DO50383	ESAD-UK	Eso-AdenoCA	75
b9bcba3a-c9be-4305-b5f4-c861282921e0	DO50393	ESAD-UK	Eso-AdenoCA	76
ba096d4f-5a6c-4c31-ae03-e7483cf58c38	DO10843	ESAD-UK	Eso-AdenoCA	76
bb5bedd3-d8fc-4739-8e6b-9e37223f8be2	DO10841	ESAD-UK	Eso-AdenoCA	63
c971ffa7-ce37-4138-b028-598a30478e25	DO50370	ESAD-UK	Eso-AdenoCA	71
c9f91ded-3b04-4cd1-8ea6-bbc635a8a4f0	DO50406	ESAD-UK	Eso-AdenoCA	74
cb381d49-4546-400c-af02-f877083caa0a	DO50401	ESAD-UK	Eso-AdenoCA	77
cb753e6f-5ea3-4b58-9db3-7a62d15c8b2e	DO10840	ESAD-UK	Eso-AdenoCA	73
ce799e7b-30e7-44a5-a185-3e50d5e059ef	DO50327	ESAD-UK	Eso-AdenoCA	76
d1842491-29ff-4801-8c8a-4d619f749dd1	DO50438	ESAD-UK	Eso-AdenoCA	70
d4cf11be-3bd7-403b-9722-91d8e8761e4d	DO50451	ESAD-UK	Eso-AdenoCA	43
d707940e-0f9d-4da3-9380-90a422e44efd	DO50435	ESAD-UK	Eso-AdenoCA	53
da910f22-126e-41dc-be6b-47c8f69ad106	DO50384	ESAD-UK	Eso-AdenoCA	82
dd7d623b-b9af-4147-9aa6-e09793691f10	DO50325	ESAD-UK	Eso-AdenoCA	65
de581588-be15-4bf4-95d1-aa5478b53ab6	DO50399	ESAD-UK	Eso-AdenoCA	75
ded8b673-53df-4038-a375-7cd0fd2a1b9f	DO50321	ESAD-UK	Eso-AdenoCA	83
dfde4013-9062-42f5-a42b-626ef8334a41	DO50454	ESAD-UK	Eso-AdenoCA	73
e7a0889c-dd8c-4230-9c63-384f1f6ee577	DO50329	ESAD-UK	Eso-AdenoCA	56
e91ab7da-79a6-4ea0-bc24-7aacb39f7614	DO50408	ESAD-UK	Eso-AdenoCA	57
e93b0979-65ef-4883-9b6e-39eb17966e66	DO50434	ESAD-UK	Eso-AdenoCA	75
eb1531b0-8af1-4b2b-9192-644cb47101fc	DO50388	ESAD-UK	Eso-AdenoCA	71
ec474dfa-527c-44f3-9224-bf1c858cabfc	DO50453	ESAD-UK	Eso-AdenoCA	68
f0a33adc-ea90-46ef-a24a-a8d7e4e15db3	DO50441	ESAD-UK	Eso-AdenoCA	60
f2e639cc-c30c-459f-8afc-7ace7d0209c5	DO50409	ESAD-UK	Eso-AdenoCA	67
f37de4fa-52f6-4fe4-a3fa-41803032c93f	DO50389	ESAD-UK	Eso-AdenoCA	65
f48c3c82-bebe-4b8e-909e-e1a51a7142ec	DO50348	ESAD-UK	Eso-AdenoCA	68
fab0be4b-c84a-45cd-a76f-44d9a8bf1846	DO50337	ESAD-UK	Eso-AdenoCA	69
08d2a566-8407-4e9b-836c-bf5e1e9f85b2	DO222286	GACA-CN	Stomach-AdenoCA	55
0e54cea2-d568-4a33-b9db-b698844e6ad9	DO217867	GACA-CN	Stomach-AdenoCA	55
1b8fe07d-859c-4d91-ade1-6b2bcb5774ce	DO218442	GACA-CN	Stomach-AdenoCA	74
1d2d355a-8409-4c8a-9f07-ac62885e228d	DO218223	GACA-CN	Stomach-AdenoCA	47
25f07374-313a-4100-9a60-3d21d2988fca	DO218136	GACA-CN	Stomach-AdenoCA	71
30b9ab02-60f2-4974-85a9-874f247ae932	DO218728	GACA-CN	Stomach-AdenoCA	59
34a445c2-1eb4-4a9f-8838-cddc2f82aae4	DO218088	GACA-CN	Stomach-AdenoCA	58
37e5d47b-851b-47de-ba6a-fd2835644011	DO222276	GACA-CN	Stomach-AdenoCA	36
498ecf81-921d-4df9-a6a4-a625f484e823	DO222275	GACA-CN	Stomach-AdenoCA	69
4dc9b032-7f7b-486d-a12b-8461af89501d	DO218282	GACA-CN	Stomach-AdenoCA	59
55e520f4-0e4b-41a2-9951-c4e9f323100b	DO218517	GACA-CN	Stomach-AdenoCA	48
5dc6f055-c4f6-49a1-a68c-94cf87cbd363	DO218769	GACA-CN	Stomach-AdenoCA	55
63f5bb12-1b20-49d4-9e98-570e368f947d	DO218019	GACA-CN	Stomach-AdenoCA	54
65be412d-46c3-4cbf-9b46-b35351e53065	DO218673	GACA-CN	Stomach-AdenoCA	73
68509ede-3dcf-4a6e-9af0-4a9bb4dfa567	DO217896	GACA-CN	Stomach-AdenoCA	69
6dbac113-d4cf-4db5-97c9-50fa400bb47e	DO222299	GACA-CN	Stomach-AdenoCA	69
7b482f46-adcc-48ae-a4d6-17f4edd998dc	DO224498	GACA-CN	Stomach-AdenoCA	70
7e036d40-b669-4929-a1e2-c4736e01a473	DO222292	GACA-CN	Stomach-AdenoCA	65
7eb0f792-858f-45d1-a908-125b02ea1506	DO217822	GACA-CN	Stomach-AdenoCA	65
81c7a8c1-8a6a-4e78-a72c-f7c021c67ff7	DO218230	GACA-CN	Stomach-AdenoCA	79
a46f1e20-9e97-4dcc-a5ed-532aad9f3236	DO217817	GACA-CN	Stomach-AdenoCA	57
b49d5310-3cc5-4386-9444-cf0d61b52376	DO218443	GACA-CN	Stomach-AdenoCA	58
bc0dee07-de20-44d6-be65-05af7e63ac96	DO218030	GACA-CN	Stomach-AdenoCA	61
bd2f8133-3e71-4c5e-998f-0c1a9fdfb75f	DO218774	GACA-CN	Stomach-AdenoCA	63
c4e048de-1d43-4fbd-8289-9279b16c8a3a	DO218487	GACA-CN	Stomach-AdenoCA	62
d7f8e1f3-a9a7-4929-92df-1283bac815d2	DO217818	GACA-CN	Stomach-AdenoCA	80
d91e1a92-837d-44d6-92d8-419f435effe0	DO222288	GACA-CN	Stomach-AdenoCA	67
eb18e71d-2a27-4eae-aa27-4b2c0716d2ba	DO218089	GACA-CN	Stomach-AdenoCA	61
eda1d8d9-e8f5-46f2-bb16-15d0b10c2cf9	DO222285	GACA-CN	Stomach-AdenoCA	71
f50fb278-1f0f-406e-b341-eb3d1b97afe6	DO218068	GACA-CN	Stomach-AdenoCA	81
0332b017-17d5-4083-8fc4-9d6f8fdbbbde	DO12742	GBM-US	CNS-GBM	53
04339769-517c-448d-a7ca-951f83608c60	DO13575	GBM-US	CNS-GBM	21
08ac57ec-0036-4134-a9bb-f22eaa27ab0d	DO10960	GBM-US	CNS-GBM	66
1e27cc8a-5394-4958-9af6-5ece1fe24516	DO11441	GBM-US	CNS-GBM	63
25bee010-cc99-4af0-ba2f-fe4dd308be33	DO11776	GBM-US	CNS-GBM	42
2c71d542-1653-4d97-8752-f2fd05c7e75d	DO13348	GBM-US	CNS-GBM	53
2fdab641-d73b-4f9a-aa4c-c1944f131a69	DO12484	GBM-US	CNS-GBM	51
374cbd87-428e-4509-85c1-b7d3302c30a0	DO11782	GBM-US	CNS-GBM	62
3914c02e-44ad-4c96-8464-61aa95b42c49	DO11794	GBM-US	CNS-GBM	47
39520be3-a2af-4189-acf4-9d239363333a	DO11382	GBM-US	CNS-GBM	65
41d50a3c-49fc-4d8a-9c25-bbbcd3a5da6f	DO12034	GBM-US	CNS-GBM	59
4a1ad661-f6ae-44e8-b50b-72ff658ff22b	DO12070	GBM-US	CNS-GBM	58
4d7f2c74-862b-4aad-98e1-fa831f14a905	DO12352	GBM-US	CNS-GBM	43
53dec97d-0464-4ffd-8e2e-95b2b9a03af0	DO11202	GBM-US	CNS-GBM	52
56ffaa35-814c-4c0b-b3c6-d4514d34fec2	DO11046	GBM-US	CNS-GBM	60
5fd77ba9-5015-4d8b-86a0-582e5c76bdd6	DO11501	GBM-US	CNS-GBM	59
65723119-bdfe-46f0-b629-c171023abd71	DO13144	GBM-US	CNS-GBM	59
6de41ac1-229b-40b9-a494-5588c284351d	DO12952	GBM-US	CNS-GBM	70
7cae6c0b-36fe-411b-bbba-093a4c846d84	DO11148	GBM-US	CNS-GBM	60
82d7fa2d-19cd-41b7-8ed1-ea9fb9a544c6	DO12382	GBM-US	CNS-GBM	51
914421d2-898e-433e-bb66-b1710eaae2c7	DO11860	GBM-US	CNS-GBM	66
96e3db14-2bb1-4f68-aed6-5e794750c96e	DO13510	GBM-US	CNS-GBM	63
96ef40c3-8d4c-4fe1-a33a-99f5b205a0bb	DO10900	GBM-US	CNS-GBM	50
9880c3c9-5685-42a7-8fe9-7585ea1a1d37	DO13132	GBM-US	CNS-GBM	66
a6957d15-453c-4f3b-ab8c-c38054dfe548	DO10970	GBM-US	CNS-GBM	36
a8f86b64-914c-4d89-897b-33bcdd1759f7	DO14049	GBM-US	CNS-GBM	51
b1e62d8e-24d2-4118-8cd0-3142acebdd5b	DO12814	GBM-US	CNS-GBM	63
b2d17671-d2e1-4c97-8b01-a976d5abe1d6	DO13971	GBM-US	CNS-GBM	31
b60392fb-43d9-4c9c-b91b-ded40492e61c	DO13869	GBM-US	CNS-GBM	72
b8151614-b08f-49a3-ab6f-2e780f765a17	DO12370	GBM-US	CNS-GBM	56
c065761d-f775-457f-bda0-4c7c257a701e	DO10975	GBM-US	CNS-GBM	62
c27290e4-6835-448a-abdc-df8ddd5f4630	DO13318	GBM-US	CNS-GBM	76
d1132127-1250-43af-9c16-425798a3d1a7	DO13474	GBM-US	CNS-GBM	74
d60f54f5-b154-42c4-99fb-cea4e7a33dc7	DO10908	GBM-US	CNS-GBM	63
eab71331-53d3-4cf5-96c9-5121a3962c27	DO11292	GBM-US	CNS-GBM	61
ece0f3a4-a204-4c52-bb1f-88d44a875b2e	DO13192	GBM-US	CNS-GBM	53
f98de26b-c7d6-435d-81fa-1f1869da9087	DO11854	GBM-US	CNS-GBM	58
fca08ee9-b480-4dc7-be56-f1eb03b56f7c	DO12454	GBM-US	CNS-GBM	60
02c6a893-49c5-49d1-8eb1-195021e70d52	DO14686	HNSC-US	Head-SCC	38
08227616-02a5-46e8-9db1-f2d1d691ab23	DO14814	HNSC-US	Head-SCC	64
0e6ca8dc-0f31-4675-95b1-5920576daeff	DO14204	HNSC-US	Head-SCC	57
1727e88b-df0a-4af2-9191-8c6061d98ad0	DO14742	HNSC-US	Head-SCC	34
190eb791-383d-4e27-870d-e470630843e7	DO15398	HNSC-US	Head-SCC	67
1aff91a6-1b0f-4575-8f4b-4e064a50b886	DO14718	HNSC-US	Head-SCC	32
1db83e80-bdf7-4d8d-8008-bd8406d641fc	DO15527	HNSC-US	Head-SCC	50
1fff8b62-534b-4d71-a65f-e5f93b8b50ed	DO14862	HNSC-US	Head-SCC	47
21205681-a0c7-48d0-81d4-0b7ef31158cf	DO15791	HNSC-US	Head-SCC	57
29fc38aa-f367-46a3-a14d-a5f657ad0caa	DO16015	HNSC-US	Head-SCC	71
3e604a1c-b95f-44ff-9723-e2fac845da3b	DO14250	HNSC-US	Head-SCC	62
46d35b82-e1b7-4d35-be5e-3a70fd47e421	DO14678	HNSC-US	Head-SCC	76
5046f1b4-9d95-4841-ba30-691fa44719a2	DO15815	HNSC-US	Head-SCC	67
5193a482-6ed9-4504-bd7c-c8b9e4103577	DO15870	HNSC-US	Head-SCC	59
54e78de0-d357-4125-a904-ab35e461572b	DO14614	HNSC-US	Head-SCC	62
6bbd66dd-efee-4d6e-b02f-f88e98526b82	DO14282	HNSC-US	Head-SCC	42
7158c9fd-a633-4fef-aa23-bd285f2a87a8	DO15943	HNSC-US	Head-SCC	62
7e584ff6-0b81-4f85-81da-b8117afee326	DO15014	HNSC-US	Head-SCC	62
81598359-24d5-4a8b-a6e6-7a6f94289119	DO14264	HNSC-US	Head-SCC	73
8294a969-59a1-4d3b-895b-f07e96bf9f7a	DO14232	HNSC-US	Head-SCC	58
83eca7b5-45bb-44c0-8afe-36f8988d0078	DO14420	HNSC-US	Head-SCC	53
878a7fe7-20ff-4651-9587-b4d6fd42e929	DO15110	HNSC-US	Head-SCC	19
9988eb07-01f6-4f83-8699-bb63e0525f08	DO14343	HNSC-US	Head-SCC	68
a0fe80e0-e3ac-485b-8a1a-4c80c101b874	DO15022	HNSC-US	Head-SCC	38
a315b798-f037-48d5-91ed-e733e3bbd6ee	DO14192	HNSC-US	Head-SCC	60
a8041e86-071e-46cd-8fb5-7ecdc1ab0553	DO14238	HNSC-US	Head-SCC	39
ab923db7-54e8-4a50-b7fd-c2b4b300041e	DO15430	HNSC-US	Head-SCC	56
b537bc07-9998-49f4-bbbe-5b617152bfd9	DO52029	HNSC-US	Head-SCC	57
b86e88e7-0d5f-4b32-a35f-dc97251ab990	DO14171	HNSC-US	Head-SCC	49
c0812962-a345-48b7-aec0-01336c2d1eed	DO14582	HNSC-US	Head-SCC	35
c121de15-78f7-4698-91bf-fd0485c466c2	DO15198	HNSC-US	Head-SCC	36
c2124bb2-30e1-4093-9a8a-3a188a6dc0a9	DO14750	HNSC-US	Head-SCC	71
c76f7fcc-2748-4b6d-805e-d21652dd5e3a	DO14236	HNSC-US	Head-SCC	47
d3709eea-ca2a-49ac-b79c-871a5473d450	DO15414	HNSC-US	Head-SCC	52
d4b80307-abbd-48bb-b52c-6dcd409699a2	DO15911	HNSC-US	Head-SCC	63
dd67dec6-35dd-4efe-b913-ed4884855365	DO14242	HNSC-US	Head-SCC	28
de8ef60b-4dbe-4aa8-adef-6f58cdfada29	DO15591	HNSC-US	Head-SCC	73
dfa20d2d-1ba3-476a-b4b9-21d21470bee2	DO14566	HNSC-US	Head-SCC	61
e2b5c926-491d-430d-8d9c-5c73d7752d1b	DO14502	HNSC-US	Head-SCC	39
e52ffa79-557a-4024-81f3-f3826c227ec5	DO15046	HNSC-US	Head-SCC	53
ee963667-56b1-49bd-8896-e07b536d3014	DO14942	HNSC-US	Head-SCC	59
ef673d3d-2031-4036-ba25-4bc7ef04075b	DO14296	HNSC-US	Head-SCC	53
feccc27e-5c2e-4339-8746-0945fee93c1e	DO15503	HNSC-US	Head-SCC	66
07e0e938-f61f-477a-92a2-5b7e74b78943	DO220479	KICH-US	Kidney-ChRCC	54
09537dce-c797-4b60-962a-d4c3cd6ab00a	DO220338	KICH-US	Kidney-ChRCC	44
0b811c6a-8f05-44bd-ac33-fb720d189e71	DO220363	KICH-US	Kidney-ChRCC	67
148536ce-ee2a-4952-a19d-10d6f44146b9	DO220355	KICH-US	Kidney-ChRCC	45
1e8ae8dd-74c1-44d5-a74e-bfdce801c736	DO220468	KICH-US	Kidney-ChRCC	42
24f887e1-ce82-40f3-9674-11102bd076c0	DO220519	KICH-US	Kidney-ChRCC	65
2ccd028d-e7e0-4f77-a512-f658a31819a4	DO220336	KICH-US	Kidney-ChRCC	60
345a06d6-fa5c-4674-a847-88a6b537cf3c	DO220535	KICH-US	Kidney-ChRCC	42
34739bd6-b3be-441d-8cdb-e4233bf14080	DO220351	KICH-US	Kidney-ChRCC	72
3ace181a-23bd-424e-a87e-e0c01a2a2cb8	DO220352	KICH-US	Kidney-ChRCC	51
4729fe4b-c1ac-489b-a67e-91e5c5e3ff8c	DO220334	KICH-US	Kidney-ChRCC	69
4ecbfd89-393f-4126-aa1c-951a2c23ef89	DO220362	KICH-US	Kidney-ChRCC	56
58c7e9c3-1345-48c0-a758-0887358b8696	DO220490	KICH-US	Kidney-ChRCC	38
5bebc389-de0d-45b8-9d2f-6476988c358a	DO220361	KICH-US	Kidney-ChRCC	47
6400c324-2c94-477d-acb9-669d4ea46f1e	DO220549	KICH-US	Kidney-ChRCC	29
64f696a6-58b2-40a8-b848-fd775cd52529	DO220556	KICH-US	Kidney-ChRCC	42
7087a2b6-7fc4-45b0-8c48-248864f03deb	DO220339	KICH-US	Kidney-ChRCC	48
715f59dd-a80f-422d-988c-f73f4b987baf	DO220525	KICH-US	Kidney-ChRCC	59
81bb13fc-f082-4c0b-8066-1729f11ef617	DO220474	KICH-US	Kidney-ChRCC	53
85ed2434-da94-4333-90ca-6ca4691cbdd3	DO220510	KICH-US	Kidney-ChRCC	86
93b51c61-6eea-4228-a102-840a2e118522	DO220509	KICH-US	Kidney-ChRCC	35
94434272-4cbd-4b4d-bd98-44f18526dd69	DO220342	KICH-US	Kidney-ChRCC	37
97c1a300-978d-4df1-9e97-ce2f92b9eff1	DO220358	KICH-US	Kidney-ChRCC	61
9a90f951-ad96-4883-b97f-ac43395dae5d	DO220423	KICH-US	Kidney-ChRCC	41
9d3b0b87-5fc5-4d09-9c63-4d5fc4bc46d0	DO220356	KICH-US	Kidney-ChRCC	30
9dfcbabf-2bc0-43a2-bdde-d0b2aaca3f6b	DO220577	KICH-US	Kidney-ChRCC	58
9fb73d89-f7c4-47b2-810b-3ce37cd8a3c9	DO220359	KICH-US	Kidney-ChRCC	38
9fc0e0e8-1b0f-400c-b4cf-126193283695	DO220333	KICH-US	Kidney-ChRCC	56
a3deafcb-b54f-4b7e-89ac-c92c16fb919f	DO220478	KICH-US	Kidney-ChRCC	50
a592e80a-3b1a-46aa-be30-bcd87d6bca6f	DO220433	KICH-US	Kidney-ChRCC	43
ba686386-8113-4885-b20f-6ad09a295604	DO220439	KICH-US	Kidney-ChRCC	47
bd2ec47b-a120-4b3b-b10d-aee09805ab33	DO220354	KICH-US	Kidney-ChRCC	62
c00de7a0-0b09-4e07-988c-ef2a7f8e932a	DO220360	KICH-US	Kidney-ChRCC	57
c29f6ed6-880d-4f03-977e-1087738e5e60	DO220554	KICH-US	Kidney-ChRCC	17
c56505cb-e150-408d-9df6-3af4e608c376	DO220341	KICH-US	Kidney-ChRCC	69
c6d6f49e-6e95-4e41-8388-71f6fe017d80	DO220340	KICH-US	Kidney-ChRCC	55
cdf313c8-59f9-41c6-9bd2-f47cb4287da5	DO220357	KICH-US	Kidney-ChRCC	37
d113ce88-04ab-4675-b363-92f80c28de34	DO220348	KICH-US	Kidney-ChRCC	34
d648c804-4eaf-4252-8b6f-13378158a07d	DO220449	KICH-US	Kidney-ChRCC	28
d72a7338-c144-4c62-a70e-2177a3b4b77e	DO220335	KICH-US	Kidney-ChRCC	46
e9032df3-8692-4146-a867-b9b64c9b310a	DO220349	KICH-US	Kidney-ChRCC	41
f38fc6ac-2af8-4d89-a514-4e2c5fdf08de	DO220350	KICH-US	Kidney-ChRCC	45
fae88d21-171c-4df4-b258-3c5948a1034b	DO220331	KICH-US	Kidney-ChRCC	57
00bf0350-8c7c-4b9e-8143-13ea2dc1122f	DO17323	KIRC-US	Kidney-RCC	49
063cfacf-9933-4a2d-8921-0aeb76e12779	DO17791	KIRC-US	Kidney-RCC	49
0f53e757-1823-409f-a0ea-249270728e15	DO19028	KIRC-US	Kidney-RCC	50
10d15b7a-16d1-4953-aaef-f193ffa97f42	DO16881	KIRC-US	Kidney-RCC	54
1e046ab9-fa4c-4c15-8d78-ed0048c80ebf	DO17848	KIRC-US	Kidney-RCC	57
252a1c43-f954-44d7-8e31-6bcd0157a05c	DO18988	KIRC-US	Kidney-RCC	83
267a9862-17bd-4056-ba4a-1f373736ffbb	DO19380	KIRC-US	Kidney-RCC	58
2c581a74-7716-4c20-b366-a8e1d9a901f6	DO20082	KIRC-US	Kidney-RCC	61
39c55051-e1bc-4081-962a-17205645de45	DO18839	KIRC-US	Kidney-RCC	61
3feac02a-c99f-4dd9-9eff-e4f5e87f7dc5	DO19733	KIRC-US	Kidney-RCC	51
51206157-94cc-4702-8247-c98283b487aa	DO16248	KIRC-US	Kidney-RCC	73
54842328-9432-4820-8976-7964bf9bf147	DO20416	KIRC-US	Kidney-RCC	53
64446aec-c125-4c81-b9cc-62482cb1aaed	DO18016	KIRC-US	Kidney-RCC	67
68b7fdb1-22b5-4152-9e69-a41151640cd8	DO16110	KIRC-US	Kidney-RCC	77
81d0d6bb-7319-4b67-bcf7-36df24e76b43	DO17977	KIRC-US	Kidney-RCC	64
85448d11-9f84-44b7-8ae3-a115f24bdb76	DO16999	KIRC-US	Kidney-RCC	75
9ae0744a-9bc1-4cd7-b7cf-c6569ed9e4aa	DO17373	KIRC-US	Kidney-RCC	44
9c181313-5b4c-41c5-9ad5-a5a86fe609aa	DO16233	KIRC-US	Kidney-RCC	42
a4f8305f-4409-4776-b34d-4878d18c8693	DO17751	KIRC-US	Kidney-RCC	63
a54aac0e-4108-49cf-bf50-687031c7cda6	DO17074	KIRC-US	Kidney-RCC	42
a56cd282-f6c5-4373-b3d8-676562894598	DO18572	KIRC-US	Kidney-RCC	71
aad8c8d6-d828-4aac-9cfb-cee893e36850	DO16269	KIRC-US	Kidney-RCC	40
b51fa117-2c0a-4e1d-8ec4-9f039073a486	DO17085	KIRC-US	Kidney-RCC	63
b6365bdb-e6d5-4615-95b3-db12a0c2f3d9	DO17054	KIRC-US	Kidney-RCC	61
bcf54c96-2b62-4e24-926f-d77576250dd1	DO18651	KIRC-US	Kidney-RCC	67
d01710f9-efc8-4b5f-9e53-300b30f9219f	DO16136	KIRC-US	Kidney-RCC	62
d429c27a-5963-42fe-b3a0-7252c20669d8	DO16769	KIRC-US	Kidney-RCC	62
d991f23a-dc1b-427a-b798-bd4187d3aa02	DO18671	KIRC-US	Kidney-RCC	75
dacd4cc2-fc2b-4fbd-adf6-c8a46ae69c91	DO18056	KIRC-US	Kidney-RCC	60
db4592fb-13c2-4d61-9dc3-a5d43def8d4b	DO18164	KIRC-US	Kidney-RCC	62
de4c3f91-d164-47df-9971-feba840d247c	DO20604	KIRC-US	Kidney-RCC	71
f3c1a125-06e9-41c4-9558-275a3e346cc5	DO16113	KIRC-US	Kidney-RCC	52
f64e9609-d75d-400c-a92d-d77fd54d6c29	DO19048	KIRC-US	Kidney-RCC	64
fa5e2900-95e7-4700-9707-a329cd0c77fd	DO18701	KIRC-US	Kidney-RCC	60
fb194ca3-10aa-4dc5-8d08-619ddbd6d1b6	DO17722	KIRC-US	Kidney-RCC	47
fbf937f1-5f30-470c-8a77-46cd1c41e073	DO18392	KIRC-US	Kidney-RCC	78
fd74de4d-6973-4597-a541-e8a13d80ad55	DO17178	KIRC-US	Kidney-RCC	84
0ed63d84-d3fe-4289-9255-35f4a03b703b	DO20768	KIRP-US	Kidney-RCC	53
14dd86c1-dfb3-4124-a453-4d64223bc048	DO20905	KIRP-US	Kidney-RCC	55
19d6cf34-1cd7-4242-a4d1-5d3e11f428aa	DO20839	KIRP-US	Kidney-RCC	74
2425a532-f562-423a-88f5-228642f53875	DO48516	KIRP-US	Kidney-RCC	50
2deb8f9a-9e0a-46d1-bcb5-902db3b5c8ac	DO44517	KIRP-US	Kidney-RCC	59
2e8ad1cd-d5d5-4bb4-8bbd-e9bef45088da	DO48509	KIRP-US	Kidney-RCC	66
33b7e799-ad10-498f-9948-8ce433311539	DO44485	KIRP-US	Kidney-RCC	62
42f88b95-fa12-47c7-93f1-cf72f207291c	DO20867	KIRP-US	Kidney-RCC	52
483bb781-0179-42e1-bf9c-487b240769b8	DO44465	KIRP-US	Kidney-RCC	71
5ecc88f7-8391-4168-af11-07a6bf9b3652	DO44469	KIRP-US	Kidney-RCC	84
63d0c49d-918d-41fb-808a-1f8001981917	DO20923	KIRP-US	Kidney-RCC	57
642e1379-1061-40bc-9a4c-f7c191e84d9d	DO20928	KIRP-US	Kidney-RCC	41
6ba5f81a-b7a0-4c18-a112-2e11094eec85	DO20770	KIRP-US	Kidney-RCC	48
7815397b-aa39-4b79-bcaa-6859a3f115f8	DO44520	KIRP-US	Kidney-RCC	61
88e35d25-d98d-4576-8ebe-1cd74010ecd8	DO44496	KIRP-US	Kidney-RCC	70
8fb7fcac-6c1d-40c2-9309-b53821cbef30	DO49736	KIRP-US	Kidney-RCC	79
a441697c-4ca0-4eab-9b01-b9cb50223ce2	DO44528	KIRP-US	Kidney-RCC	51
a9dbd55c-5dcc-48db-8785-6baef3fdd7db	DO49768	KIRP-US	Kidney-RCC	58
ad9455e9-7147-489e-9b1f-3540c457c260	DO44462	KIRP-US	Kidney-RCC	60
b19ec4cd-2876-4a2b-bcb9-b3c8db54fc15	DO48482	KIRP-US	Kidney-RCC	65
b4f515ce-5bee-4e40-a66a-01f41e92181e	DO49728	KIRP-US	Kidney-RCC	54
bd2cc59d-f5ce-46ed-beb0-4c80b24cbe71	DO49738	KIRP-US	Kidney-RCC	62
bef23192-57cd-4301-b7a7-5e82ca62482d	DO20863	KIRP-US	Kidney-RCC	41
c14407ad-670e-4d1e-9417-2b76f4810fff	DO44515	KIRP-US	Kidney-RCC	58
c504d5a9-29b0-4b7e-ac7b-5e543449a0f4	DO44525	KIRP-US	Kidney-RCC	79
ca2b9fe2-97e0-4d4f-afd7-a5acf638800f	DO51551	KIRP-US	Kidney-RCC	54
cf5deb22-f7eb-409d-a0e4-882716199c39	DO48474	KIRP-US	Kidney-RCC	62
d8415cf6-8e4d-4c54-811e-199da14237f1	DO20915	KIRP-US	Kidney-RCC	49
dddea2e4-b8c3-4157-9d92-6de472e8375a	DO48495	KIRP-US	Kidney-RCC	57
e1217ebe-1826-41a9-b6c4-702100a66f5e	DO44478	KIRP-US	Kidney-RCC	49
e6801359-d1d7-4871-b2fb-180674a2e469	DO20849	KIRP-US	Kidney-RCC	75
f03330dd-c616-4ad5-abc3-6d6b0445e9e9	DO20780	KIRP-US	Kidney-RCC	64
1c300960-e51c-4477-8fdd-026c7e545dc4	DO49532	LAML-KR	Myeloid-AML	39
335c721a-3653-471f-b0ec-6144fe868c6a	DO49531	LAML-KR	Myeloid-AML	49
4ceeb025-2f16-4f80-b9b4-0151346349c6	DO49536	LAML-KR	Myeloid-AML	46
58e2453c-bb58-43a3-9642-705ec0e0bdbd	DO49528	LAML-KR	Myeloid-AML	54
9f298806-77b6-4c76-bd38-3343e1a3c6f0	DO221548	LAML-KR	Myeloid-AML	35
a68389d4-431f-4582-b4df-e8ad200aa3be	DO49529	LAML-KR	Myeloid-AML	54
aff5793b-3197-4d1d-bf0a-9b0ded5f2937	DO49537	LAML-KR	Myeloid-AML	50
fa718a69-7d09-424b-90a3-4839ba7dc9b2	DO49533	LAML-KR	Myeloid-AML	39
00493087-9d9d-40ca-86d5-936f1b951c93	DO22145	LGG-US	CNS-Oligo	47
2aeaab9f-4459-4be8-91e7-e0746cbd671c	DO22285	LGG-US	CNS-Oligo	35
3a81f733-b3a3-4578-b925-a663612bc92c	DO22490	LGG-US	CNS-Oligo	31
3d477ac1-3bdf-4410-9594-1a3a1412c6ae	DO22356	LGG-US	CNS-Oligo	43
4853fd17-7214-4f0c-984b-1be0346ca4ab	DO22117	LGG-US	CNS-Oligo	32
67f88cd9-ab77-4227-a8d7-5512246f9772	DO22736	LGG-US	CNS-Oligo	37
6847e993-1414-4e6f-a2af-39ebe218dd7c	DO22496	LGG-US	CNS-Oligo	17
85d915b8-0184-4ec7-93ad-e9ffa2f5743b	DO22524	LGG-US	CNS-Oligo	62
86386b36-2950-4479-b79f-4b347053c8bc	DO22417	LGG-US	CNS-Oligo	29
88395c0e-4afe-434d-8b20-5a3eef8b7f00	DO22106	LGG-US	CNS-Oligo	21
8c46a1df-1c10-4188-992a-a55b782494c9	DO22195	LGG-US	CNS-Oligo	42
a78544d7-65c6-4778-af62-ceec24c14056	DO22720	LGG-US	CNS-Oligo	43
ba94c29b-b76e-4d67-bf5a-ce6bc45d85f8	DO22382	LGG-US	CNS-Oligo	53
c1abb741-4fcd-4161-b057-c7efd619cc99	DO22324	LGG-US	CNS-Oligo	39
c6888be2-4517-41e4-a801-9c915f24e737	DO22293	LGG-US	CNS-Oligo	62
d252a54e-0377-4b3e-8228-26108ea704fa	DO22536	LGG-US	CNS-Oligo	48
d414e076-dcb6-4edf-adef-0abdc57354ea	DO22548	LGG-US	CNS-Oligo	57
f92a34fa-014e-4b41-a6d0-3b46b8c8a3ee	DO22295	LGG-US	CNS-Oligo	35
468083cb-95c3-47c1-9d96-79bcf7bf3f26	DO44832	LICA-FR	Liver-HCC	70
7eb0ee38-fbe2-49ea-ba63-aa13825eca6e	DO44744	LICA-FR	Liver-HCC	46
8cf713ff-256b-4411-a1b4-5bf6f445b747	DO44806	LICA-FR	Liver-HCC	65
d3b72600-a888-4ef6-ac5d-661c105405dd	DO44828	LICA-FR	Liver-HCC	65
f4025b40-a249-487f-8e93-7a140bcf57c1	DO44740	LICA-FR	Liver-HCC	73
03c88506-d72e-4a44-a34e-a7f0564f1799	DO44885	LIHC-US	Liver-HCC	77
0d259ac2-03d1-4814-9b0b-d05e3a6029b7	DO22935	LIHC-US	Liver-HCC	73
1127b561-ea40-4d5e-95df-daa0a5ebc1e4	DO22839	LIHC-US	Liver-HCC	61
1c00925b-7328-4db0-b930-04aab2d80719	DO52172	LIHC-US	Liver-HCC	26
29b92b51-7ba3-42a9-97d3-6a9b5e43f928	DO44982	LIHC-US	Liver-HCC	67
2bff30d5-be79-4686-8164-7a7d9619d3c0	DO22896	LIHC-US	Liver-HCC	75
305a5074-5384-45a0-985d-289b178d09f6	DO22932	LIHC-US	Liver-HCC	46
343fcbc2-f30c-4ffa-a0b3-f5bb21e5e70b	DO44889	LIHC-US	Liver-HCC	75
352fbbb4-88a5-4354-b1fa-3a01da3fbfa7	DO219580	LIHC-US	Liver-HCC	58
36e1d9cc-32ec-4a0a-8fb1-c46f058a6fb8	DO22970	LIHC-US	Liver-HCC	79
3bacc189-01b8-46cc-a442-f393c0f428c6	DO22860	LIHC-US	Liver-HCC	61
41840dc1-5ea2-4f01-a0d4-8b65add641c8	DO22884	LIHC-US	Liver-HCC	45
4624fd20-e2ad-4826-b606-a694b04e1076	DO22866	LIHC-US	Liver-HCC	68
463bf060-8ba6-4a73-8173-172025f7b527	DO22854	LIHC-US	Liver-HCC	70
47e5ff56-9534-4fcf-a593-33027e877f93	DO22953	LIHC-US	Liver-HCC	67
484a41c8-fcaf-488d-97dc-bfe6a4b88a95	DO23023	LIHC-US	Liver-HCC	52
4904d56f-0fe7-4482-8f6d-9e54d261f399	DO44919	LIHC-US	Liver-HCC	80
4c3eda94-56f4-46d3-8c88-50d476e773f6	DO22998	LIHC-US	Liver-HCC	68
4cff8590-559e-4204-8635-96e11bfeda68	DO44883	LIHC-US	Liver-HCC	75
50ee360c-e3df-4888-9999-ebb88e271d08	DO48518	LIHC-US	Liver-HCC	76
5d58b984-e0b8-4237-a576-0e9d4079599e	DO48552	LIHC-US	Liver-HCC	25
5df489bc-6178-49e4-8a42-506f70300dff	DO45009	LIHC-US	Liver-HCC	76
5ead73fe-1c34-48ed-b20d-89fc3c82dbd6	DO44930	LIHC-US	Liver-HCC	67
63adc09c-e1b1-40dd-9c35-2f8276b656fc	DO44872	LIHC-US	Liver-HCC	70
670f971f-a525-4ef8-91ba-610cfbaeb914	DO48505	LIHC-US	Liver-HCC	58
6b25a78f-20dc-4ccc-b4c0-f9885d16725d	DO23028	LIHC-US	Liver-HCC	50
6b50391f-d890-4ca0-b942-beab0f8bf1c9	DO23073	LIHC-US	Liver-HCC	52
6e6ad1a2-f1eb-44d1-9852-f5752afcf5eb	DO44966	LIHC-US	Liver-HCC	84
70422e6d-cb1f-4284-8be9-1d4517ffad60	DO44978	LIHC-US	Liver-HCC	70
7f03cb4b-60b1-460c-b761-402e7ca09b0d	DO44875	LIHC-US	Liver-HCC	72
7fc7b316-f3d3-4e71-9417-423fe334e6bc	DO44974	LIHC-US	Liver-HCC	47
81a8b064-e735-455f-b2db-af7ae11daac4	DO52171	LIHC-US	Liver-HCC	50
84fe77b4-f6cc-49bf-a6b9-1621ec9394f8	DO44890	LIHC-US	Liver-HCC	51
90611290-e44c-438e-91aa-f3b83dae3b71	DO22836	LIHC-US	Liver-HCC	72
96517058-18d2-4847-8085-768ca8aa1565	DO44888	LIHC-US	Liver-HCC	64
992d9566-b1da-421a-bf36-d23382b115fa	DO22914	LIHC-US	Liver-HCC	81
9c681cd9-25fb-42ac-aa6b-bb962882fa22	DO22994	LIHC-US	Liver-HCC	71
a2f143d6-ba07-4ff0-960d-b29c3c716665	DO22875	LIHC-US	Liver-HCC	44
b9098b7c-eab0-4ef5-b968-8d3024bf32f7	DO44994	LIHC-US	Liver-HCC	75
b9f03936-1de5-4330-8b0f-6d0ab533876e	DO22986	LIHC-US	Liver-HCC	23
c016d025-3c92-41c5-b846-493b1fcce79e	DO22959	LIHC-US	Liver-HCC	46
c05adc19-2e01-4712-a35a-69eee4d40998	DO23018	LIHC-US	Liver-HCC	64
c1d9ed06-7498-4c6c-a0de-dbf28e868109	DO22929	LIHC-US	Liver-HCC	62
c285c2fa-24b4-47a1-874d-86e74b002b05	DO22978	LIHC-US	Liver-HCC	38
c36213e4-c057-46f5-ada5-f1f921855bb4	DO49695	LIHC-US	Liver-HCC	78
d02597f8-3ac7-4165-a65f-0e134e5d215b	DO44877	LIHC-US	Liver-HCC	52
d252f328-4583-4e97-9a71-bb2885f06f73	DO23048	LIHC-US	Liver-HCC	23
d6ccfd6f-2ea9-499d-a25d-4ba9d4a9258e	DO22956	LIHC-US	Liver-HCC	54
d9c5493e-f969-4c04-a646-9a3134011021	DO44986	LIHC-US	Liver-HCC	56
dcf45005-7e6d-4c26-9994-f973da7e814f	DO22838	LIHC-US	Liver-HCC	80
e30c64d5-e796-4cfc-8dc8-6e62bf97822f	DO49659	LIHC-US	Liver-HCC	63
f1a4f60a-5228-47cd-883f-ff8d2dfe1633	DO52307	LIHC-US	Liver-HCC	58
f7e9eed5-7a0b-4b2d-bea3-fd8c42a3b90e	DO22887	LIHC-US	Liver-HCC	72
0040b1b6-b07a-4b6e-90ef-133523eaf412	DO45049	LINC-JP	Liver-HCC	73
06ecd127-6c24-422d-a7fb-bf5aee1b8b7b	DO45051	LINC-JP	Liver-HCC	57
11473a98-d953-45f9-abf5-709b68a4bae8	DO45055	LINC-JP	Liver-HCC	60
145f6dbb-9744-44f7-8485-e440689de3fd	DO45061	LINC-JP	Liver-HCC	53
19085f7d-e6a6-406f-bd09-520a27e0283d	DO45075	LINC-JP	Liver-HCC	66
1cb25b72-3726-4f12-9e22-f5c7e4b05681	DO45067	LINC-JP	Liver-HCC	66
35f82a33-bde2-47e2-8aba-ff1fd5920219	DO45064	LINC-JP	Liver-HCC	66
3b02a7a7-e5bc-4e77-b691-521603630b00	DO45057	LINC-JP	Liver-HCC	65
43206cb7-787d-4f68-8019-55e8585c4b4d	DO45073	LINC-JP	Liver-HCC	50
4f1fc78e-733d-4c6e-86b2-dbe1f98c141d	DO45085	LINC-JP	Liver-HCC	68
5042b417-d14e-42bb-b6f3-de303346a252	DO45083	LINC-JP	Liver-HCC	62
50b61288-1412-4104-92e6-8b1a359ef399	DO45071	LINC-JP	Liver-HCC	58
558239c7-a160-4228-8fdf-a0a1d2f62133	DO45047	LINC-JP	Liver-HCC	40
5769ae11-5f1b-483f-b228-7584591c66e6	DO45029	LINC-JP	Liver-HCC	73
5ee1dda9-2e84-4617-af09-2ae02873b44d	DO45069	LINC-JP	Liver-HCC	58
77bf9514-88da-473b-9a91-f669ef3cd343	DO45079	LINC-JP	Liver-HCC	59
7a6cb147-a576-446d-a605-fa846ea3d1ad	DO45045	LINC-JP	Liver-HCC	57
80ebcecc-4a7a-40dd-914c-f0648a58095f	DO45065	LINC-JP	Liver-HCC	41
8a2580c3-9c89-4cb0-b94d-3eca15dac1c3	DO45089	LINC-JP	Liver-HCC	45
8b0c4c91-2d07-4a9b-97a1-d2bda003437e	DO45043	LINC-JP	Liver-HCC	56
93a49462-4bd3-4efa-87a5-69006abba5a0	DO45077	LINC-JP	Liver-HCC	66
b2d9aaff-5a48-48f0-bf55-bfd4ddaeccaf	DO45037	LINC-JP	Liver-HCC	67
b5f90cb8-7304-48fb-a1d3-ff459c7d79d1	DO45041	LINC-JP	Liver-HCC	69
cf777ef1-765f-4828-b789-f5aa6722eb35	DO45035	LINC-JP	Liver-HCC	58
e9445993-854d-44fc-a063-eacf70222fdf	DO45039	LINC-JP	Liver-HCC	58
eb1792ee-6946-4e0d-bdd1-c924328dba5d	DO45059	LINC-JP	Liver-HCC	49
ec23a354-e339-4466-9a1b-8e886ef627e6	DO45087	LINC-JP	Liver-HCC	56
f0768c67-f38c-40a8-8f27-81a927fb5dca	DO45081	LINC-JP	Liver-HCC	63
00c27940-c623-11e3-bf01-24c6515278c0	DO48701	LIRI-JP	Liver-HCC	78
01dc6872-c623-11e3-bf01-24c6515278c0	DO48703	LIRI-JP	Liver-HCC	64
030695f6-c623-11e3-bf01-24c6515278c0	DO45269	LIRI-JP	Liver-HCC	59
041e3b42-c623-11e3-bf01-24c6515278c0	DO48704	LIRI-JP	Liver-HCC	68
0831e45e-c623-11e3-bf01-24c6515278c0	DO48706	LIRI-JP	Liver-HCC	72
0a9c9db0-c623-11e3-bf01-24c6515278c0	DO48709	LIRI-JP	Liver-HCC	74
0be08326-c623-11e3-bf01-24c6515278c0	DO45277	LIRI-JP	Liver-HCC	64
0cdbabf2-c623-11e3-bf01-24c6515278c0	DO48712	LIRI-JP	Liver-HCC	50
0dd39eca-c623-11e3-bf01-24c6515278c0	DO48715	LIRI-JP	Liver-HCC	58
0eeafcd6-c623-11e3-bf01-24c6515278c0	DO48716	LIRI-JP	Liver-HCC	71
10136472-c623-11e3-bf01-24c6515278c0	DO48717	LIRI-JP	Liver-HCC	54
10cb8ac6-c622-11e3-bf01-24c6515278c0	DO45091	LIRI-JP	Liver-HCC	56
1295947c-c623-11e3-bf01-24c6515278c0	DO48719	LIRI-JP	Liver-HCC	80
13bd2b30-c623-11e3-bf01-24c6515278c0	DO48720	LIRI-JP	Liver-HCC	62
15895218-c623-11e3-bf01-24c6515278c0	DO48721	LIRI-JP	Liver-HCC	58
15fd8dc8-c622-11e3-bf01-24c6515278c0	DO45092	LIRI-JP	Liver-HCC	62
17de5b12-c623-11e3-bf01-24c6515278c0	DO48723	LIRI-JP	Liver-HCC	73
18f5e75e-c623-11e3-bf01-24c6515278c0	DO48725	LIRI-JP	Liver-HCC	66
19fe27d8-c623-11e3-bf01-24c6515278c0	DO48727	LIRI-JP	Liver-HCC	81
1b06afe2-c623-11e3-bf01-24c6515278c0	DO48728	LIRI-JP	Liver-HCC	74
1c10ab52-01a3-11e4-8395-af1f6b7ba88c	DO50820	LIRI-JP	Liver-HCC	77
1c1c6494-c623-11e3-bf01-24c6515278c0	DO48730	LIRI-JP	Liver-HCC	73
1dbdbb2c-c623-11e3-bf01-24c6515278c0	DO48732	LIRI-JP	Liver-HCC	73
1df8939c-c622-11e3-bf01-24c6515278c0	DO45093	LIRI-JP	Liver-HCC	71
1ea7e01c-c623-11e3-bf01-24c6515278c0	DO48733	LIRI-JP	Liver-HCC	72
1fd69adc-c623-11e3-bf01-24c6515278c0	DO48736	LIRI-JP	Liver-HCC	76
221d0290-c623-11e3-bf01-24c6515278c0	DO48737	LIRI-JP	Liver-HCC	52
2316ee90-c623-11e3-bf01-24c6515278c0	DO48738	LIRI-JP	Liver-HCC	83
23eb72d8-c622-11e3-bf01-24c6515278c0	DO45094	LIRI-JP	Liver-HCC	76
2468e58c-c623-11e3-bf01-24c6515278c0	DO48741	LIRI-JP	Liver-HCC	64
2572b0bc-c622-11e3-bf01-24c6515278c0	DO45095	LIRI-JP	Liver-HCC	66
2828e5e6-c623-11e3-bf01-24c6515278c0	DO48742	LIRI-JP	Liver-HCC	76
295aac88-c623-11e3-bf01-24c6515278c0	DO48743	LIRI-JP	Liver-HCC	69
2bd56bba-c623-11e3-bf01-24c6515278c0	DO48747	LIRI-JP	Liver-HCC	62
2d0e4b82-c623-11e3-bf01-24c6515278c0	DO48751	LIRI-JP	Liver-HCC	68
2e0bbaf6-c623-11e3-bf01-24c6515278c0	DO48753	LIRI-JP	Liver-HCC	55
2ecd8358-c622-11e3-bf01-24c6515278c0	DO45097	LIRI-JP	Liver-HCC	69
2f149d78-c623-11e3-bf01-24c6515278c0	DO48757	LIRI-JP	Liver-HCC	68
30a8f292-c623-11e3-bf01-24c6515278c0	DO48759	LIRI-JP	Liver-HCC	73
31bcfd64-c622-11e3-bf01-24c6515278c0	DO45099	LIRI-JP	Liver-HCC	46
31c0c8f8-c623-11e3-bf01-24c6515278c0	DO48760	LIRI-JP	Liver-HCC	70
32be40fa-c623-11e3-bf01-24c6515278c0	DO48761	LIRI-JP	Liver-HCC	55
33a8693c-c623-11e3-bf01-24c6515278c0	DO50772	LIRI-JP	Liver-HCC	70
34c24482-c623-11e3-bf01-24c6515278c0	DO50774	LIRI-JP	Liver-HCC	68
35cca3b8-c623-11e3-bf01-24c6515278c0	DO50776	LIRI-JP	Liver-HCC	75
35e33a7a-c622-11e3-bf01-24c6515278c0	DO45103	LIRI-JP	Liver-HCC	47
36d9c1aa-c623-11e3-bf01-24c6515278c0	DO50778	LIRI-JP	Liver-HCC	60
380593d8-c623-11e3-bf01-24c6515278c0	DO50780	LIRI-JP	Liver-HCC	70
38d8e626-c622-11e3-bf01-24c6515278c0	DO45105	LIRI-JP	Liver-HCC	61
39458b0e-c623-11e3-bf01-24c6515278c0	DO45285	LIRI-JP	Biliary-AdenoCA	59
3a49a936-c623-11e3-bf01-24c6515278c0	DO50783	LIRI-JP	Liver-HCC	62
3b41cb48-c623-11e3-bf01-24c6515278c0	DO50785	LIRI-JP	Liver-HCC	37
3c30b10e-c623-11e3-bf01-24c6515278c0	DO50787	LIRI-JP	Liver-HCC	63
3d400522-c623-11e3-bf01-24c6515278c0	DO50789	LIRI-JP	Liver-HCC	73
3e2a85d0-c622-11e3-bf01-24c6515278c0	DO45109	LIRI-JP	Liver-HCC	63
3e68233a-c623-11e3-bf01-24c6515278c0	DO50791	LIRI-JP	Liver-HCC	79
41de507a-c623-11e3-bf01-24c6515278c0	DO50796	LIRI-JP	Liver-HCC	69
4255582e-c622-11e3-bf01-24c6515278c0	DO45113	LIRI-JP	Liver-HCC	58
42e92d78-c623-11e3-bf01-24c6515278c0	DO50798	LIRI-JP	Liver-HCC	77
43dadc68-c623-11e3-bf01-24c6515278c0	DO50799	LIRI-JP	Liver-HCC	66
44e4f08a-c623-11e3-bf01-24c6515278c0	DO50800	LIRI-JP	Liver-HCC	74
45aedf22-c622-11e3-bf01-24c6515278c0	DO45117	LIRI-JP	Liver-HCC	73
47050918-c623-11e3-bf01-24c6515278c0	DO50802	LIRI-JP	Liver-HCC	49
47d77750-c622-11e3-bf01-24c6515278c0	DO45119	LIRI-JP	Liver-HCC	74
48624a82-c623-11e3-bf01-24c6515278c0	DO50803	LIRI-JP	Liver-HCC	62
49795e42-c623-11e3-bf01-24c6515278c0	DO50804	LIRI-JP	Liver-HCC	81
4a703d3e-c623-11e3-bf01-24c6515278c0	DO50805	LIRI-JP	Liver-HCC	72
4b8943be-c623-11e3-bf01-24c6515278c0	DO50806	LIRI-JP	Liver-HCC	70
4c183106-c622-11e3-bf01-24c6515278c0	DO45121	LIRI-JP	Liver-HCC	61
4c8afa82-c623-11e3-bf01-24c6515278c0	DO50807	LIRI-JP	Liver-HCC	67
4dac9498-c623-11e3-bf01-24c6515278c0	DO50808	LIRI-JP	Liver-HCC	68
4ed52e0c-c623-11e3-bf01-24c6515278c0	DO50809	LIRI-JP	Liver-HCC	56
4fdc8980-c623-11e3-bf01-24c6515278c0	DO50811	LIRI-JP	Liver-HCC	62
50eb58ba-c623-11e3-bf01-24c6515278c0	DO50813	LIRI-JP	Liver-HCC	56
51800588-c622-11e3-bf01-24c6515278c0	DO45125	LIRI-JP	Liver-HCC	58
532259b8-c622-11e3-bf01-24c6515278c0	DO45127	LIRI-JP	Liver-HCC	73
53df19a8-c623-11e3-bf01-24c6515278c0	DO50815	LIRI-JP	Liver-HCC	62
54354d24-c622-11e3-bf01-24c6515278c0	DO23508	LIRI-JP	Liver-HCC	79
54cfd4b0-c623-11e3-bf01-24c6515278c0	DO50816	LIRI-JP	Liver-HCC	63
55e5497a-c623-11e3-bf01-24c6515278c0	DO50817	LIRI-JP	Liver-HCC	75
56c846d6-c622-11e3-bf01-24c6515278c0	DO45129	LIRI-JP	Liver-HCC	61
56d4ea48-c623-11e3-bf01-24c6515278c0	DO50818	LIRI-JP	Liver-HCC	65
5808f774-c623-11e3-bf01-24c6515278c0	DO50819	LIRI-JP	Liver-HCC	72
58f4ff52-c623-11e3-bf01-24c6515278c0	DO50822	LIRI-JP	Liver-HCC	66
59632e7e-c622-11e3-bf01-24c6515278c0	DO23509	LIRI-JP	Liver-HCC	60
5a51a6fc-c623-11e3-bf01-24c6515278c0	DO45287	LIRI-JP	Biliary-AdenoCA	74
5b178f44-c622-11e3-bf01-24c6515278c0	DO45131	LIRI-JP	Liver-HCC	53
5bb37ffc-c623-11e3-bf01-24c6515278c0	DO50825	LIRI-JP	Liver-HCC	70
5c9b8a2c-c623-11e3-bf01-24c6515278c0	DO45289	LIRI-JP	Biliary-AdenoCA	78
5cf21488-c622-11e3-bf01-24c6515278c0	DO45133	LIRI-JP	Liver-HCC	64
5dce221a-c623-11e3-bf01-24c6515278c0	DO50827	LIRI-JP	Liver-HCC	48
5eddfb26-c623-11e3-bf01-24c6515278c0	DO50829	LIRI-JP	Liver-HCC	78
6012cb02-c623-11e3-bf01-24c6515278c0	DO50831	LIRI-JP	Liver-HCC	52
60f81dba-c623-11e3-bf01-24c6515278c0	DO45291	LIRI-JP	Biliary-AdenoCA	69
6172ca02-c622-11e3-bf01-24c6515278c0	DO45137	LIRI-JP	Liver-HCC	38
627823ec-c623-11e3-bf01-24c6515278c0	DO50832	LIRI-JP	Liver-HCC	73
63fef3fe-c622-11e3-bf01-24c6515278c0	DO45139	LIRI-JP	Liver-HCC	63
64b80154-c623-11e3-bf01-24c6515278c0	DO50834	LIRI-JP	Liver-HCC	72
6622f932-c622-11e3-bf01-24c6515278c0	DO45143	LIRI-JP	Liver-HCC	69
67189cd8-c623-11e3-bf01-24c6515278c0	DO50839	LIRI-JP	Liver-HCC	47
674819dc-c622-11e3-bf01-24c6515278c0	DO23510	LIRI-JP	Liver-HCC	80
68054218-c623-11e3-bf01-24c6515278c0	DO50840	LIRI-JP	Liver-HCC	49
69f37546-c622-11e3-bf01-24c6515278c0	DO45145	LIRI-JP	Liver-HCC	78
6baee028-c622-11e3-bf01-24c6515278c0	DO45147	LIRI-JP	Liver-HCC	57
6d9d7ffc-c622-11e3-bf01-24c6515278c0	DO23512	LIRI-JP	Liver-HCC	60
6e26f98e-c623-11e3-bf01-24c6515278c0	DO50845	LIRI-JP	Liver-HCC	72
6ec4456e-c622-11e3-bf01-24c6515278c0	DO45149	LIRI-JP	Liver-HCC	70
6f395380-c623-11e3-bf01-24c6515278c0	DO45293	LIRI-JP	Biliary-AdenoCA	68
7034e5f6-c623-11e3-bf01-24c6515278c0	DO45295	LIRI-JP	Biliary-AdenoCA	76
712e5f3c-c623-11e3-bf01-24c6515278c0	DO50848	LIRI-JP	Liver-HCC	74
7260f57c-c623-11e3-bf01-24c6515278c0	DO50850	LIRI-JP	Liver-HCC	74
73afad06-c623-11e3-bf01-24c6515278c0	DO50851	LIRI-JP	Liver-HCC	80
74ec279a-c622-11e3-bf01-24c6515278c0	DO45153	LIRI-JP	Liver-HCC	77
7512b38c-c623-11e3-bf01-24c6515278c0	DO45297	LIRI-JP	Biliary-AdenoCA	61
760881cc-c623-11e3-bf01-24c6515278c0	DO45299	LIRI-JP	Biliary-AdenoCA	70
764ded9e-c622-11e3-bf01-24c6515278c0	DO45155	LIRI-JP	Liver-HCC	69
7789ef18-c623-11e3-bf01-24c6515278c0	DO45301	LIRI-JP	Biliary-AdenoCA	56
78bc2608-c623-11e3-bf01-24c6515278c0	DO45303	LIRI-JP	Biliary-AdenoCA	62
78bc4dfa-c622-11e3-bf01-24c6515278c0	DO45157	LIRI-JP	Liver-HCC	62
79b23f34-c623-11e3-bf01-24c6515278c0	DO45305	LIRI-JP	Biliary-AdenoCA	66
7ae872a6-c623-11e3-bf01-24c6515278c0	DO45307	LIRI-JP	Biliary-AdenoCA	54
7bdcb78a-c623-11e3-bf01-24c6515278c0	DO45309	LIRI-JP	Biliary-AdenoCA	73
7c405ca0-c622-11e3-bf01-24c6515278c0	DO45161	LIRI-JP	Liver-HCC	74
7cd7fe38-c623-11e3-bf01-24c6515278c0	DO50855	LIRI-JP	Liver-HCC	47
7d38018a-c622-11e3-bf01-24c6515278c0	DO45163	LIRI-JP	Liver-HCC	76
7df3a542-c623-11e3-bf01-24c6515278c0	DO50857	LIRI-JP	Liver-HCC	72
7eac4710-c622-11e3-bf01-24c6515278c0	DO23513	LIRI-JP	Liver-HCC	76
7f795952-c623-11e3-bf01-24c6515278c0	DO50859	LIRI-JP	Liver-HCC	77
7fba5aac-c622-11e3-bf01-24c6515278c0	DO45165	LIRI-JP	Liver-HCC	75
80ab6c08-c622-11e3-bf01-24c6515278c0	DO45167	LIRI-JP	Liver-HCC	67
819b4304-c622-11e3-bf01-24c6515278c0	DO45169	LIRI-JP	Liver-HCC	74
82aefe8e-c622-11e3-bf01-24c6515278c0	DO23514	LIRI-JP	Liver-HCC	64
83d57c5c-c622-11e3-bf01-24c6515278c0	DO45171	LIRI-JP	Liver-HCC	56
8659a35e-c622-11e3-bf01-24c6515278c0	DO23515	LIRI-JP	Liver-HCC	71
87671312-c622-11e3-bf01-24c6515278c0	DO45173	LIRI-JP	Liver-HCC	63
88d82a42-c622-11e3-bf01-24c6515278c0	DO45175	LIRI-JP	Liver-HCC	74
8a6d6b2e-c622-11e3-bf01-24c6515278c0	DO45177	LIRI-JP	Liver-HCC	81
8c5f9574-c622-11e3-bf01-24c6515278c0	DO45179	LIRI-JP	Liver-HCC	78
8eb90ea4-c622-11e3-bf01-24c6515278c0	DO45183	LIRI-JP	Liver-HCC	72
8fd5e62c-c622-11e3-bf01-24c6515278c0	DO45185	LIRI-JP	Liver-HCC	89
917564e4-c622-11e3-bf01-24c6515278c0	DO45187	LIRI-JP	Liver-HCC	32
9321341c-c622-11e3-bf01-24c6515278c0	DO45189	LIRI-JP	Liver-HCC	85
94431626-c622-11e3-bf01-24c6515278c0	DO48674	LIRI-JP	Liver-HCC	80
96abdbc8-c622-11e3-bf01-24c6515278c0	DO45193	LIRI-JP	Liver-HCC	68
97a6f44a-c622-11e3-bf01-24c6515278c0	DO45195	LIRI-JP	Biliary-AdenoCA	62
98d27916-c622-11e3-bf01-24c6515278c0	DO23516	LIRI-JP	Liver-HCC	69
99bdc3da-c622-11e3-bf01-24c6515278c0	DO23517	LIRI-JP	Liver-HCC	62
9aac83e4-c622-11e3-bf01-24c6515278c0	DO23518	LIRI-JP	Liver-HCC	67
9ba2c970-c622-11e3-bf01-24c6515278c0	DO48677	LIRI-JP	Liver-HCC	58
9cb80280-c622-11e3-bf01-24c6515278c0	DO45197	LIRI-JP	Liver-HCC	51
9db994a0-c622-11e3-bf01-24c6515278c0	DO45199	LIRI-JP	Liver-HCC	86
9ec31146-c622-11e3-bf01-24c6515278c0	DO48679	LIRI-JP	Liver-HCC	72
9fba5db6-c622-11e3-bf01-24c6515278c0	DO45201	LIRI-JP	Liver-HCC	49
a1a75f66-c622-11e3-bf01-24c6515278c0	DO45203	LIRI-JP	Liver-HCC	71
a2a67c8a-c622-11e3-bf01-24c6515278c0	DO45205	LIRI-JP	Liver-HCC	67
a3914a6c-c622-11e3-bf01-24c6515278c0	DO23519	LIRI-JP	Liver-HCC	65
a4ca18dc-c622-11e3-bf01-24c6515278c0	DO45207	LIRI-JP	Liver-HCC	68
a612b654-c622-11e3-bf01-24c6515278c0	DO23520	LIRI-JP	Liver-HCC	59
a7314730-c622-11e3-bf01-24c6515278c0	DO23521	LIRI-JP	Liver-HCC	63
a846f5e8-c622-11e3-bf01-24c6515278c0	DO45209	LIRI-JP	Liver-HCC	70
abbbe65c-c622-11e3-bf01-24c6515278c0	DO45213	LIRI-JP	Liver-HCC	58
adfbba82-c622-11e3-bf01-24c6515278c0	DO23524	LIRI-JP	Liver-HCC	71
af2cbdb6-c622-11e3-bf01-24c6515278c0	DO45215	LIRI-JP	Liver-HCC	65
b070af2a-c622-11e3-bf01-24c6515278c0	DO45217	LIRI-JP	Liver-HCC	69
b1f19de6-c622-11e3-bf01-24c6515278c0	DO45219	LIRI-JP	Liver-HCC	78
b32449c0-c622-11e3-bf01-24c6515278c0	DO45221	LIRI-JP	Liver-HCC	75
b55751c4-c622-11e3-bf01-24c6515278c0	DO23526	LIRI-JP	Liver-HCC	66
b67208c4-c622-11e3-bf01-24c6515278c0	DO45223	LIRI-JP	Liver-HCC	67
b77543e4-c622-11e3-bf01-24c6515278c0	DO23527	LIRI-JP	Liver-HCC	72
b86655a4-c622-11e3-bf01-24c6515278c0	DO23528	LIRI-JP	Liver-HCC	45
b994762c-c622-11e3-bf01-24c6515278c0	DO45225	LIRI-JP	Liver-HCC	69
ba940092-c622-11e3-bf01-24c6515278c0	DO45227	LIRI-JP	Liver-HCC	57
bba106ce-c622-11e3-bf01-24c6515278c0	DO45229	LIRI-JP	Liver-HCC	74
bcc74a5e-c622-11e3-bf01-24c6515278c0	DO45231	LIRI-JP	Biliary-AdenoCA	84
bdeeb1a6-c622-11e3-bf01-24c6515278c0	DO23529	LIRI-JP	Liver-HCC	72
bef21282-c622-11e3-bf01-24c6515278c0	DO48681	LIRI-JP	Liver-HCC	57
c021b61c-c622-11e3-bf01-24c6515278c0	DO45233	LIRI-JP	Liver-HCC	83
c158ac2a-c622-11e3-bf01-24c6515278c0	DO23530	LIRI-JP	Liver-HCC	53
c271b7d2-c622-11e3-bf01-24c6515278c0	DO45235	LIRI-JP	Liver-HCC	68
c488a170-c622-11e3-bf01-24c6515278c0	DO23532	LIRI-JP	Liver-HCC	71
c5ad7238-c622-11e3-bf01-24c6515278c0	DO23533	LIRI-JP	Liver-HCC	61
c6bb32f0-c622-11e3-bf01-24c6515278c0	DO48682	LIRI-JP	Liver-HCC	72
c7d798b8-c622-11e3-bf01-24c6515278c0	DO23534	LIRI-JP	Liver-HCC	60
c906a13e-c622-11e3-bf01-24c6515278c0	DO48684	LIRI-JP	Liver-HCC	71
ca5ded1c-c622-11e3-bf01-24c6515278c0	DO48686	LIRI-JP	Liver-HCC	75
cb86fbb6-c622-11e3-bf01-24c6515278c0	DO48687	LIRI-JP	Liver-HCC	73
cc792058-c622-11e3-bf01-24c6515278c0	DO23535	LIRI-JP	Liver-HCC	67
cdcc04fc-c622-11e3-bf01-24c6515278c0	DO23536	LIRI-JP	Liver-HCC	56
cf2d34c4-c622-11e3-bf01-24c6515278c0	DO45237	LIRI-JP	Liver-HCC	58
d182b67c-c622-11e3-bf01-24c6515278c0	DO45239	LIRI-JP	Liver-HCC	42
d2b7bb0a-c622-11e3-bf01-24c6515278c0	DO23538	LIRI-JP	Liver-HCC	67
d3ad5b5a-c622-11e3-bf01-24c6515278c0	DO45241	LIRI-JP	Liver-HCC	49
d4c9e5c6-c622-11e3-bf01-24c6515278c0	DO23539	LIRI-JP	Liver-HCC	77
d60f880a-c622-11e3-bf01-24c6515278c0	DO23540	LIRI-JP	Liver-HCC	73
d7578910-c622-11e3-bf01-24c6515278c0	DO48689	LIRI-JP	Liver-HCC	63
d876d576-c622-11e3-bf01-24c6515278c0	DO45243	LIRI-JP	Biliary-AdenoCA	74
da5b9926-c622-11e3-bf01-24c6515278c0	DO45245	LIRI-JP	Biliary-AdenoCA	75
dbfa4e8a-c622-11e3-bf01-24c6515278c0	DO48691	LIRI-JP	Liver-HCC	71
dd2e7b3c-c622-11e3-bf01-24c6515278c0	DO23541	LIRI-JP	Liver-HCC	65
df9f8c80-c622-11e3-bf01-24c6515278c0	DO45249	LIRI-JP	Biliary-AdenoCA	57
e127e9e4-c622-11e3-bf01-24c6515278c0	DO23542	LIRI-JP	Liver-HCC	66
e23c591e-c622-11e3-bf01-24c6515278c0	DO48692	LIRI-JP	Liver-HCC	77
e4fd1b3e-c622-11e3-bf01-24c6515278c0	DO45251	LIRI-JP	Biliary-AdenoCA	57
e64e9f76-c622-11e3-bf01-24c6515278c0	DO45253	LIRI-JP	Liver-HCC	50
e75fbf08-c622-11e3-bf01-24c6515278c0	DO45255	LIRI-JP	Liver-HCC	81
e88397a6-c622-11e3-bf01-24c6515278c0	DO48693	LIRI-JP	Liver-HCC	71
e99ccc0c-c622-11e3-bf01-24c6515278c0	DO23544	LIRI-JP	Liver-HCC	67
eb588266-c622-11e3-bf01-24c6515278c0	DO23545	LIRI-JP	Liver-HCC	67
ec5e2990-c622-11e3-bf01-24c6515278c0	DO23546	LIRI-JP	Liver-HCC	63
ed52e836-c622-11e3-bf01-24c6515278c0	DO23547	LIRI-JP	Liver-HCC	74
ee7b8074-c622-11e3-bf01-24c6515278c0	DO48694	LIRI-JP	Liver-HCC	71
f064f762-c622-11e3-bf01-24c6515278c0	DO23549	LIRI-JP	Liver-HCC	74
f181848a-c622-11e3-bf01-24c6515278c0	DO45257	LIRI-JP	Liver-HCC	46
f2b2111c-c622-11e3-bf01-24c6515278c0	DO45259	LIRI-JP	Biliary-AdenoCA	65
f410b432-c622-11e3-bf01-24c6515278c0	DO48695	LIRI-JP	Liver-HCC	77
f4f48342-c622-11e3-bf01-24c6515278c0	DO48697	LIRI-JP	Liver-HCC	64
f61e794e-c622-11e3-bf01-24c6515278c0	DO23550	LIRI-JP	Liver-HCC	69
f8733b80-c622-11e3-bf01-24c6515278c0	DO45263	LIRI-JP	Liver-HCC	67
f9718c44-c622-11e3-bf01-24c6515278c0	DO45265	LIRI-JP	Liver-HCC	73
fabf1f6c-c622-11e3-bf01-24c6515278c0	DO23551	LIRI-JP	Liver-HCC	73
fbd899a0-c622-11e3-bf01-24c6515278c0	DO45267	LIRI-JP	Liver-HCC	73
fdf9a814-c622-11e3-bf01-24c6515278c0	DO48700	LIRI-JP	Liver-HCC	78
ffad9288-c622-11e3-bf01-24c6515278c0	DO23552	LIRI-JP	Liver-HCC	80
0176cf1d-0760-4769-a493-277f4bb7585e	DO23838	LUAD-US	Lung-AdenoCA	76
020fab36-c7de-4933-b2bf-dc7b019a1326	DO23584	LUAD-US	Lung-AdenoCA	62
09bc8542-4ea1-4599-91b3-d606425b37e2	DO23608	LUAD-US	Lung-AdenoCA	59
0b19bee7-5281-4915-9d98-c20eb3e84ecf	DO25320	LUAD-US	Lung-AdenoCA	65
14bf9bfb-14d6-4cac-a556-828f680e8a15	DO24307	LUAD-US	Lung-AdenoCA	70
15e097e3-e468-466c-8e57-b59fba90bbf2	DO25927	LUAD-US	Lung-AdenoCA	61
199bbb0f-996c-40c1-b06d-2066f04be778	DO24729	LUAD-US	Lung-AdenoCA	59
23d77176-dfed-4bee-ac96-9934377d8d81	DO25847	LUAD-US	Lung-AdenoCA	47
23d86395-9e20-4cf9-bf7e-f76544a1f772	DO23786	LUAD-US	Lung-AdenoCA	72
2bde43e2-fd4e-413e-adc7-c50bca75d358	DO23744	LUAD-US	Lung-AdenoCA	65
309f5324-5608-4f62-b744-5ab268b70927	DO23687	LUAD-US	Lung-AdenoCA	71
37d0cf1b-1743-4852-8073-372b16b5c17d	DO23942	LUAD-US	Lung-AdenoCA	60
3b20d548-2a7d-4031-85a1-425ca7201d7a	DO25797	LUAD-US	Lung-AdenoCA	77
46693a2b-5105-4770-a9e1-031dfedeb694	DO25010	LUAD-US	Lung-AdenoCA	72
49dec0c2-8e75-4f44-a253-82b2ea605890	DO25622	LUAD-US	Lung-AdenoCA	70
53bb7112-3e38-45fe-a9c4-1b0871babf4a	DO25104	LUAD-US	Lung-AdenoCA	70
53d32d8b-5649-42b0-8c52-2c39af2a961b	DO24467	LUAD-US	Lung-AdenoCA	66
5a7f3c88-ef02-4e97-8009-5622245b6a09	DO23651	LUAD-US	Lung-AdenoCA	74
6726c157-f688-491d-8b56-35628645df89	DO23610	LUAD-US	Lung-AdenoCA	75
68c2a355-862c-4657-b296-5776ed8447b0	DO25068	LUAD-US	Lung-AdenoCA	52
9c7b3ac8-1352-49cd-8a8c-df6b19f6fd64	DO25737	LUAD-US	Lung-AdenoCA	60
9ffcb7fa-424c-4f93-87a7-ce5e9053c613	DO26230	LUAD-US	Lung-AdenoCA	52
b7f11036-7ac4-41bc-a9a4-64162725fdfc	DO26280	LUAD-US	Lung-AdenoCA	79
bce88385-4a1b-4a8c-920c-060f6a2675d4	DO25444	LUAD-US	Lung-AdenoCA	76
bd3e88b3-b37c-4641-85fa-d8125ba324ca	DO25189	LUAD-US	Lung-AdenoCA	47
bf7462a2-394f-4838-bcb6-4d0126fa48b1	DO23702	LUAD-US	Lung-AdenoCA	63
c437535b-2acc-4236-beae-94e2c1336830	DO26354	LUAD-US	Lung-AdenoCA	65
cd0aeed5-93a1-4287-8a88-fe6b7b5e3983	DO26062	LUAD-US	Lung-AdenoCA	79
d5443922-fea5-4ff0-bd6e-8ce04e1951d8	DO25985	LUAD-US	Lung-AdenoCA	70
dd09c7aa-744a-413d-839f-e75e1825f9f9	DO24646	LUAD-US	Lung-AdenoCA	63
de614a3e-1c0d-49c7-a2f1-28bc58e6e5c7	DO24675	LUAD-US	Lung-AdenoCA	41
fa2c3620-7e82-4b12-b135-87986f0f2890	DO24130	LUAD-US	Lung-AdenoCA	81
fa6a60f5-8949-4e01-9435-d3117601627f	DO23735	LUAD-US	Lung-AdenoCA	69
fa8844f8-c4b6-487a-8187-e30c12a7a453	DO24860	LUAD-US	Lung-AdenoCA	45
0bbc7ede-5022-4084-925c-d65baaf7abc2	DO26461	LUSC-US	Lung-SCC	58
0e6654c9-cd5e-4f94-a6d4-54f2bb16de1f	DO26957	LUSC-US	Lung-SCC	58
1c3df485-8e75-4378-87f6-c6463a520624	DO26463	LUSC-US	Lung-SCC	61
2045c788-9ea8-4ea5-a5e3-65fc16a62adb	DO26469	LUSC-US	Lung-SCC	62
24badf07-8615-48a3-8d6e-45c3d783f18d	DO26572	LUSC-US	Lung-SCC	77
25224aa0-cfdd-48ec-92e5-8f3992a3e574	DO27128	LUSC-US	Lung-SCC	68
2fe2433b-9a55-431f-a869-2b5a63e8e8fc	DO27067	LUSC-US	Lung-SCC	68
34881c6b-f59f-42c0-9f29-9c5c47262ae6	DO26427	LUSC-US	Lung-SCC	77
369c06f2-8904-49cb-99d1-dd297ed0cd0c	DO26434	LUSC-US	Lung-SCC	70
387c6519-6529-4074-a5ab-00f8052a5732	DO26540	LUSC-US	Lung-SCC	47
43aa4123-0fe2-4071-8a81-cbdd0410b917	DO26459	LUSC-US	Lung-SCC	53
448af8b4-e071-48b0-a65b-b4ad17afdc0c	DO26553	LUSC-US	Lung-SCC	58
45e16b70-c3ec-493e-86d1-505ffdf5056c	DO27747	LUSC-US	Lung-SCC	54
48f68f73-3ac0-44ac-ba12-b8889fcb7f38	DO26692	LUSC-US	Lung-SCC	56
4c2ad4a0-5d57-4e27-9f35-058b2f205f50	DO27120	LUSC-US	Lung-SCC	68
4c3840df-9824-40db-879e-6d24adc8c155	DO26563	LUSC-US	Lung-SCC	73
504d4cb0-d2dd-420d-82e6-9ec14434a0fc	DO26599	LUSC-US	Lung-SCC	54
649f2c20-5b50-40a8-a6fd-9a51f3d5b9df	DO26719	LUSC-US	Lung-SCC	70
6962bc97-fbb8-4220-a600-e3c251e245cb	DO26934	LUSC-US	Lung-SCC	61
706868b5-4920-433a-bea3-92e9bf83059b	DO27025	LUSC-US	Lung-SCC	71
71a2b4a2-88dd-4911-a67e-70b3309c4a12	DO26993	LUSC-US	Lung-SCC	66
7731ef7f-25bd-42f5-9a20-be249306a711	DO26475	LUSC-US	Lung-SCC	80
79eb7bba-f0d8-462c-add7-20a2fb7843e1	DO26476	LUSC-US	Lung-SCC	64
7ac0b303-d685-4fa5-bfec-34d2ba1dbc8e	DO27326	LUSC-US	Lung-SCC	66
7dc5f8ba-0080-43d3-8426-bd527a970761	DO27334	LUSC-US	Lung-SCC	68
84e601b7-dfa5-4cd5-9fef-07f03967a0d4	DO26512	LUSC-US	Lung-SCC	60
89c48e53-c8a9-4518-b3b8-509cdcaff52b	DO26976	LUSC-US	Lung-SCC	83
8cf9b32d-3d6f-4898-8c7a-89511b754021	DO26653	LUSC-US	Lung-SCC	77
935b113e-f5ed-4a07-8e1d-1603daba7f40	DO26971	LUSC-US	Lung-SCC	65
9623d295-c23d-4f2f-827c-69f767a26f1f	DO27279	LUSC-US	Lung-SCC	73
96dc785c-8417-4813-8d15-c32b22d78b74	DO26798	LUSC-US	Lung-SCC	66
a762dd44-a8ac-4269-8163-bbf6d0f8d4b3	DO26445	LUSC-US	Lung-SCC	71
a96eddfc-3afb-4bf8-a440-c91778113fbd	DO27484	LUSC-US	Lung-SCC	56
abc94013-71f5-4ac6-88a4-01b4ef9f9d2f	DO27208	LUSC-US	Lung-SCC	73
ad41f1f3-e38e-4418-9c16-52bca5719f39	DO27636	LUSC-US	Lung-SCC	56
b7a7d93b-38a7-4fc3-a433-3bb0a8cb7c42	DO26492	LUSC-US	Lung-SCC	73
b88f014e-bc0f-4775-8228-39e0b471c3b0	DO27318	LUSC-US	Lung-SCC	57
c48d7f4a-e98a-4077-a749-eb9f56f05b84	DO26806	LUSC-US	Lung-SCC	68
d18c6e64-9598-488a-8ab3-3652072f9277	DO26710	LUSC-US	Lung-SCC	68
d2ab2555-7288-47a4-a80c-bf62d65b67b8	DO27104	LUSC-US	Lung-SCC	74
d54ca81c-1bcc-41ea-b17a-9f7249ebe9c1	DO26987	LUSC-US	Lung-SCC	64
e7ebc6fb-0926-4c8a-a67b-0c6b9c1ffaba	DO26894	LUSC-US	Lung-SCC	65
e9cb8877-8e83-46c0-93f0-ea20530c9400	DO27081	LUSC-US	Lung-SCC	76
ee6cc68e-8d2a-41ee-82c6-0fecdf7e6259	DO27453	LUSC-US	Lung-SCC	83
efe4d5dd-fffb-41df-ab86-be06cc16646f	DO26596	LUSC-US	Lung-SCC	52
fab3d6f4-de1c-4d6c-bdea-ac39a7884657	DO27588	LUSC-US	Lung-SCC	74
fb0c6353-a90c-45e2-9355-7cd16cf756ff	DO26769	LUSC-US	Lung-SCC	75
00b9d0e6-69dc-4345-bffd-ce32880c8eef	DO27821	MALY-DE	Lymph-BNHL	10
02917220-6a7a-46a1-8656-907e96bef88e	DO52667	MALY-DE	Lymph-BNHL	73
03ad38a6-0902-4aaa-84a3-91ea88fa9883	DO27835	MALY-DE	Lymph-BNHL	62
05616329-e7ba-4efd-87b1-d79cd0f7af3d	DO221127	MALY-DE	Lymph-BNHL	58
068f4f69-d2fe-4f25-912e-ca7d4623efb6	DO27805	MALY-DE	Lymph-BNHL	76
07835447-5d7e-4828-80fd-89b063989c9a	DO52651	MALY-DE	Lymph-BNHL	72
0d569bd5-418d-4d72-87ca-8e14668c2119	DO52671	MALY-DE	Lymph-BNHL	74
0e7f46ca-6f5c-4538-b6d6-00af65d57fcf	DO52674	MALY-DE	Lymph-BNHL	53
124d5b04-4588-44c3-9c00-61e064cf1bdb	DO52659	MALY-DE	Lymph-BNHL	62
140d5fa9-afbe-444e-a7e7-6a4cb4ab2923	DO27833	MALY-DE	Lymph-BNHL	64
1494bb16-f1f0-42a4-b10e-c383574cbc8b	DO52682	MALY-DE	Lymph-NOS	56
15678c3d-ce61-454d-849e-1d4ca358909b	DO52685	MALY-DE	Lymph-BNHL	62
15dd024e-c0da-461a-84db-d01e60a22210	DO52691	MALY-DE	Lymph-BNHL	10
1a4633c4-72a0-4e30-8c4c-345e04337627	DO52665	MALY-DE	Lymph-BNHL	46
1d1eeba2-4d7b-4380-b0b6-26d246bc4158	DO52695	MALY-DE	Lymph-BNHL	74
22578b9f-78dc-464c-9bb9-382f033283d0	DO27765	MALY-DE	Lymph-BNHL	4
232b7754-b3c3-4530-9d24-3af40d9b2816	DO52688	MALY-DE	Lymph-BNHL	60
2439ec74-1713-4d47-a5d9-886f69dddcb6	DO27783	MALY-DE	Lymph-BNHL	72
282b45ee-4af2-4c61-9acc-286eaf8d661a	DO52687	MALY-DE	Lymph-BNHL	65
28f8d45f-4763-472e-9c4d-6787ba00164b	DO27775	MALY-DE	Lymph-BNHL	4
2b02e3ad-4423-491e-993a-561e80dc7bcf	DO27767	MALY-DE	Lymph-BNHL	15
2b36ac4b-eed3-4591-8b4f-b44049dfc5ed	DO27799	MALY-DE	Lymph-BNHL	17
2c3ada8b-9650-4859-9857-43209c0f7cea	DO27857	MALY-DE	Lymph-BNHL	57
2f0a660c-ba3c-49bb-90f7-39b0034cea82	DO27829	MALY-DE	Lymph-BNHL	8
3b55c58d-f95a-4a1d-9aa1-8d2c026656a9	DO52690	MALY-DE	Lymph-BNHL	74
3e012b50-06d1-4120-971b-5e54139b00ee	DO27851	MALY-DE	Lymph-BNHL	41
3e7ccab5-5b1d-4147-b907-77cab8f0837e	DO52652	MALY-DE	Lymph-BNHL	75
3e94aa64-7dd3-4d63-a5de-b4050d3dfafa	DO27859	MALY-DE	Lymph-BNHL	47
41dba8d1-8aad-474c-a82b-20b28ab818bd	DO27809	MALY-DE	Lymph-BNHL	73
461df2ae-fcf1-4b93-be0a-c14954fe7c42	DO52672	MALY-DE	Lymph-BNHL	55
4a4309b0-2aca-4d6a-ac50-039b28406bba	DO27849	MALY-DE	Lymph-BNHL	70
4adc846a-42cb-4ebd-a954-e31eb29d7572	DO52684	MALY-DE	Lymph-BNHL	46
4d1a4587-adb4-4a65-943e-f19efe8de142	DO27763	MALY-DE	Lymph-BNHL	10
4d72d06d-b6af-4294-9eef-6e61e067761f	DO27803	MALY-DE	Lymph-BNHL	67
4de7441f-a609-4a75-9fe7-17a647079ac1	DO52668	MALY-DE	Lymph-BNHL	4
4e7cdeda-6dc1-4f17-b853-72a68e5aa7e1	DO52692	MALY-DE	Lymph-BNHL	79
4e7e6e1f-c648-446f-bdf6-0b1fcc6dfa83	DO52693	MALY-DE	Lymph-BNHL	62
56e57223-264e-489d-bc9a-a07789065c40	DO52694	MALY-DE	Lymph-BNHL	72
578ba169-1d2f-4187-b174-082bbc6a5bd2	DO27769	MALY-DE	Lymph-BNHL	13
5bcf473f-417d-47a5-9745-ac7faf830b1f	DO52654	MALY-DE	Lymph-BNHL	70
5f18b334-6616-406f-8f33-0592b56c14e6	DO27845	MALY-DE	Lymph-BNHL	52
626c9788-d70c-449b-b9dc-5e3f6fc00991	DO52664	MALY-DE	Lymph-BNHL	50
650fe009-da01-4717-89df-9c95fafe3d7e	DO27787	MALY-DE	Lymph-BNHL	74
687baf0b-aed9-4ab2-adb6-556a1d177a24	DO52676	MALY-DE	Lymph-BNHL	55
71982a1b-52a4-440f-bd5d-62a0e6cc7fd9	DO52661	MALY-DE	Lymph-BNHL	40
76788f17-257d-47c7-ad85-ac5f959216b5	DO27791	MALY-DE	Lymph-BNHL	6
78bd2aa8-e5f6-4b4b-96f0-d406fbdbcee8	DO52658	MALY-DE	Lymph-BNHL	52
79e81ab3-5466-4324-9387-2de00d62315c	DO52696	MALY-DE	Lymph-BNHL	10
81b4dd02-34ec-4ddc-8818-ed888a60ad88	DO27773	MALY-DE	Lymph-BNHL	43
81cc0f39-6677-4f2e-9a75-d30152b188f3	DO52681	MALY-DE	Lymph-BNHL	54
82b8cda8-fbff-455e-b0db-7ff6528bd6c8	DO27813	MALY-DE	Lymph-BNHL	74
858631eb-4e91-4aad-809c-c3948519313d	DO52650	MALY-DE	Lymph-BNHL	84
866ecfe7-caa6-4565-9418-6b9d6c8a3b43	DO52662	MALY-DE	Lymph-BNHL	43
874f64e9-8a0d-4f88-92c4-7e831842b1d1	DO27795	MALY-DE	Lymph-BNHL	18
890e840c-1d1d-4874-a8eb-f9d9a2b50a1c	DO221124	MALY-DE	Lymph-BNHL	85
8ddcf0d9-312f-4055-8984-55d463face34	DO52673	MALY-DE	Lymph-BNHL	60
8fc11cb6-9d79-41c3-bb45-0dadda890e8d	DO52677	MALY-DE	Lymph-BNHL	42
929f2216-6ab3-414f-a814-49b69d4b49d9	DO52670	MALY-DE	Lymph-BNHL	75
995a1ad2-faca-4a37-a59d-e62455985afb	DO52675	MALY-DE	Lymph-BNHL	70
9b3e7a03-cf8c-4da8-bc36-20129d7783ba	DO52663	MALY-DE	Lymph-BNHL	76
9c27fedd-b1b3-4af0-9e9b-20271854db08	DO52648	MALY-DE	Lymph-BNHL	78
9e842227-2bc6-4185-bedb-abeb03836b51	DO52647	MALY-DE	Lymph-BNHL	46
a31b6123-c1b7-4cd0-86d8-b2e640cce9da	DO27815	MALY-DE	Lymph-BNHL	16
aa20b9ab-dba9-4002-ad45-cafa2f85cef7	DO27764	MALY-DE	Lymph-BNHL	12
abedd46c-47b8-4242-adb6-12835400cb3f	DO221123	MALY-DE	Lymph-BNHL	73
ac2c8928-33a2-4aa0-8bc1-cdfa1ca0b56a	DO52649	MALY-DE	Lymph-BNHL	68
ad0700e2-048a-4856-a77a-bc0b6f25f0e2	DO27825	MALY-DE	Lymph-BNHL	4
b2190e26-1809-4aba-9f45-07c2edb3b4a4	DO52683	MALY-DE	Lymph-BNHL	44
b330c50b-c45f-413d-918f-33275d0d8f91	DO27823	MALY-DE	Lymph-BNHL	5
b9dbc78e-44ce-427c-bbeb-de8d097bde2c	DO27855	MALY-DE	Lymph-BNHL	61
baa02e74-9cae-4996-858e-17d9f52d924b	DO27801	MALY-DE	Lymph-BNHL	74
bc1d5327-2e76-4e0e-b749-72a559469d0d	DO27777	MALY-DE	Lymph-BNHL	15
bd6bd940-ef06-433a-80d9-dca5683e9cd2	DO27797	MALY-DE	Lymph-BNHL	48
bdbcffb0-c7da-4e7d-8002-9feffe48533c	DO27817	MALY-DE	Lymph-BNHL	71
c66926a8-474d-482c-bfb7-043029c8b737	DO27847	MALY-DE	Lymph-BNHL	16
cc7bba1d-8990-4557-a565-9cff1085f023	DO27841	MALY-DE	Lymph-BNHL	70
ce85ccf3-6621-4976-b187-2f28d45dd4d9	DO27827	MALY-DE	Lymph-BNHL	59
d31cce9d-1b38-44fd-9378-0d128e12a011	DO52657	MALY-DE	Lymph-BNHL	74
d6ee68e5-ceb3-4a63-b3bd-e64fe5398102	DO27843	MALY-DE	Lymph-BNHL	72
d733cf1a-4c42-4def-b6cb-5ef2c6a27fcd	DO27853	MALY-DE	Lymph-BNHL	62
db9ce6c6-529c-4da6-92c4-f4f3fc3fe109	DO52680	MALY-DE	Lymph-BNHL	64
dbae3c4e-6d66-483a-a611-7285067bf85c	DO52679	MALY-DE	Lymph-BNHL	36
dc4bc4c4-2cc1-4a2e-a9f2-613088af17bf	DO27807	MALY-DE	Lymph-BNHL	16
dd8f3e1c-6ed6-41c2-957d-6f679a3cb3ca	DO27819	MALY-DE	Lymph-BNHL	5
df814571-57f1-4e55-bc1a-c892c568c4ba	DO27793	MALY-DE	Lymph-BNHL	14
e2b09705-c5c8-48ee-a90e-19648a7bf2cb	DO52653	MALY-DE	Lymph-BNHL	69
e2fa7251-507e-4d76-95a3-a228adc3885a	DO221129	MALY-DE	Lymph-BNHL	57
e6168db0-d12f-4218-8ab9-bd704201cb2b	DO27811	MALY-DE	Lymph-BNHL	49
e84e0649-a2e8-4873-9cb6-1aa65601ae3a	DO52666	MALY-DE	Lymph-BNHL	57
e98e4e23-a139-4fff-b017-35f3f976eddd	DO27837	MALY-DE	Lymph-BNHL	56
ebe0ed67-2d3f-45cd-8f9b-4912595b16a0	DO52689	MALY-DE	Lymph-BNHL	68
f047cb85-8f88-45d5-83c3-0416c9f3fff7	DO52669	MALY-DE	Lymph-BNHL	67
f04aecf0-eb12-4ab9-928e-7bcf201b0b40	DO27781	MALY-DE	Lymph-BNHL	40
f075dcdb-4b6a-4186-bfc5-c1787c4a14ac	DO27771	MALY-DE	Lymph-NOS	8
f2c08ac1-4755-4c36-a11d-338d8df9fa0d	DO52656	MALY-DE	Lymph-BNHL	41
f60007b3-0603-4ad1-8b47-d2d4c4c621e4	DO27785	MALY-DE	Lymph-BNHL	51
f9837a56-7244-4846-a63d-266e6a92f168	DO27789	MALY-DE	Lymph-BNHL	66
f9dc999f-6dde-448d-9cf1-2897ddcf7b0b	DO52686	MALY-DE	Lymph-BNHL	62
fce8d8c6-f2a0-43a8-9a7a-b9c519a6686c	DO27779	MALY-DE	Lymph-BNHL	75
fdf7dfb7-9285-46b3-be60-672164507705	DO52655	MALY-DE	Lymph-BNHL	75
08b5d0e4-4661-460e-a9f7-f2e687414711	DO220887	MELA-AU	Skin-Melanoma	57
0ab4d782-9a50-48b9-96e4-6ce42b2ea034	DO220872	MELA-AU	Skin-Melanoma	69
108749d2-5c62-4ef1-92df-aec6941ba53b	DO220889	MELA-AU	Skin-Melanoma	27
12f1ae2f-2666-45be-9742-f502d212373d	DO220862	MELA-AU	Skin-Melanoma	67
13c62975-9f5e-4d40-a461-dceab08a31ec	DO220863	MELA-AU	Skin-Melanoma	49
16d5519e-ecb9-4fc8-81f1-e0e4adf722a8	DO220885	MELA-AU	Skin-Melanoma	71
1ac15380-04a2-42dd-8ade-28556a570e80	DO220843	MELA-AU	Skin-Melanoma	79
1cd0acf2-3116-4dfa-a063-0a435b9f6da3	DO220870	MELA-AU	Skin-Melanoma	60
1d4a091d-fe65-49c0-8810-5a95243b108a	DO220890	MELA-AU	Skin-Melanoma	63
1daefc49-5248-4948-87ce-0ec19a248ef9	DO220855	MELA-AU	Skin-Melanoma	47
20e02396-e676-412d-9724-44a428919cdb	DO220847	MELA-AU	Skin-Melanoma	71
22d67778-61fc-4f15-95b8-7e7c6cc7112b	DO220901	MELA-AU	Skin-Melanoma	56
25103371-28ac-4f43-b0e2-2d376d0dcb84	DO220899	MELA-AU	Skin-Melanoma	52
25e20393-752b-4796-9001-0e22ee04c586	DO220907	MELA-AU	Skin-Melanoma	30
2790b964-63e3-49aa-bf8c-9a00d3448c25	DO220851	MELA-AU	Skin-Melanoma	83
28839c75-90a8-493f-b658-8c63e0ebd324	DO220900	MELA-AU	Skin-Melanoma	39
2e76891c-b620-4cc0-9315-6f1217b09b1e	DO220874	MELA-AU	Skin-Melanoma	55
30600994-c1ec-44c9-a620-3f6c617eb928	DO220875	MELA-AU	Skin-Melanoma	64
3433b1f3-59d1-4ac2-9bbf-e0c4042b4ddc	DO220864	MELA-AU	Skin-Melanoma	53
351db483-a70e-496d-b70a-7449875121ee	DO220869	MELA-AU	Skin-Melanoma	80
35a74e53-16ff-4764-8397-6a9b02dfe733	DO220844	MELA-AU	Skin-Melanoma	58
39c476fd-273b-4136-874c-53352f1be008	DO220883	MELA-AU	Skin-Melanoma	23
4e8396f7-9506-4401-96b6-bb2e89557d59	DO220866	MELA-AU	Skin-Melanoma	63
51893d3f-e7f3-43f9-9fd0-c0f25ae96804	DO220903	MELA-AU	Skin-Melanoma	16
524bbd14-1e1f-479b-9a71-d27fce32d8bc	DO220868	MELA-AU	Skin-Melanoma	61
561fd34c-7c7d-4df0-bbfc-3d31147ca562	DO220893	MELA-AU	Skin-Melanoma	56
56ddcb96-e90b-4fce-aa4c-c677bbfee488	DO220858	MELA-AU	Skin-Melanoma	51
58d3e932-b4a3-4cac-a6ac-73160e354a15	DO220888	MELA-AU	Skin-Melanoma	64
5912d4b3-2d5d-4b98-b967-1b4ff177097a	DO220897	MELA-AU	Skin-Melanoma	38
5c3def3a-b515-41f6-8157-681b963534e7	DO220886	MELA-AU	Skin-Melanoma	56
60413de1-6cd2-4f74-8180-3bdd394d6d16	DO220877	MELA-AU	Skin-Melanoma	25
63762458-902a-4329-a823-703b54cb5f9d	DO220902	MELA-AU	Skin-Melanoma	70
681e2301-2057-40e4-ab63-934775d63faa	DO220912	MELA-AU	Skin-Melanoma	37
6d4a548a-7e30-4b6b-9a13-72827eed439c	DO220898	MELA-AU	Skin-Melanoma	63
7117854b-6f0a-4a43-b66c-506a3e29377d	DO220910	MELA-AU	Skin-Melanoma	43
72108583-5320-46ec-945f-5ff173d7dc15	DO220881	MELA-AU	Skin-Melanoma	59
74e5905f-6350-498a-9454-9ea0593d2f56	DO220845	MELA-AU	Skin-Melanoma	69
76a0d9c9-5e69-44e8-9ed2-6d2e387803fc	DO220884	MELA-AU	Skin-Melanoma	23
7ba70717-d65e-4a45-af79-60a976770526	DO220894	MELA-AU	Skin-Melanoma	43
7e22401d-f4cd-44c5-8a01-b08a439e5a31	DO220861	MELA-AU	Skin-Melanoma	85
7edc42d3-d08e-4360-a3e1-aeb57cfc6640	DO220871	MELA-AU	Skin-Melanoma	87
7f031d71-3cb7-4744-86bd-a3beecfe166e	DO220848	MELA-AU	Skin-Melanoma	41
897ba508-d74b-46bf-8554-1210a66a36d1	DO220859	MELA-AU	Skin-Melanoma	61
8ca665f8-fe78-48bf-8c0f-c606d92885d4	DO220911	MELA-AU	Skin-Melanoma	39
98e8f23c-5970-4fce-9551-4b11a772fe1b	DO220891	MELA-AU	Skin-Melanoma	78
9e0009d1-c993-4247-9706-88ee84591dec	DO220841	MELA-AU	Skin-Melanoma	67
9fc5b5c7-3973-42b4-8710-454de0cb5b50	DO220878	MELA-AU	Skin-Melanoma	46
a6e24c2a-26b9-409c-bbcd-a8fcdd1e437c	DO220892	MELA-AU	Skin-Melanoma	53
a84915de-6562-4836-86f9-f2a05598296e	DO220913	MELA-AU	Skin-Melanoma	49
b35d9a68-29f4-49ab-b83e-b5151679e3af	DO220842	MELA-AU	Skin-Melanoma	75
b3befa40-8f44-4eb6-ada0-ec395f460656	DO220846	MELA-AU	Skin-Melanoma	84
b42d183c-bc9c-4652-9e56-10c54c5ee96e	DO220908	MELA-AU	Skin-Melanoma	19
bcefbf6a-80ff-4825-9d3a-492e2dceb35d	DO220879	MELA-AU	Skin-Melanoma	67
bcf76f1a-7109-422d-94c9-5e8364895fa0	DO220904	MELA-AU	Skin-Melanoma	48
c95a2b1b-726c-4608-9fff-d57b6f1aa75a	DO220895	MELA-AU	Skin-Melanoma	50
ca004926-f3ac-4824-8ed5-d84e62efdfae	DO220849	MELA-AU	Skin-Melanoma	78
ca8fa9f5-3190-440d-9879-22e33d05ca6c	DO220857	MELA-AU	Skin-Melanoma	38
d2620dab-4319-499a-b8f1-9575aaf8f4f3	DO220853	MELA-AU	Skin-Melanoma	77
deb9fbb6-656b-41ce-8299-554efc2379bd	DO220906	MELA-AU	Skin-Melanoma	70
e04bcdff-3206-4c25-bae9-09f0222b074a	DO220865	MELA-AU	Skin-Melanoma	84
e2b2357c-da6f-4ca3-9c07-a22f0423e8fe	DO220882	MELA-AU	Skin-Melanoma	76
ead1bc2e-42c3-46d9-8f6f-8cb16ba9d2c3	DO220867	MELA-AU	Skin-Melanoma	81
eb9a8f12-6451-43cc-95b3-2e86cf704c96	DO220850	MELA-AU	Skin-Melanoma	75
eeddf701-93f9-4f10-85cb-9dce1760bae8	DO220905	MELA-AU	Skin-Melanoma	47
f07b9192-c86f-4ee4-a3b5-feb9c5098bf4	DO220880	MELA-AU	Skin-Melanoma	65
f24688a9-7952-49d8-ba80-2bbad472379c	DO220896	MELA-AU	Skin-Melanoma	70
f81693ba-09ee-4201-a389-0ceeda8a4636	DO220873	MELA-AU	Skin-Melanoma	39
fc009c3d-66fc-4b9c-ae43-014607e3723a	DO220852	MELA-AU	Skin-Melanoma	63
0f9e70b3-24cf-4d76-af7b-84ace66ec5a7	DO218075	ORCA-IN	Head-SCC	50
1fdab6a6-7346-4229-aa8d-5dbd258f0c60	DO217950	ORCA-IN	Head-SCC	64
1ff155dd-deb4-44e0-b3a2-e4875b618435	DO218697	ORCA-IN	Head-SCC	62
34d7b6cc-cfcf-4178-b075-f4d129ab18f7	DO218012	ORCA-IN	Head-SCC	32
469eddf2-6e02-46bf-820f-6296a2b776e2	DO218034	ORCA-IN	Head-SCC	47
7625877a-7a2b-466f-944b-9e56689ad47b	DO218554	ORCA-IN	Head-SCC	42
9650640f-154d-4696-aa96-3611c6fcee7b	DO218180	ORCA-IN	Head-SCC	44
9fb6b7be-0084-48f7-a256-6d170e72e97f	DO218462	ORCA-IN	Head-SCC	39
bcc819eb-f4d8-4ddc-9fdc-a6307fb6741b	DO218211	ORCA-IN	Head-SCC	60
ca137611-533a-4d20-a85d-8e4c3a1eab2d	DO218773	ORCA-IN	Head-SCC	26
e2e6a409-b64d-463c-ac3b-e7987a3124f0	DO218306	ORCA-IN	Head-SCC	45
f35f7712-d5c6-47f6-98ed-704edbbc1e19	DO218280	ORCA-IN	Head-SCC	51
fb8b5ff5-4164-4276-b75b-b0ee6bda7329	DO217836	ORCA-IN	Head-SCC	44
0009b464-b376-4fbc-8a56-da538269a02f	DO46416	OV-AU	Ovary-AdenoCA	54
01df36af-3617-40fc-9892-f54ce433cf71	DO46581	OV-AU	Ovary-AdenoCA	66
09508a0d-ebe0-4fa1-b7b2-1710814181cd	DO46606	OV-AU	Ovary-AdenoCA	73
0d0793c1-df1b-4db1-ba36-adcb960cc0f5	DO46372	OV-AU	Ovary-AdenoCA	39
123c9d1c-72ba-4d82-8e57-d5caa52a40ba	DO46597	OV-AU	Ovary-AdenoCA	60
12874085-a596-41ae-b4cd-817cb1ebb278	DO46382	OV-AU	Ovary-AdenoCA	62
1659bae5-3140-4d05-891c-81b48277b2fc	DO46566	OV-AU	Ovary-AdenoCA	78
25f73b03-4ba8-47ba-ad80-6ccb82105c98	DO46402	OV-AU	Ovary-AdenoCA	77
2a8d63eb-0174-4213-9214-413f391f512c	DO46370	OV-AU	Ovary-AdenoCA	54
2b40a733-7a63-4bb8-a953-95a4ee28f962	DO46388	OV-AU	Ovary-AdenoCA	74
2b4feb84-89e4-4c38-8561-5ffab02c8132	DO46344	OV-AU	Ovary-AdenoCA	46
3a6bce45-0431-49d8-82df-b1d9a738e5a6	DO46576	OV-AU	Ovary-AdenoCA	75
3c2b1509-1eb9-4b79-9569-57810f291499	DO46568	OV-AU	Ovary-AdenoCA	66
42465bbd-289b-4e96-98fe-76809c5e1520	DO46354	OV-AU	Ovary-AdenoCA	73
4679f37a-4f09-449b-a1d8-1f02847996da	DO46561	OV-AU	Ovary-AdenoCA	52
4e913899-eeb8-4630-ba9d-41a81ced8069	DO46346	OV-AU	Ovary-AdenoCA	54
504cdfc5-6721-43ef-b31e-fdf52f0cd9cd	DO46498	OV-AU	Ovary-AdenoCA	62
51b25b37-f75c-4380-a0f6-5273e0b7ee33	DO46380	OV-AU	Ovary-AdenoCA	51
53bcbb68-addd-47fc-9910-cd1d3f38197d	DO46374	OV-AU	Ovary-AdenoCA	69
5b560f4c-d2a3-43fa-b394-abef78bdefc1	DO46408	OV-AU	Ovary-AdenoCA	56
5d922e48-aa70-454d-9417-c9af686feebc	DO46560	OV-AU	Ovary-AdenoCA	45
669f0e01-28f6-4ed8-bdb5-73f84ea28f78	DO46376	OV-AU	Ovary-AdenoCA	58
6821446e-8e76-46fe-b0b9-47feb46d2585	DO46358	OV-AU	Ovary-AdenoCA	60
6c31d730-1734-44ac-92b3-760981528723	DO46356	OV-AU	Ovary-AdenoCA	68
6ce42746-88aa-485f-a1c4-1759aad95914	DO46398	OV-AU	Ovary-AdenoCA	66
6f981023-4269-4e8e-a4ab-2c92bb27273c	DO46333	OV-AU	Ovary-AdenoCA	58
6fffe0cf-bb38-4e77-88ab-a256bd7fbbce	DO46420	OV-AU	Ovary-AdenoCA	65
745b8756-0eab-423f-8cde-e0ff1aaa6596	DO46331	OV-AU	Ovary-AdenoCA	72
7fdd07a4-4a27-40c3-af92-a0074e6391f5	DO46334	OV-AU	Ovary-AdenoCA	77
86f23897-dba0-4e89-8381-d174eaa6fcc1	DO46352	OV-AU	Ovary-AdenoCA	60
8888e808-594b-4c76-b2e4-62aa56736f7c	DO46542	OV-AU	Ovary-AdenoCA	55
89dad92e-5b3f-479a-a6da-a94ee7df7f8a	DO46602	OV-AU	Ovary-AdenoCA	74
8b28f6d2-4b7d-493b-826e-b119a4fb0cb4	DO46412	OV-AU	Ovary-AdenoCA	64
941fcb56-e059-403d-aab1-0692a3ecc45e	DO46360	OV-AU	Ovary-AdenoCA	58
9aecfc8f-62ea-4acf-aa00-d1f0fe6c6556	DO46384	OV-AU	Ovary-AdenoCA	55
9e6806c4-d331-4025-abee-2f576e3bf182	DO46556	OV-AU	Ovary-AdenoCA	69
a3135834-3af0-4e98-bc6f-ad8ddf33db80	DO46342	OV-AU	Ovary-AdenoCA	67
a330a96e-9897-4605-b5f1-5b5ef45cd365	DO46327	OV-AU	Ovary-AdenoCA	54
acd510de-b732-4a1a-8b72-6d22e763540b	DO46400	OV-AU	Ovary-AdenoCA	70
ae82fead-2671-4335-a342-67bb69935ad9	DO46588	OV-AU	Ovary-AdenoCA	74
b75b2663-dcc6-411c-bfcc-574aa33cf388	DO46386	OV-AU	Ovary-AdenoCA	49
b97941dd-9844-4db2-9e25-42c725f47d70	DO46364	OV-AU	Ovary-AdenoCA	45
bbb2cf2f-8f32-43d4-846c-d1020e6329ec	DO46338	OV-AU	Ovary-AdenoCA	59
bbe59385-5f83-43f6-a485-517c860bef6f	DO46591	OV-AU	Ovary-AdenoCA	58
bc9b66f5-fcb8-4545-ab2d-438bb810edc0	DO46488	OV-AU	Ovary-AdenoCA	57
c2ec7f57-8510-4bbf-a2e9-dbd9ce8dcad1	DO46551	OV-AU	Ovary-AdenoCA	58
c767254e-b289-4904-a80f-050cf01ff8ba	DO46378	OV-AU	Ovary-AdenoCA	59
cd9efdef-a7fb-49e5-9515-63606ae8bbfc	DO46362	OV-AU	Ovary-AdenoCA	61
cf6c7066-6611-43ec-aef1-295a976cce5b	DO46390	OV-AU	Ovary-AdenoCA	65
d2e4dc23-992d-4e44-add4-2972718083cb	DO46392	OV-AU	Ovary-AdenoCA	48
d392ded3-afc8-4c79-b278-40245f18f2f8	DO46350	OV-AU	Ovary-AdenoCA	66
d4bf6034-aeae-48a6-907b-10e2cc904015	DO46394	OV-AU	Ovary-AdenoCA	61
d8c2b4b2-e12b-43d2-bafc-87b29f027797	DO46424	OV-AU	Ovary-AdenoCA	47
d9e66fc5-9018-4568-b388-c5eb756f7823	DO46404	OV-AU	Ovary-AdenoCA	55
da43386c-47f8-4e03-b6ca-8b94e13792e7	DO46493	OV-AU	Ovary-AdenoCA	62
dbbd54db-4470-4df6-b5be-3e175c7133b0	DO46593	OV-AU	Ovary-AdenoCA	49
dce54d09-9827-4fe2-abe1-c5b7d528ba7f	DO46586	OV-AU	Ovary-AdenoCA	55
e45f3391-2e74-4767-817a-280cebac7c57	DO46328	OV-AU	Ovary-AdenoCA	52
e4aaca83-3ae9-47f6-a975-c144767ad705	DO46330	OV-AU	Ovary-AdenoCA	60
e6f7344b-951f-4f3f-b140-7bf53164c462	DO46336	OV-AU	Ovary-AdenoCA	70
e84debc4-b47d-48ed-a0d0-2859f0ebf987	DO46366	OV-AU	Ovary-AdenoCA	65
efbec43c-0c16-4006-abe8-c3ec2ec42c05	DO46340	OV-AU	Ovary-AdenoCA	62
efec3225-de07-4559-9a90-95223495cc61	DO46329	OV-AU	Ovary-AdenoCA	52
f1504811-8363-41e6-b43c-62452b1262d3	DO46571	OV-AU	Ovary-AdenoCA	61
f26b1f44-12de-43ba-85bb-bc61741a5a88	DO46448	OV-AU	Ovary-AdenoCA	45
f6189828-eeaa-4d21-b163-53bf3d47a640	DO46611	OV-AU	Ovary-AdenoCA	52
f6c811ff-f22e-490b-9b23-b527d20e6e6d	DO46325	OV-AU	Ovary-AdenoCA	54
f858d813-f3c5-4ad9-8c20-9f231d6624d8	DO46503	OV-AU	Ovary-AdenoCA	71
f988e698-9b34-45ce-ba4c-74e06e9cae4a	DO46368	OV-AU	Ovary-AdenoCA	57
052665d1-ab75-4f40-be5a-b88154c8beed	DO28952	OV-US	Ovary-AdenoCA	71
0ae2193f-0d68-485a-b8c2-7568cbcce33e	DO27978	OV-US	Ovary-AdenoCA	49
127b0f7d-d24e-48b7-ac25-d3f14a43952d	DO32391	OV-US	Ovary-AdenoCA	57
1292e13b-d7c6-447b-a227-9a8113215580	DO29398	OV-US	Ovary-AdenoCA	42
129de5b2-d9b0-4762-9ef8-72d98231fb50	DO28004	OV-US	Ovary-AdenoCA	55
14ed7388-41ed-43d4-afb2-04cd6410d5d2	DO31551	OV-US	Ovary-AdenoCA	77
16df7888-2480-4394-8856-d57a6ef371d2	DO28823	OV-US	Ovary-AdenoCA	71
17ed8831-a261-42d9-8ff3-cf75a6cb2a24	DO29980	OV-US	Ovary-AdenoCA	63
1be8fa2c-8fea-4e8c-90db-c04d9fcdbf49	DO32646	OV-US	Ovary-AdenoCA	77
1dc9e7fd-fc62-4b32-9619-4e02a266a385	DO28093	OV-US	Ovary-AdenoCA	81
2c9dc04b-e9ec-4cf1-ab2c-a18edb30dd37	DO28089	OV-US	Ovary-AdenoCA	50
2f2eaecc-6509-423f-b63a-8c3bea1ba4a4	DO30550	OV-US	Ovary-AdenoCA	62
33ea81f2-db2c-4567-bd7b-4cb9aadfef88	DO30220	OV-US	Ovary-AdenoCA	45
35ceba07-0759-4fbe-b076-af821a528cf0	DO30970	OV-US	Ovary-AdenoCA	50
3a5eaed6-fcfd-437a-b61c-fd3725c64717	DO28024	OV-US	Ovary-AdenoCA	75
42af8f74-fd4b-486d-bc11-db53cc471d62	DO31150	OV-US	Ovary-AdenoCA	50
44eebc04-c027-45ae-beca-c4012b494f29	DO29760	OV-US	Ovary-AdenoCA	74
46f19b5c-3eba-4b23-a1ab-9748090ca4e5	DO32237	OV-US	Ovary-AdenoCA	72
5533240d-8fed-440d-b781-6092785a77ce	DO29308	OV-US	Ovary-AdenoCA	69
58faf969-bf37-4180-8807-2f44f2cc8eda	DO31769	OV-US	Ovary-AdenoCA	57
5cc7c966-499e-49e3-b509-4eeb00ee03d4	DO28962	OV-US	Ovary-AdenoCA	57
6797443c-eb4a-4654-b957-c0056e5a4206	DO32420	OV-US	Ovary-AdenoCA	50
7a921087-8e62-4a93-a757-fd8cdbe1eb8f	DO31869	OV-US	Ovary-AdenoCA	65
8093649a-74d6-4832-9154-8cc0182fa381	DO29146	OV-US	Ovary-AdenoCA	80
80f02aec-c07a-4bcb-b547-e60f8c33a7b1	DO30340	OV-US	Ovary-AdenoCA	48
84ca6ab0-9edc-4636-9d27-55cdba334d7d	DO29850	OV-US	Ovary-AdenoCA	74
8658f4f5-9a50-4195-8ea3-227951977647	DO28273	OV-US	Ovary-AdenoCA	56
8a69f3ca-4e17-4daa-8722-a36316e345ba	DO28233	OV-US	Ovary-AdenoCA	44
9020b6a5-8325-4b0d-84d9-04371c857910	DO30060	OV-US	Ovary-AdenoCA	73
95fc38ac-2b36-4c46-abbf-8d2d52ff9626	DO28289	OV-US	Ovary-AdenoCA	58
9a5bb831-8cb8-4de0-b94b-088cb38def1a	DO32596	OV-US	Ovary-AdenoCA	62
a0bbb3b1-e774-4c75-9301-ba43fb803f20	DO31729	OV-US	Ovary-AdenoCA	52
a1fc7064-abf5-477d-983e-576a784e1d40	DO31420	OV-US	Ovary-AdenoCA	57
b243adb4-b3e7-4e0e-bc0d-625aa8dbb1be	DO29940	OV-US	Ovary-AdenoCA	67
bff518fb-6da7-4dfc-ae4c-bd3f641028e2	DO30750	OV-US	Ovary-AdenoCA	49
c691d6b3-8e70-4951-8551-2ee4e4d0d10b	DO28763	OV-US	Ovary-AdenoCA	45
c9959f68-c385-4c1f-9188-8203844d288e	DO28119	OV-US	Ovary-AdenoCA	78
d67cad13-e849-48b0-926c-10b6046ba0b9	DO28053	OV-US	Ovary-AdenoCA	76
e9d98643-01ee-40c3-a617-e004559625cd	DO28412	OV-US	Ovary-AdenoCA	67
fea5827b-251d-474b-8713-fc76db995fe7	DO30090	OV-US	Ovary-AdenoCA	56
ff3fe4a3-7d19-4d4d-81b6-aaa41ba5bf39	DO28521	OV-US	Ovary-AdenoCA	68
02e5c36f-5bec-45e2-a048-875653b85ca1	DO34616	PACA-AU	Panc-AdenoCA	68
03c3c692-8a86-4843-85ae-e045f0fa6f88	DO32831	PACA-AU	Panc-AdenoCA	49
046d7386-95c8-4501-9e55-c85bec272a7a	DO34432	PACA-AU	Panc-AdenoCA	82
05070acd-3ec1-44bb-9c32-26d3a483a72a	DO32860	PACA-AU	Panc-AdenoCA	57
0554ffe5-31f7-43f5-8372-2b73c9cf3527	DO49076	PACA-AU	Panc-AdenoCA	64
0cf9bbc2-cbd5-4b64-8d90-cfa416307b39	DO33488	PACA-AU	Panc-AdenoCA	61
0fbd94b1-bb34-4620-841b-861a0b5e0c12	DO49087	PACA-AU	Panc-AdenoCA	68
1168944c-5451-4a18-8758-88bf5723bdd9	DO34680	PACA-AU	Panc-AdenoCA	75
1447c8cb-25d4-4092-8919-4df08f898d2d	DO32984	PACA-AU	Panc-AdenoCA	61
1a841850-fca0-48ab-8c78-db0bd5a64435	DO33344	PACA-AU	Panc-AdenoCA	70
1ac54c6e-a1e4-4f3b-b4a5-cdb327e0dca6	DO34817	PACA-AU	Panc-AdenoCA	72
1c9fbe26-1447-4335-aaab-06d6bb3e2741	DO49078	PACA-AU	Panc-AdenoCA	79
1e181878-c640-4e91-a620-3fc4b08a4de1	DO33008	PACA-AU	Panc-AdenoCA	56
1f81a1b0-8089-44ef-87b5-b3359a407ad2	DO33128	PACA-AU	Panc-AdenoCA	72
20d1b88b-3ff6-4201-a748-6a993500c652	DO32972	PACA-AU	Panc-AdenoCA	66
2102558b-87b0-447b-bb9a-e4ae9df8b75e	DO33032	PACA-AU	Panc-AdenoCA	64
21b1a37f-e91e-4ce1-83cf-bb89b8d0fb35	DO33028	PACA-AU	Panc-AdenoCA	58
241abdfd-e6de-4830-a233-4bbc5f622725	DO49138	PACA-AU	Panc-AdenoCA	74
25cf7449-8c5b-403e-aa75-e2af158598e8	DO33208	PACA-AU	Panc-AdenoCA	59
2b6d4d66-7f0b-4bc0-b3d6-171956a937c5	DO49166	PACA-AU	Panc-AdenoCA	40
33061bf5-9b99-4735-a810-f2d5eeef6873	DO33392	PACA-AU	Panc-AdenoCA	70
33070975-0f35-4518-9ffb-4c6170c32534	DO33160	PACA-AU	Panc-AdenoCA	78
3b526846-72d6-4e10-b7cd-8cdb45a92a1c	DO34736	PACA-AU	Panc-AdenoCA	78
3bfbc33d-804b-4bb3-97ac-97563d77b13d	DO33376	PACA-AU	Panc-AdenoCA	62
3c86ba21-7b11-4ec7-9d20-a2325197c676	DO33042	PACA-AU	Panc-AdenoCA	76
3e4d0e50-8cf4-4eb0-a00a-ccf0484ecc2f	DO33984	PACA-AU	Panc-AdenoCA	64
4cbe411b-b05e-46bd-bea8-126289a0866c	DO49090	PACA-AU	Panc-AdenoCA	77
4db9e471-0068-4ec6-9bcb-33ef5fdec33e	DO32976	PACA-AU	Panc-AdenoCA	73
51458c86-0fdd-470e-b059-1ffbffc92a7f	DO34288	PACA-AU	Panc-AdenoCA	83
5255d645-d3d2-422e-8449-046cd21f4935	DO34809	PACA-AU	Panc-AdenoCA	74
53534b3c-cd15-4d68-a9b1-6902bb234c45	DO33552	PACA-AU	Panc-AdenoCA	70
5b41e033-6df8-411e-a13b-59eeb8afbf9b	DO33000	PACA-AU	Panc-AdenoCA	68
5f94cb62-4019-47ff-bf6a-eeda8e9e033c	DO49129	PACA-AU	Panc-AdenoCA	50
60aff7a0-4960-4ed1-922b-3233ccbfdba1	DO34336	PACA-AU	Panc-AdenoCA	70
60e78c80-41a5-456a-9a81-9007d18fd72c	DO49137	PACA-AU	Panc-AdenoCA	67
654dba9f-cfe5-4121-97c7-868613cdef53	DO33077	PACA-AU	Panc-AdenoCA	76
68ba1105-569a-4209-9b45-0e2d64931806	DO33152	PACA-AU	Panc-AdenoCA	88
6bdf00f6-670f-466e-87fb-e853e41f000e	DO34504	PACA-AU	Panc-AdenoCA	37
71ef8379-03a0-4b81-92c9-1ba666fe4d7a	DO49127	PACA-AU	Panc-AdenoCA	77
72a5e569-99d4-47bc-be1b-6296a5025080	DO33264	PACA-AU	Panc-AdenoCA	80
7410c00d-ed0b-48dc-a4bf-eb76ac613980	DO33400	PACA-AU	Panc-AdenoCA	76
748d3ff3-8699-4519-8e0f-26b6a0581bff	DO32833	PACA-AU	Panc-AdenoCA	74
75fac59c-3346-4c5a-bb9f-fb67fec8d13b	DO34264	PACA-AU	Panc-AdenoCA	63
78100212-65aa-4365-8b64-4b33f77732d5	DO49113	PACA-AU	Panc-AdenoCA	46
7b318282-5df4-42bc-b1e0-0e4a66ba9204	DO34720	PACA-AU	Panc-AdenoCA	68
7cb71498-6ada-43c6-912b-bad4f93cf580	DO34905	PACA-AU	Panc-AdenoCA	64
7ccb9a4d-6f48-41c2-a630-27fde8c67d60	DO34696	PACA-AU	Panc-AdenoCA	75
7f42e118-aab6-438a-9e84-e7451fe12d7e	DO33168	PACA-AU	Panc-AdenoCA	80
7fcd8af9-4d73-4c97-95cc-b30b09f21bb2	DO32893	PACA-AU	Panc-AdenoCA	61
8454fe53-869d-41c8-b0c8-a7929d00eec3	DO32900	PACA-AU	Panc-AdenoCA	51
84a6ea88-eeb8-4060-a90c-e4abac013ad4	DO32980	PACA-AU	Panc-AdenoCA	72
88bc38ba-ad1d-431e-a67e-0a5a23678386	DO49181	PACA-AU	Panc-AdenoCA	77
88d5a8b2-daba-45ce-90bf-480fac85bf1d	DO49168	PACA-AU	Panc-AdenoCA	58
8d67c121-37d0-4fc0-a349-2c9452589d65	DO34793	PACA-AU	Panc-AdenoCA	56
90b3c237-29a4-48b3-90b3-9f2c0ccb5928	DO49193	PACA-AU	Panc-AdenoCA	60
9c399826-087f-44b9-98c0-bd881646b0f4	DO33472	PACA-AU	Panc-AdenoCA	75
9c857452-c81d-4b9e-87a8-5b41f4394f7c	DO34608	PACA-AU	Panc-AdenoCA	72
9df57388-7de1-4c90-910e-ef63a246dff1	DO49172	PACA-AU	Panc-AdenoCA	60
9ebac79d-8b38-4469-837e-b834725fe6d5	DO34640	PACA-AU	Panc-AdenoCA	49
a2238b5f-0513-487a-9b1b-7bef85ebf336	DO32878	PACA-AU	Panc-AdenoCA	69
a3edc9cc-f54a-4459-a5d0-097879c811e5	DO49135	PACA-AU	Panc-AdenoCA	65
a492a32b-bf2f-4f8c-b06e-794a4baa2fe7	DO49074	PACA-AU	Panc-AdenoCA	49
a5346247-3f30-470a-b4ab-732180786291	DO33960	PACA-AU	Panc-AdenoCA	57
a5d5c238-0447-47fa-9a81-3b823cbdcea6	DO34849	PACA-AU	Panc-AdenoCA	86
aa4a868a-df23-4eef-a618-e945aa2ce98a	DO34448	PACA-AU	Panc-AdenoCA	79
b37d6283-6f95-4975-a794-f3d5c4bbc7b3	DO32960	PACA-AU	Panc-AdenoCA	65
b47aa163-eec9-4225-940b-4373e78152e2	DO33200	PACA-AU	Panc-AdenoCA	90
b5dd0bc9-6c1c-4272-b920-744de37d0aee	DO33480	PACA-AU	Panc-AdenoCA	52
b7008a98-5aa0-4cc9-9bee-af2a422266db	DO33288	PACA-AU	Panc-AdenoCA	71
bb8176a7-ea7c-42d7-a85a-cec1ca386f2e	DO34656	PACA-AU	Panc-AdenoCA	61
bbbc531a-dd41-40b7-ae59-e35508aea0c7	DO32837	PACA-AU	Panc-AdenoCA	34
cafe9603-a804-48fb-9217-e2d1c3c346c5	DO32916	PACA-AU	Panc-AdenoCA	78
cf072bfe-3191-4a71-9e0b-decaa28365e1	DO34600	PACA-AU	Panc-AdenoCA	77
cfe0bf13-2ff4-4164-9b6a-cd3615bf3ddc	DO33016	PACA-AU	Panc-AdenoCA	54
d4907a1b-8b06-47c5-8bca-c781d9cddaf8	DO49184	PACA-AU	Panc-AdenoCA	56
d91f487e-0895-44ef-aeb1-a62bd576f8b0	DO49079	PACA-AU	Panc-AdenoCA	50
dc856038-f5f7-4dfc-a0a4-3e3a6b8d160f	DO34728	PACA-AU	Panc-AdenoCA	77
e0aa815f-668a-4de9-bb32-3f215bb7f843	DO34785	PACA-AU	Panc-AdenoCA	67
e56b0990-ff67-47c1-b9ad-87ef1d4aa2ae	DO33368	PACA-AU	Panc-AdenoCA	81
e97ea3d7-9fcd-4df1-9ea8-587cb3be75ec	DO49183	PACA-AU	Panc-AdenoCA	51
ec646623-6d33-4fbd-888e-89f55d82eb11	DO33184	PACA-AU	Panc-AdenoCA	70
edac1323-2497-45e6-9148-e9c955292ba2	DO33248	PACA-AU	Panc-AdenoCA	70
ee5d5e7d-78cf-4a29-a9ee-56aa3da877dd	DO32875	PACA-AU	Panc-AdenoCA	69
ee8ba991-8c96-476e-b096-49f3aaaffc2f	DO32863	PACA-AU	Panc-AdenoCA	60
ef3a0ccd-85bc-4e5f-a8c6-5a2e2d9e6717	DO49080	PACA-AU	Panc-AdenoCA	60
f1d9124e-dfa2-415e-b8b8-dd872fd3e2cb	DO33408	PACA-AU	Panc-AdenoCA	68
f4e926fd-006e-4c85-b71c-1433c325acb0	DO49204	PACA-AU	Panc-AdenoCA	67
f5bb7ae4-4bb4-4e87-b83c-bc8620584989	DO34312	PACA-AU	Panc-AdenoCA	58
f7702c0c-9636-4700-a8ae-7a58afd9fa71	DO33544	PACA-AU	Panc-AdenoCA	83
fa54205f-7e51-4e5a-9f0a-5e8a2e40235f	DO49178	PACA-AU	Panc-AdenoCA	58
01b0848c-ae36-4ade-a3da-d297b003c99f	DO51493	PACA-CA	Panc-AdenoCA	52
02c97e2b-914e-4afc-bf50-78f0cfbfa67b	DO35184	PACA-CA	Panc-AdenoCA	75
079bcb09-a075-4313-9a3e-dd67734a8c5d	DO221540	PACA-CA	Panc-AdenoCA	56
0972bfcf-c6c6-48cc-b820-cdfa6279a4f3	DO51467	PACA-CA	Panc-AdenoCA	67
09cb8bc5-13ac-44ac-9b7d-6de143373570	DO51524	PACA-CA	Panc-AdenoCA	79
09e1fe3e-bfd8-4175-ac42-0e1bf0ba5523	DO51500	PACA-CA	Panc-AdenoCA	69
0b29c893-03bf-4131-b192-c14a2788d411	DO49418	PACA-CA	Panc-AdenoCA	58
0fc63b79-7fff-441d-88fc-922d53c787ab	DO51535	PACA-CA	Panc-AdenoCA	84
129459c1-38be-45da-bb87-18848c97c544	DO51536	PACA-CA	Panc-AdenoCA	82
1327bbd4-a466-4e26-905f-cf91315f1cc8	DO49422	PACA-CA	Panc-AdenoCA	74
170ad241-9e24-469b-b7ca-3fd783a89b21	DO49430	PACA-CA	Panc-AdenoCA	81
1776f326-b12f-4355-8107-80fa6fcd2159	DO51513	PACA-CA	Panc-AdenoCA	85
183b04f5-107f-496c-8e9a-8263dd00cffa	DO51491	PACA-CA	Panc-AdenoCA	83
1a0ef226-41a5-4b56-9078-4b7834f0c976	DO35376	PACA-CA	Panc-AdenoCA	42
1b0fe1d5-b286-4f49-ae92-94d9c6db9657	DO35230	PACA-CA	Panc-AdenoCA	52
1c28e44a-6e6c-44ed-b58a-e3262c0e6759	DO51544	PACA-CA	Panc-AdenoCA	69
228fb827-c05e-494c-8a21-e1d925e100cb	DO51537	PACA-CA	Panc-AdenoCA	73
230f53ef-be3f-495e-9b95-b0f670bd6908	DO51508	PACA-CA	Panc-AdenoCA	83
2564a262-03e8-467b-9ea2-f3ab38d75ae1	DO49457	PACA-CA	Panc-AdenoCA	53
25c32aca-6738-43ef-a103-243f2f9a3b43	DO51492	PACA-CA	Panc-AdenoCA	57
29a00d78-b9bb-4c6b-b142-d5b8bfa63455	DO35144	PACA-CA	Panc-AdenoCA	69
2b3837b3-ee29-4a08-848e-1206404da986	DO49448	PACA-CA	Panc-AdenoCA	68
2bd9ccca-3fae-4b66-a762-6f30d6276222	DO35152	PACA-CA	Panc-AdenoCA	55
2bf5b018-9f19-4fbd-9e1f-7d958aabe5d1	DO51489	PACA-CA	Panc-AdenoCA	60
2c48eefe-2a08-47bf-8e4d-cbaab6777150	DO35222	PACA-CA	Panc-AdenoCA	53
2e43e0ca-54ea-482e-acf2-0048d9187a5c	DO35258	PACA-CA	Panc-AdenoCA	82
2fdfb06c-0d2f-4e1d-9756-bcb08a7f90af	DO221546	PACA-CA	Panc-AdenoCA	61
31c75873-abb4-4d88-9e2f-07497a6c892d	DO35082	PACA-CA	Panc-AdenoCA	68
32fa6457-c8bd-4d26-8106-925baf13df68	DO51518	PACA-CA	Panc-AdenoCA	66
33bcd589-80db-4a58-8f83-a48cb60e0fda	DO35148	PACA-CA	Panc-AdenoCA	77
368e592d-260c-4f58-81c4-a9f1e6177a4b	DO51549	PACA-CA	Panc-AdenoCA	76
3933c60d-73d6-4f74-ae02-fd545fc1f092	DO51541	PACA-CA	Panc-AdenoCA	81
39c6c3b3-4683-4d11-984c-ed589188da65	DO51527	PACA-CA	Panc-AdenoCA	86
39d38c06-3779-4ca4-b103-1d096f93dae8	DO51532	PACA-CA	Panc-AdenoCA	59
3ed783cf-2248-44a1-a2a2-d6b6519b91ef	DO51495	PACA-CA	Panc-AdenoCA	66
3fb8f017-576f-4901-b8bf-3a58e5d43de3	DO35138	PACA-CA	Panc-AdenoCA	69
3fba4880-cb7b-4ac5-ab5f-728614faa1ea	DO49466	PACA-CA	Panc-AdenoCA	79
40378b7a-a65d-4510-aaba-a34c4058fac7	DO49424	PACA-CA	Panc-AdenoCA	84
42f00950-09c9-461a-8423-d5b04a96af10	DO51472	PACA-CA	Panc-AdenoCA	65
441d2f21-b448-4fc8-8c54-9b85aca56237	DO35126	PACA-CA	Panc-AdenoCA	55
4652ae03-b096-42d0-bdfa-3f6281d4f023	DO35236	PACA-CA	Panc-AdenoCA	58
46e166fe-3b20-49ad-98db-42c854c61c93	DO51470	PACA-CA	Panc-AdenoCA	51
4a4e0397-8702-46ef-aaa8-3980f03a40bf	DO51521	PACA-CA	Panc-AdenoCA	78
4a88981e-e409-440f-9bf0-71ca1bab8b4e	DO51534	PACA-CA	Panc-AdenoCA	79
4aa7eabc-0419-4897-b7af-5dcccfd6ac2f	DO51476	PACA-CA	Panc-AdenoCA	45
4c027164-12de-456f-b933-6bc91f70b46f	DO49478	PACA-CA	Panc-AdenoCA	81
4c4aa1b1-fda3-4c5b-b588-68aa727500ad	DO51543	PACA-CA	Panc-AdenoCA	76
5187e77d-f412-4303-8049-11d1aa1a0235	DO49419	PACA-CA	Panc-AdenoCA	50
52f43b72-15ea-40a0-a3b4-4bf22bc0bf25	DO49427	PACA-CA	Panc-AdenoCA	69
53e6a756-bdcc-4217-afe7-27d776159544	DO35360	PACA-CA	Panc-AdenoCA	65
54195db3-94a9-4538-8bb8-9953d936acd4	DO221544	PACA-CA	Panc-AdenoCA	42
5650dc4e-8bce-4716-9199-cd5750d7a888	DO35496	PACA-CA	Panc-AdenoCA	63
569ff1b4-de87-4309-8484-80549aaf9485	DO35200	PACA-CA	Panc-AdenoCA	62
5d9ff58c-5702-48fc-a66a-d1276327fd49	DO51520	PACA-CA	Panc-AdenoCA	73
6297aa77-37a0-4f46-987b-32bd8653c0c2	DO51490	PACA-CA	Panc-AdenoCA	78
631ab9d0-5400-400c-b0bc-c3e576bcfe06	DO49433	PACA-CA	Panc-AdenoCA	48
644c669b-937b-4adc-81b9-6a1811cba9da	DO49484	PACA-CA	Panc-AdenoCA	67
65d2dbc3-a163-4696-b246-47a430e66572	DO51514	PACA-CA	Panc-AdenoCA	61
66290cc6-1f1f-4a0b-83d1-423952da4840	DO49481	PACA-CA	Panc-AdenoCA	64
6ad44218-d34e-4126-bf56-1be2140cd3fb	DO51484	PACA-CA	Panc-AdenoCA	63
6b20f942-7b89-497c-8a2e-ccce74d20ca9	DO49421	PACA-CA	Panc-AdenoCA	74
6fc0cb07-9713-4355-8543-f85d1c5505c2	DO51529	PACA-CA	Panc-AdenoCA	87
70dd8453-11d3-4105-a8d0-6a755c52495d	DO51540	PACA-CA	Panc-AdenoCA	69
7266ec7b-4824-4b88-910e-e9bfb848d55f	DO35290	PACA-CA	Panc-AdenoCA	65
72f82fbd-9838-4082-b605-bc3d80226f16	DO35116	PACA-CA	Panc-AdenoCA	76
73058c80-607e-4b55-b112-8f8f6775d014	DO51479	PACA-CA	Panc-AdenoCA	70
754d26af-f184-497c-856a-cd1ea7a5115c	DO51546	PACA-CA	Panc-AdenoCA	73
75cd90ef-e884-4812-bbf3-5a524d95147e	DO51481	PACA-CA	Panc-AdenoCA	59
78103d9b-0b8a-431e-bb58-5c99fbea12e4	DO51474	PACA-CA	Panc-AdenoCA	63
7981bbf3-dceb-4d89-900c-555967e97921	DO35118	PACA-CA	Panc-AdenoCA	79
7c43c006-d917-4915-b304-65995b6c0d46	DO51522	PACA-CA	Panc-AdenoCA	50
7ccee959-1e87-4a39-b6b3-840ddcb94995	DO51510	PACA-CA	Panc-AdenoCA	43
7d04f401-3505-410c-8def-0348ecd8aae2	DO51542	PACA-CA	Panc-AdenoCA	54
7d7fff91-3f69-4123-b514-140ed3d9cd66	DO51488	PACA-CA	Panc-AdenoCA	55
7ef9fd9b-d349-4ec3-ab4d-1a1d11c0204b	DO35098	PACA-CA	Panc-AdenoCA	63
7f5fd36f-6e30-45ca-92a5-d8a8a8ee1bc2	DO51468	PACA-CA	Panc-AdenoCA	69
81bc7f0c-865d-4801-a935-2ab04170df53	DO35350	PACA-CA	Panc-AdenoCA	76
8282283d-247a-431d-9421-0fcc52f0a897	DO221541	PACA-CA	Panc-AdenoCA	75
89195d56-1ef2-41df-b200-9f18e38f574a	DO51507	PACA-CA	Panc-AdenoCA	73
8c233a11-3b2e-4273-bbe1-b5a5f5a351d5	DO51477	PACA-CA	Panc-AdenoCA	56
9011cf17-0783-4f9d-b355-4f0fc1a2e78b	DO51501	PACA-CA	Panc-AdenoCA	53
9078333d-73d3-496a-9fc3-a94353b7e107	DO51499	PACA-CA	Panc-AdenoCA	64
91b6fd6b-547a-47e4-8ecb-a6f1826ccfd3	DO35216	PACA-CA	Panc-AdenoCA	63
94652d14-2e4d-4f4a-a4f7-8df77df788c0	DO51498	PACA-CA	Panc-AdenoCA	40
95cc9620-7686-4805-a96c-cf8e659847c3	DO51515	PACA-CA	Panc-AdenoCA	73
96ba50eb-3c12-41ad-ac7b-d23b2001fe44	DO51469	PACA-CA	Panc-AdenoCA	80
96cca60e-17dc-44c3-90f7-1b57b0e08e5f	DO35228	PACA-CA	Panc-AdenoCA	68
97c46ede-b280-4344-8dbb-e860c6472239	DO51504	PACA-CA	Panc-AdenoCA	67
9ffe694e-b488-489e-bdbe-0800e505eec4	DO49460	PACA-CA	Panc-AdenoCA	64
a3210fd0-344c-468e-8ff2-2d0869a2fb75	DO51497	PACA-CA	Panc-AdenoCA	70
a7a56d67-1bd7-4d69-9237-34c2d261261b	DO51486	PACA-CA	Panc-AdenoCA	56
ac02c38e-5fca-4995-b0cc-39b6189976a3	DO51478	PACA-CA	Panc-AdenoCA	69
af9cfac8-7fbe-49cb-aeca-8d68aea57994	DO51494	PACA-CA	Panc-AdenoCA	59
b04624d2-d8f8-4b51-be1b-72c73d8055f9	DO35085	PACA-CA	Panc-AdenoCA	59
b54b9433-ec10-4cb5-a860-4555da64917b	DO51473	PACA-CA	Panc-AdenoCA	76
b5cabba2-30a4-458e-897c-00ec3fefa6d2	DO49445	PACA-CA	Panc-AdenoCA	60
b710b214-5666-4054-97ef-3b9ac2bd90ac	DO51485	PACA-CA	Panc-AdenoCA	74
b80ca528-2c5f-400c-8df3-9c47869a64c2	DO49439	PACA-CA	Panc-AdenoCA	79
b8270565-9e02-4d46-9534-08206bfd027a	DO221542	PACA-CA	Panc-AdenoCA	60
bbdd7393-024b-4073-b5bc-ef7a68c15b8a	DO221545	PACA-CA	Panc-AdenoCA	63
bbff7954-95ec-455c-b0bc-92f67a09ee77	DO35305	PACA-CA	Panc-AdenoCA	70
bcef0b6c-6584-4090-9d28-ef784a7e5fbb	DO51523	PACA-CA	Panc-AdenoCA	48
c0523251-3ac2-4292-bb00-9ae9ea9009f6	DO51528	PACA-CA	Panc-AdenoCA	62
c13fb736-614c-4d5f-83bf-2d7586f4fb53	DO51466	PACA-CA	Panc-AdenoCA	69
c15a51cc-4fdc-4343-a410-13ddc238dac8	DO35114	PACA-CA	Panc-AdenoCA	65
c3679262-63d7-463e-9501-6ab3f177aee8	DO51496	PACA-CA	Panc-AdenoCA	70
c741fb12-8160-43a7-bc70-2c545ea0031d	DO49436	PACA-CA	Panc-AdenoCA	69
c9e7c629-7b57-4ede-b315-0cea8c97c48e	DO35424	PACA-CA	Panc-AdenoCA	74
ca284012-bd06-47a3-8a9d-c6b185d87d85	DO51511	PACA-CA	Panc-AdenoCA	67
cb4608a7-6aec-4cba-b20f-489e214c9dbd	DO51509	PACA-CA	Panc-AdenoCA	66
cba4de91-cce7-4edc-8450-d0a52c959586	DO35330	PACA-CA	Panc-AdenoCA	63
cc7af465-22ed-485d-a78c-282b840bf7c9	DO35454	PACA-CA	Panc-AdenoCA	74
d05ea63c-86a3-463a-a790-2edaa74b4da7	DO51538	PACA-CA	Panc-AdenoCA	76
d1804679-e728-4597-ac69-49554c087b9e	DO51533	PACA-CA	Panc-AdenoCA	67
d333b55b-8bac-4a99-9d23-3cc0c25057bf	DO51487	PACA-CA	Panc-AdenoCA	69
d5796835-d6cd-427e-a398-5fbef88b0648	DO51548	PACA-CA	Panc-AdenoCA	55
d8de6de6-4cfe-4239-9ebd-3437aa65efb2	DO221543	PACA-CA	Panc-AdenoCA	54
da1ed4b9-f428-48aa-834d-1d9673999044	DO35128	PACA-CA	Panc-AdenoCA	83
ded2689b-8e37-480c-b37c-acc538e54ddf	DO35136	PACA-CA	Panc-AdenoCA	61
e1df938f-1f23-4291-98ef-13db6debb796	DO51505	PACA-CA	Panc-AdenoCA	64
e4c8c7f0-5bac-4d59-91c4-c98207150548	DO221547	PACA-CA	Panc-AdenoCA	47
e5193d7e-e8b7-4098-bf98-8b3a62781d13	DO49451	PACA-CA	Panc-AdenoCA	66
e6eda5db-4d4f-418e-b0d4-ed9b3e5259d3	DO51525	PACA-CA	Panc-AdenoCA	38
e7048a93-a1ed-4cdc-a1ab-fa507408ca77	DO51480	PACA-CA	Panc-AdenoCA	41
e7603fc8-9b73-4c17-86f9-46ca1bceeb1d	DO51519	PACA-CA	Panc-AdenoCA	70
ecfe388a-99f5-44b9-9226-a6ae6d892538	DO221539	PACA-CA	Panc-AdenoCA	49
ef002c3d-358f-4fc0-98f3-2f8b89de4374	DO51512	PACA-CA	Panc-AdenoCA	42
efacd7d6-56cf-4f6a-87f0-1a7ab6b1a643	DO51483	PACA-CA	Panc-AdenoCA	67
efc39172-083c-4297-b922-3f58df781332	DO35198	PACA-CA	Panc-AdenoCA	70
f283ed80-8302-4f26-99ed-ea20d101289d	DO49420	PACA-CA	Panc-AdenoCA	64
f4ada7a2-c4ac-4f89-ada7-4645861002cb	DO51530	PACA-CA	Panc-AdenoCA	43
f4e673a9-5b85-46e7-bcac-2ce6e1026896	DO51502	PACA-CA	Panc-AdenoCA	47
f94c4f69-8119-4eaf-97c1-5106890c14d4	DO35186	PACA-CA	Panc-AdenoCA	76
fa9a3247-a465-4fdf-bb64-5afaa83a5d76	DO35132	PACA-CA	Panc-AdenoCA	69
fdbd0277-ddbf-4cc5-8ec3-3644b9553627	DO35406	PACA-CA	Panc-AdenoCA	54
fe96d91c-3686-4125-af71-b8703a011ad4	DO49463	PACA-CA	Panc-AdenoCA	78
ffe4bb51-e98a-41a7-a4e1-c3970386889c	DO51503	PACA-CA	Panc-AdenoCA	46
00508f2b-36bf-44fc-b66b-97e1f3e40bfa	DO48578	PAEN-AU	Panc-Endocrine	59
01c8e465-2b4e-4519-bdef-c3ac06b43eeb	DO46785	PAEN-AU	Panc-Endocrine	59
0363fe2c-d765-450e-8b1a-d13a23d9af2a	DO46781	PAEN-AU	Panc-Endocrine	56
051cb117-16fd-459e-81e5-002eca2b7eea	DO51181	PAEN-AU	Panc-Endocrine	26
05c487aa-72d8-42e6-aa2b-b9b5ce273f5c	DO51175	PAEN-AU	Panc-Endocrine	71
074fd614-5d9c-4bcc-96ad-351aa14387e3	DO52132	PAEN-AU	Panc-Endocrine	71
0bafd9ae-64b3-492d-a6fd-12aa8edefcbe	DO52128	PAEN-AU	Panc-Endocrine	42
0e7ac212-0469-4f17-9432-205ab1831257	DO46757	PAEN-AU	Panc-Endocrine	66
16c6f975-48fd-4cda-946a-777cb922949d	DO46749	PAEN-AU	Panc-Endocrine	78
1a5bf97e-3d49-4d3f-b385-ffa7a295be9c	DO46744	PAEN-AU	Panc-Endocrine	69
1b7838c9-c685-41c3-b184-a2e40c7c4dc7	DO51171	PAEN-AU	Panc-Endocrine	74
1eb1bc62-18f6-4bcb-a16d-aa6a91914031	DO52164	PAEN-AU	Panc-Endocrine	66
2660825c-68f0-4631-948e-6da158edbe9e	DO51176	PAEN-AU	Panc-Endocrine	64
274723ac-2bc1-4e2c-b31a-1907217b9f84	DO51185	PAEN-AU	Panc-Endocrine	17
29127cde-548f-4c42-96cf-6f0020c3db9a	DO51172	PAEN-AU	Panc-Endocrine	62
3189bc97-afd8-4daf-80c9-2d78a08228d3	DO52134	PAEN-AU	Panc-Endocrine	71
33b99e90-741d-43f2-804b-75721199a0dc	DO52162	PAEN-AU	Panc-Endocrine	20
3728982b-4547-4249-bd42-72a91d3fda8c	DO46771	PAEN-AU	Panc-Endocrine	45
3ad44032-01fb-4f84-b880-f01bb13a4359	DO52152	PAEN-AU	Panc-Endocrine	44
3ae3ce4a-54ec-4c3b-83f2-845696ea0fa1	DO51177	PAEN-AU	Panc-Endocrine	36
3bb25b72-ceb1-4169-891e-339f22cb0f03	DO48581	PAEN-AU	Panc-Endocrine	64
44406493-37f4-48c7-961b-8714be50773a	DO48545	PAEN-AU	Panc-Endocrine	56
48b15122-b1e9-4c30-8fc5-70a07686779a	DO51178	PAEN-AU	Panc-Endocrine	53
4b5d9d8c-ff95-45f4-9287-2804e8a98ade	DO46759	PAEN-AU	Panc-Endocrine	61
5174f450-0bf7-4237-a53e-844064f0e701	DO52131	PAEN-AU	Panc-Endocrine	38
559c30f2-8ae7-43c8-819c-800261065e06	DO46753	PAEN-AU	Panc-Endocrine	59
56425c2e-6bbf-4b20-ba07-79a526dd4603	DO51173	PAEN-AU	Panc-Endocrine	39
5702affd-eafe-42a4-8f56-c1f22f8f184d	DO48541	PAEN-AU	Panc-Endocrine	68
589e0aea-9057-4b8c-8af1-74c74fe46a38	DO52146	PAEN-AU	Panc-Endocrine	75
5935dd9d-d411-48f8-8512-aa73a63878b0	DO48554	PAEN-AU	Panc-Endocrine	38
59e2d6d1-debd-4796-ab0c-6a5673a990fc	DO46755	PAEN-AU	Panc-Endocrine	59
5ee28a35-7aa0-48e3-9c14-daca7b0241fe	DO46777	PAEN-AU	Panc-Endocrine	81
5f13e9b8-6c8e-4fd7-aef1-da4e5d5e2a5e	DO46763	PAEN-AU	Panc-Endocrine	79
606d7f5e-ff98-4245-a9ac-281f5074f97a	DO51182	PAEN-AU	Panc-Endocrine	50
63a907ff-1042-4f9c-a385-55a32b3e103b	DO52156	PAEN-AU	Panc-Endocrine	53
69fe982d-6ab8-49b7-9efa-8349d60eb076	DO46767	PAEN-AU	Panc-Endocrine	65
6c8f3dc9-21bf-4859-9599-231ac040eb7d	DO52122	PAEN-AU	Panc-Endocrine	43
6dc43234-4f07-4c53-8b07-8d78d9dbad3b	DO48573	PAEN-AU	Panc-Endocrine	71
6e776415-ddf4-4060-953f-08ef22441234	DO52161	PAEN-AU	Panc-Endocrine	69
7243992d-0763-4b75-8066-e8e5309d0193	DO52158	PAEN-AU	Panc-Endocrine	55
724bf2b8-a246-4b6f-85f8-95824c03896e	DO52151	PAEN-AU	Panc-Endocrine	56
79353875-9d86-4063-a8ea-1d998acb1e81	DO52139	PAEN-AU	Panc-Endocrine	61
7ae3671f-bf98-4693-8f35-3b762c9121d4	DO46779	PAEN-AU	Panc-Endocrine	77
7c477f01-8000-49dc-a692-e47fc15e0b4f	DO46745	PAEN-AU	Panc-Endocrine	48
857a8354-9589-424e-98f4-98b9bfd6dcb0	DO52141	PAEN-AU	Panc-Endocrine	46
8c443bd0-7987-44de-b312-5b859e6d13a9	DO52137	PAEN-AU	Panc-Endocrine	30
8c4ebff2-8318-4046-98f5-da8f6b1a9e3b	DO51170	PAEN-AU	Panc-Endocrine	41
8cbd1752-7eea-46d3-8623-09e96dfb1fdf	DO52129	PAEN-AU	Panc-Endocrine	46
958d4d1d-25e2-43f2-a18b-59b2c66f0c05	DO52148	PAEN-AU	Panc-Endocrine	64
96e99cf0-707e-49f3-9ec6-cb4f90ecf7e4	DO48553	PAEN-AU	Panc-Endocrine	64
9cfa4e8f-ea4d-433b-8c2c-54f66ecb7e43	DO46751	PAEN-AU	Panc-Endocrine	76
a4beedc3-0e96-4e1c-90b4-3674dfc01786	DO46761	PAEN-AU	Panc-Endocrine	67
aa215f18-ae1f-4f0e-89dd-ac59ee8c8c44	DO46769	PAEN-AU	Panc-Endocrine	69
acb5e263-111b-43d8-9bd1-adb9a54e0fc0	DO51184	PAEN-AU	Panc-Endocrine	34
b24feafa-f2e9-4498-8471-a9e42c80cc9f	DO52147	PAEN-AU	Panc-Endocrine	48
b27b569a-2c79-4453-8a2d-41fd0b4dd28d	DO52125	PAEN-AU	Panc-Endocrine	79
b4860b5f-0a80-4fb2-81e1-4bafeb525b1c	DO51169	PAEN-AU	Panc-Endocrine	35
b499032c-6cb8-4646-a95b-10af2a21a289	DO52136	PAEN-AU	Panc-Endocrine	70
b4e5626b-44fe-4cdb-a7d5-42028e0dbc4d	DO46747	PAEN-AU	Panc-Endocrine	74
b5cc4a6d-93a9-497c-a7bb-a5db82edc176	DO51174	PAEN-AU	Panc-Endocrine	63
b8068cbb-4523-4ac9-ab17-edd4eb0e2975	DO51179	PAEN-AU	Panc-Endocrine	64
bf91afc4-aa2b-4365-80c5-b98c9d118e10	DO48520	PAEN-AU	Panc-Endocrine	59
c766274a-3c1e-443f-9ed4-c0e2b9c904d1	DO52127	PAEN-AU	Panc-Endocrine	41
c9e7cff0-aec2-4ff2-8091-7cbea2bf5991	DO52126	PAEN-AU	Panc-Endocrine	50
cef1fb1c-18fa-453a-b87f-295d3b0bc12b	DO46773	PAEN-AU	Panc-Endocrine	44
d404ac28-da11-4746-9c3b-cf0b1888f67b	DO48539	PAEN-AU	Panc-Endocrine	38
d515c7d2-2314-46bf-9736-ff3f3d2ab599	DO52150	PAEN-AU	Panc-Endocrine	40
d6faafa5-7279-4dc3-be71-45af5c855b34	DO52135	PAEN-AU	Panc-Endocrine	47
dc4ba4bc-6333-4fe9-8805-e058cc9e6e18	DO46783	PAEN-AU	Panc-Endocrine	78
dc57c2e7-4c5b-4e2b-93c6-f032fcebc2fa	DO52149	PAEN-AU	Panc-Endocrine	66
dc7faf84-4438-447b-abcf-a3af87043654	DO51187	PAEN-AU	Panc-Endocrine	69
de4d6f9f-d64a-41b9-a928-64e79b9f7d5f	DO52123	PAEN-AU	Panc-Endocrine	56
e07affb1-b6b2-40a4-9c54-0e72f5ea5045	DO52155	PAEN-AU	Panc-Endocrine	60
e3eb5217-50e4-49e2-a6fa-f847d091f3c9	DO52142	PAEN-AU	Panc-Endocrine	62
e541b5b9-546d-47bc-acd6-4006ce0eec1d	DO51180	PAEN-AU	Panc-Endocrine	56
ed4b53cb-5473-4bc1-9d84-0b0ad93cbd57	DO52154	PAEN-AU	Panc-Endocrine	71
ee368301-b2f7-428f-9330-67c054c1a09d	DO52153	PAEN-AU	Panc-Endocrine	57
f89ef95e-6e39-420b-a3c2-ccebcc69ce3b	DO52143	PAEN-AU	Panc-Endocrine	59
fe63d42b-d471-45b6-9bdf-1a3b55465d37	DO52159	PAEN-AU	Panc-Endocrine	50
003819bc-c415-4e76-887c-931d60ed39e7	DO36062	PBCA-DE	CNS-PiloAstro	4
02078f77-2b35-4fa3-ab02-2c017181295e	DO35934	PBCA-DE	CNS-PiloAstro	9
02706819-bcab-4c49-a569-a4a8c60db1c0	DO36159	PBCA-DE	CNS-PiloAstro	7
0292a46f-a282-4b7f-a7d6-ac55cc7324fb	DO35898	PBCA-DE	CNS-PiloAstro	15
031962d6-fc7d-4c6c-9d47-ffa45997b249	DO35619	PBCA-DE	CNS-Medullo	4
03b5268e-881e-49e7-824f-170c3fc8b11b	DO35542	PBCA-DE	CNS-Medullo	14
04b9837e-9ab5-4eb9-9a9c-ef49e3a62662	DO35564	PBCA-DE	CNS-Medullo	8
06018aae-1107-4899-bd24-14e6b1f94709	DO36068	PBCA-DE	CNS-PiloAstro	5
0609b182-0396-4755-b463-10f949c5b8bb	DO48943	PBCA-DE	CNS-Medullo	6
0624eb1d-3aff-4037-a3c5-fc363a9edd02	DO35753	PBCA-DE	CNS-Medullo	11
0c8f7e63-7a3e-42e8-9408-c5cbd2f52f9d	DO36135	PBCA-DE	CNS-PiloAstro	1
0db9309e-7b95-4ae3-b0ed-dfd4f38d11b0	DO35558	PBCA-DE	CNS-Medullo	10
0e1e628b-823a-4861-aa95-bed2fada7349	DO48892	PBCA-DE	CNS-Medullo	23
11ae45fb-05f6-425a-9295-d50d13407006	DO35871	PBCA-DE	CNS-PiloAstro	4
129d2c6c-6688-4b29-bfa7-8df3fe77b25a	DO36051	PBCA-DE	CNS-PiloAstro	1
12ae2ba1-9484-47fe-8a3f-bba94a6abe0c	DO35622	PBCA-DE	CNS-Medullo	2
12d7121a-0345-4808-a819-09d6e3227bd5	DO35624	PBCA-DE	CNS-Medullo	10
13446fc4-9fa6-4bb3-a00a-b9265b41eb12	DO48969	PBCA-DE	CNS-Medullo	9
1358ff92-4db9-4e42-b63a-984a7bea425a	DO35880	PBCA-DE	CNS-PiloAstro	3
13c7065e-6780-4571-978e-a7c13078ff50	DO35668	PBCA-DE	CNS-Medullo	8
14f41457-25c3-4979-8515-4f33322039a5	DO35552	PBCA-DE	CNS-Medullo	15
18f9240e-7acd-41eb-a154-c2a67a1cbe9b	DO35627	PBCA-DE	CNS-Medullo	3
19aa8223-ee84-4b5c-b11a-6ca2a2680b3c	DO48968	PBCA-DE	CNS-Medullo	3
1a134c18-ced3-4bae-9f15-5f0f09526639	DO36009	PBCA-DE	CNS-PiloAstro	9
1f8d8720-30ca-4057-90f7-a34b8383eafe	DO48890	PBCA-DE	CNS-Medullo	23
2009e5e7-1796-445b-8677-46b3804fe0bf	DO35586	PBCA-DE	CNS-Medullo	7
209a9b10-7129-48fe-a899-d14ba17efe6f	DO48936	PBCA-DE	CNS-Medullo	7
2321c412-7730-4694-bc8f-199d7e51a7f8	DO48967	PBCA-DE	CNS-Medullo	4
25e68b09-7d62-4449-a14a-8d09edd96db6	DO35949	PBCA-DE	CNS-PiloAstro	3
27847313-3b1e-47f2-84f1-acadaf265cf3	DO35617	PBCA-DE	CNS-Medullo	12
2a5a5840-a834-47a1-b1f4-dc8fed620f5c	DO35991	PBCA-DE	CNS-PiloAstro	9
2abe2e53-ad9b-4fbc-b9a7-93444f1bea87	DO48889	PBCA-DE	CNS-Medullo	42
2c2e5f87-bd22-4a5e-be71-3bcc2aefaf74	DO35943	PBCA-DE	CNS-PiloAstro	6
30376989-7edb-4863-9496-1789eccef8c4	DO35721	PBCA-DE	CNS-Medullo	9
3166f1ae-678d-42ae-9d44-d3d25d6860c7	DO48934	PBCA-DE	CNS-Medullo	4
324adcfa-3fba-45b9-99f0-9d41c0c54d79	DO35574	PBCA-DE	CNS-Medullo	1
32a63b4f-3baa-4987-ad30-5bd0c0548088	DO35541	PBCA-DE	CNS-Medullo	6
34b0c838-bf6c-4d0f-8cd2-d2928adbb539	DO48937	PBCA-DE	CNS-Medullo	9
35b951c0-edb0-47c4-9076-ede346ea7cb1	DO48911	PBCA-DE	CNS-Medullo	23
36160be6-368f-4cdb-b1ee-9ed5b64462fa	DO36155	PBCA-DE	CNS-PiloAstro	1
363d3a59-dce3-408d-a736-5c29ba9f9b6d	DO35919	PBCA-DE	CNS-PiloAstro	14
37c913e6-9ce5-4338-8849-b5bf7862d36a	DO35569	PBCA-DE	CNS-Medullo	8
391a949d-217a-472c-a6d4-80e548039684	DO48935	PBCA-DE	CNS-Medullo	5
3935af50-d992-4430-9909-e688347aead9	DO35874	PBCA-DE	CNS-PiloAstro	7
3baecfba-6977-4374-8bc9-22240abad9b5	DO36083	PBCA-DE	CNS-PiloAstro	9
3e1180a5-149c-4e6c-9a29-696e3ba567e3	DO48891	PBCA-DE	CNS-Medullo	32
3f3aff50-d71b-44af-85d4-f81e813ea420	DO35543	PBCA-DE	CNS-Medullo	9
436af904-65b2-4196-ad8c-a4e98081ee41	DO35733	PBCA-DE	CNS-Medullo	3
43bf37e0-3dbc-4360-818c-fc1356d77495	DO36003	PBCA-DE	CNS-PiloAstro	12
45614404-2149-4468-848c-0796e3757d62	DO35618	PBCA-DE	CNS-Medullo	5
46e503ae-461d-443a-869b-f261c5570de1	DO35967	PBCA-DE	CNS-PiloAstro	5
48fadd0f-6561-4294-bff4-d5e4f7dfe79f	DO48946	PBCA-DE	CNS-Medullo	22
492694a7-bb41-4128-a909-c424e7fc0c9e	DO35704	PBCA-DE	CNS-Medullo	3
49900a43-d42e-4052-a8cb-1563b82ad0a0	DO35907	PBCA-DE	CNS-PiloAstro	3
49b26ab5-2ca9-49b1-ae83-573fa41af2cd	DO36123	PBCA-DE	CNS-PiloAstro	2
49fa7e44-c86f-4b1f-8849-e5fe5b9de734	DO48906	PBCA-DE	CNS-Medullo	49
4a35b01f-5e19-4673-abea-d87fd1d605d0	DO35994	PBCA-DE	CNS-PiloAstro	14
4a698352-25e6-4137-bef8-b6520d5b1b95	DO48948	PBCA-DE	CNS-Medullo	3
4c3f733d-5fd5-4f67-af5f-8c36c5b37be2	DO35559	PBCA-DE	CNS-Medullo	7
4d121008-0987-4142-a2b8-7dac58f3110a	DO35551	PBCA-DE	CNS-Medullo	3
4d690424-b015-46ae-885d-aa6d9031f66f	DO48896	PBCA-DE	CNS-Medullo	22
4d6bb438-86f0-4414-962f-2b1cebee4524	DO35539	PBCA-DE	CNS-Medullo	7
4daa2708-d0db-40fe-a07a-763f003adcae	DO35538	PBCA-DE	CNS-Medullo	6
518d6c1b-8234-40be-9560-6d383d5866fa	DO35616	PBCA-DE	CNS-Medullo	14
51dd1a39-7349-442c-b7e1-7850fb800569	DO35755	PBCA-DE	CNS-Medullo	5
52f2d49e-f24d-41d2-9f73-33bd1cc51bba	DO36065	PBCA-DE	CNS-PiloAstro	5
534d941c-ec2d-47eb-b2dc-d3f856d0b151	DO36048	PBCA-DE	CNS-PiloAstro	9
53ac794d-1067-43e0-8dc0-43b131f43ec5	DO35997	PBCA-DE	CNS-PiloAstro	6
55c75a2a-f3d2-4469-9d23-604cf539d548	DO35611	PBCA-DE	CNS-Medullo	19
5714b52d-7048-41b5-8141-bf42d960abe4	DO36131	PBCA-DE	CNS-PiloAstro	12
571ce258-b453-4cac-b05e-05755791be84	DO48940	PBCA-DE	CNS-Medullo	16
573ee34b-43a7-40d8-95ee-0ced4b46a7c8	DO48966	PBCA-DE	CNS-Medullo	8
57947014-053e-4c34-b6a7-9e6f36f48010	DO35985	PBCA-DE	CNS-PiloAstro	6
589daa3f-0b76-4c9c-b494-048955e36052	DO35585	PBCA-DE	CNS-Medullo	10
59bfcb53-91c1-4dce-856a-f4afc8fa6224	DO35582	PBCA-DE	CNS-Medullo	6
5a5a8409-a8f2-4c7b-85e5-b8bd85f2930c	DO35625	PBCA-DE	CNS-Medullo	15
5beafbbb-4613-4bab-977a-11c865e13a84	DO35621	PBCA-DE	CNS-Medullo	4
5c775f90-83d4-4c1e-88c2-4e1ed1daa96f	DO35725	PBCA-DE	CNS-Medullo	11
5cbd429f-ffab-41ad-8016-422f1c922e99	DO48912	PBCA-DE	CNS-Medullo	35
5f00a760-fbc0-41f0-b92b-b3c553eac0e5	DO48919	PBCA-DE	CNS-Medullo	13
5f096d7b-a1ea-4cc2-af73-10108089ae84	DO35554	PBCA-DE	CNS-Medullo	13
5fa88c3a-dbc1-43f2-82b2-e0592f35ce57	DO48899	PBCA-DE	CNS-Medullo	23
5fe83740-0688-46fe-97b4-4c7c8cfa206e	DO36143	PBCA-DE	CNS-PiloAstro	11
6239e340-d50c-45b1-a7ca-e1135671ae0f	DO36099	PBCA-DE	CNS-PiloAstro	3
62ac7c91-da99-4144-b927-e90528dcd8d4	DO36074	PBCA-DE	CNS-PiloAstro	14
637208b2-d8b6-45a3-a389-6f34db18fea4	DO48973	PBCA-DE	CNS-Medullo	10
64e5ee38-e5c6-4911-ad87-c50dd8e52f1b	DO36024	PBCA-DE	CNS-PiloAstro	8
6551ec26-4166-4d4f-bee2-444ea2466978	DO35613	PBCA-DE	CNS-Medullo	18
67a2e34f-454e-4253-8f22-262fc74d312c	DO36021	PBCA-DE	CNS-PiloAstro	6
68956108-2606-4696-b038-462b6c432398	DO35747	PBCA-DE	CNS-Medullo	8
69d6142c-3a16-46c9-8bed-1f4edc267c4d	DO36057	PBCA-DE	CNS-PiloAstro	7
6aba73ff-81e0-4f8d-ad12-e3136196e814	DO36027	PBCA-DE	CNS-PiloAstro	3
6d3d5531-16b4-46ec-bd7e-394946855d62	DO48918	PBCA-DE	CNS-Medullo	10
6e516c4b-fee7-4336-8470-494588e645b3	DO36087	PBCA-DE	CNS-PiloAstro	25
6f4d836f-e86f-4b12-9549-7117f59e3d4a	DO36095	PBCA-DE	CNS-PiloAstro	7
706a1085-5994-4d04-b56b-d301c9ed5afa	DO35847	PBCA-DE	CNS-Medullo	5
70990332-7702-45e2-84cb-8bbff773f160	DO48964	PBCA-DE	CNS-Medullo	5
718c5a31-6b19-4f68-9fb9-79b0c00d64a5	DO35940	PBCA-DE	CNS-PiloAstro	3
72b62805-76f9-476a-b876-a781e69a2c90	DO48939	PBCA-DE	CNS-Medullo	11
759d30b2-ddb8-49e2-a604-57ff9222d3a0	DO35889	PBCA-DE	CNS-PiloAstro	5
75e1bdbc-474e-4367-9b4a-963b31f3b297	DO35626	PBCA-DE	CNS-Medullo	3
7ac3e543-3bc2-4a59-84fc-b5aa0def592c	DO36091	PBCA-DE	CNS-PiloAstro	20
7bd4d5e2-69ee-4264-93e4-2ba01418c460	DO35545	PBCA-DE	CNS-Medullo	6
7dddd413-d2c6-4f75-bbf6-3b202877546e	DO35576	PBCA-DE	CNS-Medullo	4
7f22b0f7-4040-4c84-939e-894c3050ef5d	DO35544	PBCA-DE	CNS-Medullo	11
7f9382a5-f6da-4fe8-93ad-6adc91f508fa	DO35892	PBCA-DE	CNS-PiloAstro	4
8404ef5b-7a64-47fe-98f9-3f63619d2d99	DO35737	PBCA-DE	CNS-Medullo	10
868c95ad-45df-4f8e-9553-b7c2c5679deb	DO48938	PBCA-DE	CNS-Medullo	21
86cbb7ad-b22b-414f-a122-77d38c77207d	DO36015	PBCA-DE	CNS-PiloAstro	11
880e6970-0131-4966-b13e-8614d33f0df7	DO35857	PBCA-DE	CNS-Medullo	3
889fb525-5055-4408-a12e-17f1225c9d29	DO48959	PBCA-DE	CNS-Medullo	5
89f34810-19c6-47bc-981d-98498b013686	DO35979	PBCA-DE	CNS-PiloAstro	16
8a8dd718-c46e-462a-9793-83d88f5caa7f	DO48902	PBCA-DE	CNS-Medullo	29
8bda75a6-86b9-458e-948b-05049b4c52ce	DO35739	PBCA-DE	CNS-Medullo	10
8ce95cae-6adb-4bac-b072-94e2d9b70017	DO35959	PBCA-DE	CNS-PiloAstro	5
8fa7549d-d0a6-4216-9763-74b0f21c0fd7	DO35925	PBCA-DE	CNS-PiloAstro	2
906f6f1e-569d-4ce2-9273-1f305782f77f	DO35841	PBCA-DE	CNS-Medullo	16
909f3c5d-89fc-419b-a654-75ac1dbb149f	DO48950	PBCA-DE	CNS-Medullo	3
90ab64be-2229-4a8e-b864-4260b6cb39e9	DO48900	PBCA-DE	CNS-Medullo	31
924613ef-8732-4703-a387-136d37b2ba6b	DO36127	PBCA-DE	CNS-PiloAstro	7
93be2990-bceb-45fd-aca5-3358d96e9d5a	DO48914	PBCA-DE	CNS-Medullo	19
94cf1801-a720-4b2f-aab5-0b76c8ccb242	DO35869	PBCA-DE	CNS-PiloAstro	1
955763f0-0735-418f-9ea4-3c980a966002	DO35931	PBCA-DE	CNS-PiloAstro	9
96e62134-b8cc-4931-9c99-1193448c7c93	DO48898	PBCA-DE	CNS-Medullo	29
97f451e5-a1cc-4f29-8318-0e6ae74efe2f	DO48909	PBCA-DE	CNS-Medullo	39
9be1246b-3dc1-4928-8b89-2d5ed0c866e8	DO48895	PBCA-DE	CNS-Medullo	25
9beb4126-0112-4c06-80a3-e5dd1c2b88d5	DO35757	PBCA-DE	CNS-Medullo	8
9c949c63-aa63-4a84-ac5a-b5260775cee6	DO36042	PBCA-DE	CNS-PiloAstro	15
a13ee768-1423-4fcc-b663-caaf6694acb3	DO36039	PBCA-DE	CNS-PiloAstro	7
a2a4021e-1273-4c18-907c-d20454ab898c	DO35566	PBCA-DE	CNS-Medullo	1
a65bcd07-c47d-4bda-a2bf-21f68cef2f3b	DO35556	PBCA-DE	CNS-Medullo	4
a742a46d-2594-4efe-a701-4a2737ffae81	DO36111	PBCA-DE	CNS-PiloAstro	10
a7fb0931-28df-46f4-bc0f-2011fc91f0e1	DO36103	PBCA-DE	CNS-PiloAstro	14
aa018d90-5250-4313-9f7c-a3f196765e07	DO35612	PBCA-DE	CNS-Medullo	18
aa2654f4-94f9-487a-b415-85df69261161	DO36071	PBCA-DE	CNS-PiloAstro	12
aa4bf69c-a1a6-48dc-96fc-3fe7d2680517	DO48941	PBCA-DE	CNS-Medullo	11
aa5907cb-3be3-4e23-982d-719417baeb37	DO48952	PBCA-DE	CNS-Medullo	3
ac1bd179-8285-468c-ab9f-7f91151ca0f2	DO48888	PBCA-DE	CNS-Medullo	20
aca4d810-9540-4ce3-8ceb-72d396c9b704	DO35628	PBCA-DE	CNS-Medullo	8
ae464652-2f8c-4d94-8b08-cd8f1d29256e	DO48949	PBCA-DE	CNS-Medullo	12
aed4363b-19b8-4cb5-aa34-a442410d0796	DO35654	PBCA-DE	CNS-Medullo	16
afd1f2e0-343c-416d-8e8f-2177f312c2f0	DO35988	PBCA-DE	CNS-PiloAstro	2
b061cb06-e927-4f24-82bb-9e651f7ae0e3	DO35581	PBCA-DE	CNS-Medullo	3
b0d1fde4-928f-4f4c-bff6-33b885582bb5	DO48904	PBCA-DE	CNS-Medullo	38
b1d2457d-3267-46ba-9fdf-663985e60538	DO36033	PBCA-DE	CNS-PiloAstro	21
b61f7f76-f365-4071-a28d-bf354d5a670d	DO36077	PBCA-DE	CNS-PiloAstro	50
b64173fc-abac-4695-902b-f0acf9444e9f	DO48920	PBCA-DE	CNS-Medullo	7
b68f18e1-0117-420c-9405-e8d3a1e8caff	DO48958	PBCA-DE	CNS-Medullo	9
b86678f3-c9cf-4ba4-8248-3efb2a7c4884	DO35571	PBCA-DE	CNS-Medullo	13
ba5667da-7688-4931-bdb7-d65f391caf60	DO35555	PBCA-DE	CNS-Medullo	9
bb45c6f5-49cb-418d-85bb-3ded165e2d07	DO36151	PBCA-DE	CNS-PiloAstro	5
bb66787e-e0b2-45b6-b452-98a6c32132e7	DO35877	PBCA-DE	CNS-PiloAstro	15
bb91765e-4c55-4e7d-93e8-77face8c91f4	DO35904	PBCA-DE	CNS-PiloAstro	2
bc5160ae-d629-46c4-b068-7075876b9103	DO35886	PBCA-DE	CNS-PiloAstro	14
bc69c97c-65c1-4e1c-a241-d17d3130e024	DO36000	PBCA-DE	CNS-PiloAstro	14
bd1ce02b-bfaf-4cde-aaac-06097a12e248	DO48924	PBCA-DE	CNS-Medullo	3
bdc039d6-4817-4e6f-b8c6-a40b1e8e1a06	DO48893	PBCA-DE	CNS-Medullo	28
bea0e802-96d3-46e2-8030-17019a71e0bb	DO35955	PBCA-DE	CNS-PiloAstro	10
bf24366f-fd91-4d84-8b3d-eed80064250d	DO48945	PBCA-DE	CNS-Medullo	26
c20cb5c8-a6d0-4150-b72b-3f7e8909d72b	DO35572	PBCA-DE	CNS-Medullo	4
c4c776f8-ee3f-4cce-beb9-8dcf262cdcdf	DO35550	PBCA-DE	CNS-Medullo	17
c59188a8-c6bb-433c-97fe-69f79a126d03	DO35620	PBCA-DE	CNS-Medullo	2
c6224ab0-74f5-4f0a-9fe0-c083f806c853	DO48905	PBCA-DE	CNS-Medullo	32
c8f61136-0bea-4fb4-bb63-699af7f22146	DO35946	PBCA-DE	CNS-PiloAstro	9
c955387a-16e5-447c-8e69-e4c04a9861d5	DO48944	PBCA-DE	CNS-Medullo	27
c9ca979d-b3ad-4ff0-92d0-140105413d28	DO36018	PBCA-DE	CNS-PiloAstro	4
cb56e4c2-2fff-4f09-be34-fbdaa3794b35	DO48957	PBCA-DE	CNS-Medullo	8
cb74d12c-eed1-4b14-8f93-d70e625eb65e	DO36119	PBCA-DE	CNS-PiloAstro	17
cb89cea8-f78e-4024-97c2-8f24debee1bc	DO35540	PBCA-DE	CNS-Medullo	16
cc39b534-5ba1-4ea0-956b-676f6732beec	DO35741	PBCA-DE	CNS-Medullo	4
cc69fe94-0ecf-45ad-a03f-8fb7198e8657	DO35553	PBCA-DE	CNS-Medullo	13
cc6ab103-f07c-4b80-8c8e-cddc8a4da02e	DO48970	PBCA-DE	CNS-Medullo	2
cd2a045b-fbde-49c6-8be6-c0e3ecee246f	DO48972	PBCA-DE	CNS-Medullo	11
cdc2c513-590f-444b-9347-32ba365313a7	DO35916	PBCA-DE	CNS-PiloAstro	12
ce6154e9-3f3a-442f-a608-35e1bab66927	DO35568	PBCA-DE	CNS-Medullo	14
d00625b4-6e0e-4d96-8e4c-8f1ddcc7aded	DO35937	PBCA-DE	CNS-PiloAstro	15
d0161ca7-3c33-4fe5-80df-0cc4b3c4e8ee	DO35575	PBCA-DE	CNS-Medullo	6
d17c2123-d262-43f4-9d06-3547f991cde7	DO35749	PBCA-DE	CNS-Medullo	16
d1d2932b-f1c4-4080-9b75-dcf1ab0ab217	DO35952	PBCA-DE	CNS-PiloAstro	6
d4ea36e2-1323-4441-8c63-40ce269608f4	DO35678	PBCA-DE	CNS-Medullo	9
d4ecbf52-f6a9-4394-9d3b-8eb8eee1b17b	DO36163	PBCA-DE	CNS-PiloAstro	29
d5f92ce6-796f-480d-bf98-e1080a279207	DO48971	PBCA-DE	CNS-Medullo	18
d609ce92-9edd-4286-bd5f-b93304cae9a2	DO48915	PBCA-DE	CNS-Medullo	31
d884d070-6077-4155-9978-76aca7ba1e76	DO36054	PBCA-DE	CNS-PiloAstro	15
d8995dfa-a780-4fe6-b3f8-fb464f51a1cf	DO35623	PBCA-DE	CNS-Medullo	15
d8e2af63-afe0-4f15-88b4-78118cf68160	DO35547	PBCA-DE	CNS-Medullo	3
d9338d73-1d5e-4808-91f2-b5a09f7342de	DO48965	PBCA-DE	CNS-Medullo	4
da10f77f-4414-4125-b359-de596421cca6	DO36139	PBCA-DE	CNS-PiloAstro	2
db98d6d5-94a5-4559-8f29-49eb74f83ce3	DO35982	PBCA-DE	CNS-PiloAstro	6
dccddb92-bb26-4dc9-a935-2320d089a54a	DO36167	PBCA-DE	CNS-PiloAstro	5
ddb6c68e-0c90-4bde-a011-523600ce8b29	DO36006	PBCA-DE	CNS-PiloAstro	8
de55876b-5d7d-46e7-bf3e-35db7a155300	DO36080	PBCA-DE	CNS-PiloAstro	40
de92d076-24b7-46eb-8df6-56094d264f3b	DO35883	PBCA-DE	CNS-PiloAstro	11
df6b025e-ccb7-4f1a-ba22-1dcf76e6554c	DO36012	PBCA-DE	CNS-PiloAstro	4
e23462f2-cb86-4a3e-8521-221f4bec247c	DO35845	PBCA-DE	CNS-Medullo	5
e592e8db-b3d1-4ab5-ae0d-de4b5b4c0f1a	DO35961	PBCA-DE	CNS-PiloAstro	9
e63fac5a-cc48-4ab4-b69d-3f0be6ad684d	DO36030	PBCA-DE	CNS-PiloAstro	12
e68bc7b4-b6b1-4807-b52c-7c7a19cdc373	DO35901	PBCA-DE	CNS-PiloAstro	4
e76128b3-8629-4ffd-b02a-e3f0aae8b1a9	DO48907	PBCA-DE	CNS-Medullo	31
e9d607e8-41c3-4210-870b-a9ab9b1d1c8c	DO35723	PBCA-DE	CNS-Medullo	9
ea121956-77f5-4da3-ab15-0b825469eafe	DO48963	PBCA-DE	CNS-Medullo	9
ea351a5c-2982-4499-b631-c003deff7d33	DO36115	PBCA-DE	CNS-PiloAstro	22
ea7d37ca-0dac-4ae6-ad03-97c6df3d116d	DO35895	PBCA-DE	CNS-PiloAstro	23
ea83f4e6-d2fa-481e-9e2f-e0489f3cbc93	DO36036	PBCA-DE	CNS-PiloAstro	4
ed1f5a41-921f-469a-bc04-306a5435e067	DO48922	PBCA-DE	CNS-Medullo	4
ed46bb2e-97e3-4914-a086-de80e00d6ee8	DO35763	PBCA-DE	CNS-Medullo	3
ef76231d-5a21-4bbd-9847-c01be6fe8916	DO36107	PBCA-DE	CNS-PiloAstro	11
f0b46dcd-ce45-4405-8744-8f8b35606b75	DO35976	PBCA-DE	CNS-PiloAstro	4
f15989a1-e820-4879-a535-438277acad49	DO48894	PBCA-DE	CNS-Medullo	27
f21832da-df8b-43d4-9bf4-34ad72b1bcd9	DO36147	PBCA-DE	CNS-PiloAstro	5
f2d18ad2-2f18-4c1d-8b35-46f999a82f30	DO35577	PBCA-DE	CNS-Medullo	3
f4798483-9e32-4e6a-8bb5-6f45af2a8ac5	DO35928	PBCA-DE	CNS-PiloAstro	11
f54d6b6f-3bc2-41dd-81d0-74cf9e1e90e9	DO35922	PBCA-DE	CNS-PiloAstro	4
f663ff15-c8d3-4bff-8bf9-bf8e983579e0	DO35584	PBCA-DE	CNS-Medullo	10
f8d89ae2-2c7d-40ae-8d40-34b93b16efc9	DO48923	PBCA-DE	CNS-Medullo	10
fccb865d-83ed-4bfe-ad84-0689813ae977	DO35676	PBCA-DE	CNS-Medullo	9
fe4611c2-bd37-4605-adfe-60efe0392b03	DO35964	PBCA-DE	CNS-PiloAstro	13
008aef39-0c97-48ce-9dfd-f12d67116c59	DO51064	PRAD-CA	Prost-AdenoCA	70
008bad10-d41b-4bbb-86fa-9976ecea46b1	DO51056	PRAD-CA	Prost-AdenoCA	68
07f16397-71bb-4594-ad4d-caa7d2baeabd	DO51074	PRAD-CA	Prost-AdenoCA	74
08e1d976-6c39-428e-a4c2-f655b675683e	DO51134	PRAD-CA	Prost-AdenoCA	71
0a6be23a-d5a0-4e95-ada2-a61b2b5d9485	DO51060	PRAD-CA	Prost-AdenoCA	63
0cb4356c-b5d6-4541-b048-ff6d4b3a5d26	DO51133	PRAD-CA	Prost-AdenoCA	62
0ed2e2e1-2fe3-43eb-8cad-34f3f21a7169	DO51112	PRAD-CA	Prost-AdenoCA	60
108b67d4-5d66-46da-8675-6acae643b76f	DO51080	PRAD-CA	Prost-AdenoCA	51
126ee433-d345-4cac-882a-c91831a24690	DO51116	PRAD-CA	Prost-AdenoCA	52
145f2b89-8878-4390-b0f6-f09b02fb138a	DO46796	PRAD-CA	Prost-AdenoCA	51
186cacaf-4f20-4ad2-a07a-a7dc942a70b0	DO51147	PRAD-CA	Prost-AdenoCA	66
1bbfe6f2-ad19-4d29-895b-973f5a91c707	DO51150	PRAD-CA	Prost-AdenoCA	61
1d91f9c7-67ba-4606-9f0a-01ec6fc08262	DO51069	PRAD-CA	Prost-AdenoCA	59
1dd96495-5f83-4d36-96cf-b77cd0cbbfda	DO51140	PRAD-CA	Prost-AdenoCA	59
1eb37b28-fac2-477a-88b3-e04291a07926	DO46788	PRAD-CA	Prost-AdenoCA	72
1f5e70c1-c5de-49e7-941a-46e11a4f4416	DO51049	PRAD-CA	Prost-AdenoCA	68
289790a5-77bd-49a9-a1ec-478a8ecacd7f	DO51053	PRAD-CA	Prost-AdenoCA	61
2c9c50ff-01d9-4703-931b-04119178706f	DO51138	PRAD-CA	Prost-AdenoCA	60
2ea2294d-fab9-43ae-a222-370487495b06	DO51057	PRAD-CA	Prost-AdenoCA	80
304c3e10-583c-421d-ab01-15c937d5014a	DO51155	PRAD-CA	Prost-AdenoCA	61
306ef5bc-97d0-4312-ae0e-343c4e31d869	DO51143	PRAD-CA	Prost-AdenoCA	69
32d8c373-b5c8-420b-9808-8812b5501649	DO51066	PRAD-CA	Prost-AdenoCA	70
35553150-e4ef-4539-b220-259f2d634bd7	DO51127	PRAD-CA	Prost-AdenoCA	58
36962459-e81f-4b8c-a08d-df60ef3283a3	DO51139	PRAD-CA	Prost-AdenoCA	59
39aee9fc-fa27-4b71-b9e8-43ff34bd3930	DO51052	PRAD-CA	Prost-AdenoCA	75
3e86e68b-d083-4450-b056-4cd0f8d4a084	DO51131	PRAD-CA	Prost-AdenoCA	57
41027c0b-85af-4c78-bba0-0da63cd75fa9	DO51085	PRAD-CA	Prost-AdenoCA	71
42a548f0-d86a-4273-8bda-be0fe6a53b20	DO51078	PRAD-CA	Prost-AdenoCA	66
43b675e0-22e0-42d6-a060-afc93e22ac95	DO51114	PRAD-CA	Prost-AdenoCA	61
44083f54-0953-48e3-a704-11ad0988ad2e	DO51075	PRAD-CA	Prost-AdenoCA	63
45d0ccb2-641f-4348-b3a8-61f4113cd85b	DO51068	PRAD-CA	Prost-AdenoCA	56
475bca00-9089-4f50-8638-4e5e8aca6dcd	DO46793	PRAD-CA	Prost-AdenoCA	58
4c5228b5-bf31-4abd-a47c-d088e16dba13	DO51103	PRAD-CA	Prost-AdenoCA	66
4eac784b-084a-4106-9a76-2d9fbec57033	DO51104	PRAD-CA	Prost-AdenoCA	63
551d5082-ab6a-4674-af0d-ce408f589949	DO46790	PRAD-CA	Prost-AdenoCA	71
[truncated: 354 more rows]
